# Supplementary material for: Zearalenone lactonohydrolase activity in Hypocreales and its evolutionary relationships within the epoxide hydrolase subset of a/b-hydrolases
Source: BMC Microbiol. 2014 Apr 3;14:82. doi: 10.1186/1471-2180-14-82 (PMC4021089; doi:10.1186/1471-2180-14-82)
Supplement: Additional file 2 — Structure models from homology modelling. [file 1471-2180-14-82-S2.zip › AN154.pdb]

REMARK   templates = 1a8sA 3om8A 2og1A 1va4A 2xuaA 
ATOM      1  N   MET     1      29.568  69.403  72.985  0.50 88.51           N
ATOM      2  CA  MET     1      30.625  68.857  73.865  0.50 88.51           C
ATOM      3  CB  MET     1      30.240  69.044  75.344  0.50 88.51           C
ATOM      4  CG  MET     1      30.234  70.505  75.798  1.00 88.51           C
ATOM      5  SD  MET     1      28.885  71.505  75.103  1.00 88.51           S
ATOM      6  CE  MET     1      29.407  73.060  75.882  1.00 88.51           C
ATOM      7  C   MET     1      30.821  67.401  73.623  0.50 88.51           C
ATOM      8  O   MET     1      31.933  66.954  73.348  0.50 88.51           O
ATOM      9  N   ARG     2      29.724  66.623  73.690  1.00137.61           N
ATOM     10  CA  ARG     2      29.857  65.204  73.573  1.00137.61           C
ATOM     11  CB  ARG     2      28.505  64.473  73.639  1.00137.61           C
ATOM     12  CG  ARG     2      28.622  62.953  73.520  1.00137.61           C
ATOM     13  CD  ARG     2      27.283  62.229  73.667  1.00137.61           C
ATOM     14  NE  ARG     2      27.545  60.769  73.529  1.00137.61           N
ATOM     15  CZ  ARG     2      26.954  59.887  74.386  1.00137.61           C
ATOM     16  NH1 ARG     2      26.145  60.342  75.386  1.00137.61           N
ATOM     17  NH2 ARG     2      27.177  58.547  74.243  1.00137.61           N
ATOM     18  C   ARG     2      30.494  64.888  72.261  1.00137.61           C
ATOM     19  O   ARG     2      31.494  64.173  72.220  1.00137.61           O
ATOM     20  N   ILE     3      29.969  65.405  71.134  1.00313.64           N
ATOM     21  CA  ILE     3      30.735  65.087  69.971  1.00313.64           C
ATOM     22  CB  ILE     3      30.164  64.096  69.033  1.00313.64           C
ATOM     23  CG2 ILE     3      28.783  64.619  68.625  1.00313.64           C
ATOM     24  CG1 ILE     3      31.205  63.895  67.908  1.00313.64           C
ATOM     25  CD1 ILE     3      31.194  62.538  67.211  1.00313.64           C
ATOM     26  C   ILE     3      31.123  66.304  69.215  1.00313.64           C
ATOM     27  O   ILE     3      30.292  66.970  68.596  1.00313.64           O
ATOM     28  N   ARG     4      32.444  66.575  69.229  1.00200.75           N
ATOM     29  CA  ARG     4      33.004  67.716  68.573  1.00200.75           C
ATOM     30  CB  ARG     4      33.633  68.720  69.553  1.00200.75           C
ATOM     31  CG  ARG     4      34.747  68.138  70.425  1.00200.75           C
ATOM     32  CD  ARG     4      35.269  69.132  71.464  1.00200.75           C
ATOM     33  NE  ARG     4      34.091  69.606  72.245  1.00200.75           N
ATOM     34  CZ  ARG     4      34.253  70.508  73.257  1.00200.75           C
ATOM     35  NH1 ARG     4      35.499  70.971  73.568  1.00200.75           N
ATOM     36  NH2 ARG     4      33.167  70.948  73.957  1.00200.75           N
ATOM     37  C   ARG     4      34.086  67.243  67.660  1.00200.75           C
ATOM     38  O   ARG     4      34.872  66.364  68.011  1.00200.75           O
ATOM     39  N   SER     5      34.130  67.814  66.442  1.00190.20           N
ATOM     40  CA  SER     5      35.149  67.461  65.498  1.00190.20           C
ATOM     41  CB  SER     5      34.764  66.292  64.576  1.00190.20           C
ATOM     42  OG  SER     5      35.829  66.015  63.679  1.00190.20           O
ATOM     43  C   SER     5      35.367  68.658  64.628  1.00190.20           C
ATOM     44  O   SER     5      34.558  69.584  64.624  1.00190.20           O
ATOM     45  N   THR     6      36.490  68.686  63.880  1.00122.39           N
ATOM     46  CA  THR     6      36.732  69.824  63.039  1.00122.39           C
ATOM     47  CB  THR     6      37.810  70.720  63.566  1.00122.39           C
ATOM     48  OG1 THR     6      37.799  71.959  62.876  1.00122.39           O
ATOM     49  CG2 THR     6      39.165  70.017  63.376  1.00122.39           C
ATOM     50  C   THR     6      37.172  69.343  61.689  1.00122.39           C
ATOM     51  O   THR     6      37.816  68.302  61.569  1.00122.39           O
ATOM     52  N   ILE     7      36.813  70.095  60.627  1.00144.07           N
ATOM     53  CA  ILE     7      37.208  69.740  59.292  1.00144.07           C
ATOM     54  CB  ILE     7      36.090  69.118  58.491  1.00144.07           C
ATOM     55  CG2 ILE     7      35.736  67.783  59.166  1.00144.07           C
ATOM     56  CG1 ILE     7      34.881  70.065  58.335  1.00144.07           C
ATOM     57  CD1 ILE     7      35.062  71.195  57.321  1.00144.07           C
ATOM     58  C   ILE     7      37.696  70.979  58.606  1.00144.07           C
ATOM     59  O   ILE     7      37.206  72.076  58.864  1.00144.07           O
ATOM     60  N   SER     8      38.689  70.846  57.706  1.00 83.61           N
ATOM     61  CA  SER     8      39.178  72.019  57.041  1.00 83.61           C
ATOM     62  CB  SER     8      40.712  72.096  56.980  1.00 83.61           C
ATOM     63  OG  SER     8      41.220  70.995  56.243  1.00 83.61           O
ATOM     64  C   SER     8      38.671  71.996  55.637  1.00 83.61           C
ATOM     65  O   SER     8      38.715  70.969  54.963  1.00 83.61           O
ATOM     66  N   THR     9      38.169  73.153  55.165  1.00 78.72           N
ATOM     67  CA  THR     9      37.629  73.245  53.840  1.00 78.72           C
ATOM     68  CB  THR     9      36.655  74.374  53.674  1.00 78.72           C
ATOM     69  OG1 THR     9      37.318  75.615  53.860  1.00 78.72           O
ATOM     70  CG2 THR     9      35.534  74.217  54.715  1.00 78.72           C
ATOM     71  C   THR     9      38.763  73.504  52.901  1.00 78.72           C
ATOM     72  O   THR     9      39.884  73.793  53.314  1.00 78.72           O
ATOM     73  N   PRO    10      38.484  73.376  51.631  1.00144.05           N
ATOM     74  CA  PRO    10      39.487  73.622  50.631  1.00144.05           C
ATOM     75  CD  PRO    10      37.491  72.414  51.181  1.00144.05           C
ATOM     76  CB  PRO    10      38.891  73.121  49.319  1.00144.05           C
ATOM     77  CG  PRO    10      37.935  71.999  49.767  1.00144.05           C
ATOM     78  C   PRO    10      39.873  75.063  50.633  1.00144.05           C
ATOM     79  O   PRO    10      40.958  75.406  50.165  1.00144.05           O
ATOM     80  N   ASN    11      38.970  75.914  51.135  1.00140.14           N
ATOM     81  CA  ASN    11      39.156  77.323  51.266  1.00140.14           C
ATOM     82  CB  ASN    11      37.852  78.003  51.709  1.00140.14           C
ATOM     83  CG  ASN    11      38.098  79.489  51.837  1.00140.14           C
ATOM     84  OD1 ASN    11      38.371  79.956  52.937  1.00140.14           O
ATOM     85  ND2 ASN    11      38.013  80.239  50.704  1.00140.14           N
ATOM     86  C   ASN    11      40.220  77.544  52.299  1.00140.14           C
ATOM     87  O   ASN    11      40.958  78.525  52.238  1.00140.14           O
ATOM     88  N   GLY    12      40.334  76.620  53.275  1.00 29.98           N
ATOM     89  CA  GLY    12      41.317  76.774  54.311  1.00 29.98           C
ATOM     90  C   GLY    12      40.622  77.184  55.568  1.00 29.98           C
ATOM     91  O   GLY    12      41.257  77.448  56.588  1.00 29.98           O
ATOM     92  N   ILE    13      39.282  77.245  55.521  1.00128.36           N
ATOM     93  CA  ILE    13      38.506  77.612  56.666  1.00128.36           C
ATOM     94  CB  ILE    13      37.392  78.545  56.279  1.00128.36           C
ATOM     95  CG2 ILE    13      38.033  79.887  55.886  1.00128.36           C
ATOM     96  CG1 ILE    13      36.518  77.935  55.172  1.00128.36           C
ATOM     97  CD1 ILE    13      35.494  78.915  54.598  1.00128.36           C
ATOM     98  C   ILE    13      38.045  76.356  57.342  1.00128.36           C
ATOM     99  O   ILE    13      37.590  75.410  56.700  1.00128.36           O
ATOM    100  N   THR    14      38.192  76.306  58.683  1.00113.03           N
ATOM    101  CA  THR    14      37.912  75.091  59.393  1.00113.03           C
ATOM    102  CB  THR    14      38.905  74.800  60.478  1.00113.03           C
ATOM    103  OG1 THR    14      38.726  73.477  60.956  1.00113.03           O
ATOM    104  CG2 THR    14      38.712  75.812  61.621  1.00113.03           C
ATOM    105  C   THR    14      36.557  75.155  60.015  1.00113.03           C
ATOM    106  O   THR    14      36.180  76.157  60.621  1.00113.03           O
ATOM    107  N   TRP    15      35.790  74.052  59.877  1.00 87.86           N
ATOM    108  CA  TRP    15      34.456  74.038  60.398  1.00 87.86           C
ATOM    109  CB  TRP    15      33.383  73.584  59.401  1.00 87.86           C
ATOM    110  CG  TRP    15      33.349  74.454  58.184  1.00 87.86           C
ATOM    111  CD2 TRP    15      33.616  75.860  58.228  1.00 87.86           C
ATOM    112  CD1 TRP    15      33.194  74.124  56.871  1.00 87.86           C
ATOM    113  NE1 TRP    15      33.331  75.246  56.094  1.00 87.86           N
ATOM    114  CE2 TRP    15      33.600  76.318  56.917  1.00 87.86           C
ATOM    115  CE3 TRP    15      33.856  76.698  59.279  1.00 87.86           C
ATOM    116  CZ2 TRP    15      33.827  77.630  56.638  1.00 87.86           C
ATOM    117  CZ3 TRP    15      34.098  78.021  58.994  1.00 87.86           C
ATOM    118  CH2 TRP    15      34.086  78.475  57.694  1.00 87.86           C
ATOM    119  C   TRP    15      34.374  73.069  61.526  1.00 87.86           C
ATOM    120  O   TRP    15      34.927  71.972  61.480  1.00 87.86           O
ATOM    121  N   TYR    16      33.643  73.475  62.577  1.00 75.78           N
ATOM    122  CA  TYR    16      33.435  72.666  63.737  1.00 75.78           C
ATOM    123  CB  TYR    16      33.382  73.517  65.014  1.00 75.78           C
ATOM    124  CG  TYR    16      32.891  72.682  66.141  1.00 75.78           C
ATOM    125  CD1 TYR    16      33.750  71.910  66.888  1.00 75.78           C
ATOM    126  CD2 TYR    16      31.551  72.681  66.447  1.00 75.78           C
ATOM    127  CE1 TYR    16      33.268  71.152  67.930  1.00 75.78           C
ATOM    128  CE2 TYR    16      31.065  71.927  67.486  1.00 75.78           C
ATOM    129  CZ  TYR    16      31.925  71.159  68.229  1.00 75.78           C
ATOM    130  OH  TYR    16      31.421  70.387  69.297  1.00 75.78           O
ATOM    131  C   TYR    16      32.113  71.982  63.574  1.00 75.78           C
ATOM    132  O   TYR    16      31.126  72.616  63.205  1.00 75.78           O
ATOM    133  N   TYR    17      32.065  70.650  63.798  1.00158.24           N
ATOM    134  CA  TYR    17      30.799  69.981  63.683  1.00158.24           C
ATOM    135  CB  TYR    17      30.537  69.320  62.314  1.00158.24           C
ATOM    136  CG  TYR    17      31.462  68.177  62.070  1.00158.24           C
ATOM    137  CD1 TYR    17      31.222  66.950  62.639  1.00158.24           C
ATOM    138  CD2 TYR    17      32.556  68.317  61.249  1.00158.24           C
ATOM    139  CE1 TYR    17      32.058  65.883  62.409  1.00158.24           C
ATOM    140  CE2 TYR    17      33.397  67.254  61.014  1.00158.24           C
ATOM    141  CZ  TYR    17      33.150  66.034  61.595  1.00158.24           C
ATOM    142  OH  TYR    17      34.009  64.941  61.354  1.00158.24           O
ATOM    143  C   TYR    17      30.670  68.944  64.757  1.00158.24           C
ATOM    144  O   TYR    17      31.656  68.516  65.352  1.00158.24           O
ATOM    145  N   GLU    18      29.413  68.534  65.033  1.00104.43           N
ATOM    146  CA  GLU    18      29.072  67.583  66.059  1.00104.43           C
ATOM    147  CB  GLU    18      28.045  68.182  67.040  1.00104.43           C
ATOM    148  CG  GLU    18      27.598  67.269  68.178  1.00104.43           C
ATOM    149  CD  GLU    18      26.628  68.046  69.057  1.00104.43           C
ATOM    150  OE1 GLU    18      26.454  69.269  68.809  1.00104.43           O
ATOM    151  OE2 GLU    18      26.052  67.428  69.992  1.00104.43           O
ATOM    152  C   GLU    18      28.437  66.403  65.389  1.00104.43           C
ATOM    153  O   GLU    18      27.678  66.561  64.434  1.00104.43           O
ATOM    154  N   GLN    19      28.747  65.173  65.859  1.00135.94           N
ATOM    155  CA  GLN    19      28.154  64.040  65.203  1.00135.94           C
ATOM    156  CB  GLN    19      29.140  63.329  64.264  1.00135.94           C
ATOM    157  CG  GLN    19      28.559  62.118  63.541  1.00135.94           C
ATOM    158  CD  GLN    19      29.675  61.563  62.668  1.00135.94           C
ATOM    159  OE1 GLN    19      30.833  61.485  63.074  1.00135.94           O
ATOM    160  NE2 GLN    19      29.325  61.182  61.414  1.00135.94           N
ATOM    161  C   GLN    19      27.690  63.040  66.218  1.00135.94           C
ATOM    162  O   GLN    19      28.483  62.486  66.971  1.00135.94           O
ATOM    163  N   GLU    20      26.379  62.743  66.250  1.00132.90           N
ATOM    164  CA  GLU    20      25.923  61.800  67.231  1.00132.90           C
ATOM    165  CB  GLU    20      25.223  62.459  68.431  1.00132.90           C
ATOM    166  CG  GLU    20      24.115  63.433  68.033  1.00132.90           C
ATOM    167  CD  GLU    20      24.773  64.774  67.736  1.00132.90           C
ATOM    168  OE1 GLU    20      25.826  65.065  68.363  1.00132.90           O
ATOM    169  OE2 GLU    20      24.231  65.525  66.882  1.00132.90           O
ATOM    170  C   GLU    20      24.961  60.834  66.605  1.00132.90           C
ATOM    171  O   GLU    20      24.285  61.153  65.630  1.00132.90           O
ATOM    172  N   GLY    21      24.907  59.599  67.150  1.00 33.19           N
ATOM    173  CA  GLY    21      23.963  58.606  66.713  1.00 33.19           C
ATOM    174  C   GLY    21      24.495  57.841  65.534  1.00 33.19           C
ATOM    175  O   GLY    21      25.601  58.087  65.056  1.00 33.19           O
ATOM    176  N   THR    22      23.697  56.857  65.063  1.00 37.83           N
ATOM    177  CA  THR    22      24.034  56.058  63.914  1.00 37.83           C
ATOM    178  CB  THR    22      24.580  54.710  64.267  1.00 37.83           C
ATOM    179  OG1 THR    22      25.747  54.850  65.065  1.00 37.83           O
ATOM    180  CG2 THR    22      24.913  53.953  62.972  1.00 37.83           C
ATOM    181  C   THR    22      22.768  55.858  63.135  1.00 37.83           C
ATOM    182  O   THR    22      21.674  55.966  63.689  1.00 37.83           O
ATOM    183  N   GLY    23      22.879  55.559  61.819  1.00 37.28           N
ATOM    184  CA  GLY    23      21.697  55.339  61.027  1.00 37.28           C
ATOM    185  C   GLY    23      21.748  56.284  59.858  1.00 37.28           C
ATOM    186  O   GLY    23      22.818  56.719  59.439  1.00 37.28           O
ATOM    187  N   PRO    24      20.598  56.598  59.316  1.00131.74           N
ATOM    188  CA  PRO    24      20.542  57.520  58.214  1.00131.74           C
ATOM    189  CD  PRO    24      19.496  55.651  59.287  1.00131.74           C
ATOM    190  CB  PRO    24      19.113  57.451  57.688  1.00131.74           C
ATOM    191  CG  PRO    24      18.678  56.013  58.033  1.00131.74           C
ATOM    192  C   PRO    24      20.971  58.858  58.713  1.00131.74           C
ATOM    193  O   PRO    24      20.702  59.178  59.869  1.00131.74           O
ATOM    194  N   ASP    25      21.634  59.660  57.862  1.00 65.49           N
ATOM    195  CA  ASP    25      22.184  60.892  58.339  1.00 65.49           C
ATOM    196  CB  ASP    25      23.499  61.276  57.643  1.00 65.49           C
ATOM    197  CG  ASP    25      24.554  60.264  58.062  1.00 65.49           C
ATOM    198  OD1 ASP    25      24.652  59.984  59.287  1.00 65.49           O
ATOM    199  OD2 ASP    25      25.281  59.761  57.164  1.00 65.49           O
ATOM    200  C   ASP    25      21.231  62.023  58.138  1.00 65.49           C
ATOM    201  O   ASP    25      20.603  62.164  57.090  1.00 65.49           O
ATOM    202  N   VAL    26      21.100  62.851  59.193  1.00137.86           N
ATOM    203  CA  VAL    26      20.319  64.051  59.157  1.00137.86           C
ATOM    204  CB  VAL    26      19.232  64.079  60.191  1.00137.86           C
ATOM    205  CG1 VAL    26      18.153  63.068  59.793  1.00137.86           C
ATOM    206  CG2 VAL    26      19.853  63.741  61.555  1.00137.86           C
ATOM    207  C   VAL    26      21.265  65.166  59.468  1.00137.86           C
ATOM    208  O   VAL    26      21.951  65.149  60.489  1.00137.86           O
ATOM    209  N   VAL    27      21.331  66.178  58.584  1.00 68.53           N
ATOM    210  CA  VAL    27      22.246  67.252  58.834  1.00 68.53           C
ATOM    211  CB  VAL    27      23.126  67.580  57.667  1.00 68.53           C
ATOM    212  CG1 VAL    27      23.991  68.796  58.043  1.00 68.53           C
ATOM    213  CG2 VAL    27      23.935  66.328  57.291  1.00 68.53           C
ATOM    214  C   VAL    27      21.442  68.472  59.119  1.00 68.53           C
ATOM    215  O   VAL    27      20.453  68.756  58.445  1.00 68.53           O
ATOM    216  N   LEU    28      21.852  69.234  60.148  1.00115.50           N
ATOM    217  CA  LEU    28      21.102  70.405  60.475  1.00115.50           C
ATOM    218  CB  LEU    28      20.588  70.413  61.918  1.00115.50           C
ATOM    219  CG  LEU    28      19.588  69.273  62.177  1.00115.50           C
ATOM    220  CD1 LEU    28      20.263  67.895  62.103  1.00115.50           C
ATOM    221  CD2 LEU    28      18.825  69.497  63.482  1.00115.50           C
ATOM    222  C   LEU    28      21.962  71.610  60.260  1.00115.50           C
ATOM    223  O   LEU    28      23.140  71.619  60.611  1.00115.50           O
ATOM    224  N   VAL    29      21.387  72.664  59.647  1.00 93.91           N
ATOM    225  CA  VAL    29      22.121  73.879  59.441  1.00 93.91           C
ATOM    226  CB  VAL    29      22.005  74.425  58.049  1.00 93.91           C
ATOM    227  CG1 VAL    29      22.703  75.794  58.021  1.00 93.91           C
ATOM    228  CG2 VAL    29      22.600  73.405  57.058  1.00 93.91           C
ATOM    229  C   VAL    29      21.501  74.850  60.373  1.00 93.91           C
ATOM    230  O   VAL    29      20.296  74.734  60.538  1.00 93.91           O
ATOM    231  N   PRO    30      22.295  75.698  61.024  1.00128.14           N
ATOM    232  CA  PRO    30      21.860  76.690  62.006  1.00128.14           C
ATOM    233  CD  PRO    30      23.647  75.245  61.314  1.00128.14           C
ATOM    234  CB  PRO    30      22.965  76.763  63.058  1.00128.14           C
ATOM    235  CG  PRO    30      24.213  76.250  62.328  1.00128.14           C
ATOM    236  C   PRO    30      21.525  78.059  61.489  1.00128.14           C
ATOM    237  O   PRO    30      21.809  78.357  60.329  1.00128.14           O
ATOM    238  N   ASP    31      20.797  78.860  62.299  1.00118.83           N
ATOM    239  CA  ASP    31      20.277  80.142  61.906  1.00118.83           C
ATOM    240  CB  ASP    31      19.068  80.605  62.750  1.00118.83           C
ATOM    241  CG  ASP    31      18.341  81.731  62.017  1.00118.83           C
ATOM    242  OD1 ASP    31      18.736  82.044  60.864  1.00118.83           O
ATOM    243  OD2 ASP    31      17.369  82.286  62.598  1.00118.83           O
ATOM    244  C   ASP    31      21.382  81.117  62.103  1.00118.83           C
ATOM    245  O   ASP    31      22.420  80.776  62.664  1.00118.83           O
ATOM    246  N   GLY    32      21.196  82.359  61.628  1.00148.03           N
ATOM    247  CA  GLY    32      22.222  83.335  61.789  1.00148.03           C
ATOM    248  C   GLY    32      22.301  83.668  63.242  1.00148.03           C
ATOM    249  O   GLY    32      21.290  83.702  63.942  1.00148.03           O
ATOM    250  N   LEU    33      23.528  83.969  63.705  1.00298.92           N
ATOM    251  CA  LEU    33      23.808  84.356  65.058  1.00298.92           C
ATOM    252  CB  LEU    33      22.903  85.496  65.558  1.00298.92           C
ATOM    253  CG  LEU    33      23.056  86.797  64.751  1.00298.92           C
ATOM    254  CD1 LEU    33      22.219  87.933  65.360  1.00298.92           C
ATOM    255  CD2 LEU    33      24.534  87.170  64.567  1.00298.92           C
ATOM    256  C   LEU    33      23.671  83.222  66.021  1.00298.92           C
ATOM    257  O   LEU    33      23.659  83.441  67.230  1.00298.92           O
ATOM    258  N   GLY    34      23.614  81.971  65.543  1.00105.78           N
ATOM    259  CA  GLY    34      23.489  80.903  66.491  1.00105.78           C
ATOM    260  C   GLY    34      24.574  79.923  66.203  1.00105.78           C
ATOM    261  O   GLY    34      25.415  80.131  65.329  1.00105.78           O
ATOM    262  N   GLU    35      24.603  78.825  66.974  1.00125.66           N
ATOM    263  CA  GLU    35      25.574  77.812  66.707  1.00125.66           C
ATOM    264  CB  GLU    35      26.755  77.791  67.692  1.00125.66           C
ATOM    265  CG  GLU    35      26.363  77.533  69.143  1.00125.66           C
ATOM    266  CD  GLU    35      27.600  77.781  69.989  1.00125.66           C
ATOM    267  OE1 GLU    35      28.166  78.902  69.882  1.00125.66           O
ATOM    268  OE2 GLU    35      27.996  76.860  70.752  1.00125.66           O
ATOM    269  C   GLU    35      24.854  76.501  66.739  1.00125.66           C
ATOM    270  O   GLU    35      23.627  76.457  66.817  1.00125.66           O
ATOM    271  N   CYS    36      25.618  75.395  66.675  1.00118.44           N
ATOM    272  CA  CYS    36      25.103  74.054  66.581  1.00118.44           C
ATOM    273  CB  CYS    36      26.211  72.998  66.423  1.00118.44           C
ATOM    274  SG  CYS    36      27.272  72.841  67.890  1.00118.44           S
ATOM    275  C   CYS    36      24.319  73.707  67.806  1.00118.44           C
ATOM    276  O   CYS    36      23.450  72.836  67.770  1.00118.44           O
ATOM    277  N   GLN    37      24.618  74.370  68.933  1.00100.02           N
ATOM    278  CA  GLN    37      23.961  74.082  70.175  1.00100.02           C
ATOM    279  CB  GLN    37      24.516  74.846  71.382  1.00100.02           C
ATOM    280  CG  GLN    37      25.918  74.360  71.727  1.00100.02           C
ATOM    281  CD  GLN    37      26.313  74.884  73.095  1.00100.02           C
ATOM    282  OE1 GLN    37      27.506  74.941  73.384  1.00100.02           O
ATOM    283  NE2 GLN    37      25.322  75.255  73.950  1.00100.02           N
ATOM    284  C   GLN    37      22.504  74.348  70.073  1.00100.02           C
ATOM    285  O   GLN    37      21.712  73.826  70.847  1.00100.02           O
ATOM    286  N   MET    38      22.081  75.186  69.129  1.00205.89           N
ATOM    287  CA  MET    38      20.691  75.504  69.075  1.00205.89           C
ATOM    288  CB  MET    38      20.358  76.533  67.992  1.00205.89           C
ATOM    289  CG  MET    38      20.429  75.985  66.571  1.00205.89           C
ATOM    290  SD  MET    38      20.188  77.274  65.325  1.00205.89           S
ATOM    291  CE  MET    38      18.730  77.821  66.248  1.00205.89           C
ATOM    292  C   MET    38      19.875  74.257  68.847  1.00205.89           C
ATOM    293  O   MET    38      18.703  74.241  69.227  1.00205.89           O
ATOM    294  N   PHE    39      20.421  73.205  68.184  1.00223.91           N
ATOM    295  CA  PHE    39      19.593  72.048  67.944  1.00223.91           C
ATOM    296  CB  PHE    39      19.975  71.222  66.694  1.00223.91           C
ATOM    297  CG  PHE    39      20.318  72.113  65.552  1.00223.91           C
ATOM    298  CD1 PHE    39      19.451  73.071  65.084  1.00223.91           C
ATOM    299  CD2 PHE    39      21.565  72.007  64.980  1.00223.91           C
ATOM    300  CE1 PHE    39      19.814  73.884  64.035  1.00223.91           C
ATOM    301  CE2 PHE    39      21.933  72.812  63.932  1.00223.91           C
ATOM    302  CZ  PHE    39      21.053  73.751  63.456  1.00223.91           C
ATOM    303  C   PHE    39      19.776  71.050  69.054  1.00223.91           C
ATOM    304  O   PHE    39      19.719  69.846  68.812  1.00223.91           O
ATOM    305  N   ASP    40      19.902  71.495  70.315  0.90105.63           N
ATOM    306  CA  ASP    40      20.208  70.553  71.364  0.90105.63           C
ATOM    307  CB  ASP    40      20.175  71.170  72.779  0.90105.63           C
ATOM    308  CG  ASP    40      21.269  72.196  72.977  1.00105.63           C
ATOM    309  OD1 ASP    40      22.461  71.850  72.770  1.00105.63           O
ATOM    310  OD2 ASP    40      20.926  73.356  73.330  1.00105.63           O
ATOM    311  C   ASP    40      19.135  69.524  71.473  0.90105.63           C
ATOM    312  O   ASP    40      19.399  68.322  71.461  0.90105.63           O
ATOM    313  N   ARG    41      17.888  70.004  71.597  1.00182.57           N
ATOM    314  CA  ARG    41      16.753  69.182  71.898  1.00182.57           C
ATOM    315  CB  ARG    41      15.518  70.030  72.249  1.00182.57           C
ATOM    316  CG  ARG    41      14.459  69.299  73.077  1.00182.57           C
ATOM    317  CD  ARG    41      13.419  70.244  73.688  1.00182.57           C
ATOM    318  NE  ARG    41      14.138  71.183  74.599  1.00182.57           N
ATOM    319  CZ  ARG    41      14.640  72.357  74.113  1.00182.57           C
ATOM    320  NH1 ARG    41      14.461  72.681  72.802  1.00182.57           N
ATOM    321  NH2 ARG    41      15.314  73.210  74.941  1.00182.57           N
ATOM    322  C   ARG    41      16.413  68.260  70.770  1.00182.57           C
ATOM    323  O   ARG    41      16.039  67.107  70.982  1.00182.57           O
ATOM    324  N   SER    42      16.508  68.754  69.529  1.00103.45           N
ATOM    325  CA  SER    42      16.106  67.952  68.413  1.00103.45           C
ATOM    326  CB  SER    42      15.982  68.791  67.128  1.00103.45           C
ATOM    327  OG  SER    42      15.475  68.005  66.060  1.00103.45           O
ATOM    328  C   SER    42      17.080  66.830  68.186  1.00103.45           C
ATOM    329  O   SER    42      16.680  65.719  67.843  1.00103.45           O
ATOM    330  N   VAL    43      18.388  67.082  68.394  1.00 80.14           N
ATOM    331  CA  VAL    43      19.406  66.097  68.135  1.00 80.14           C
ATOM    332  CB  VAL    43      20.785  66.593  68.457  1.00 80.14           C
ATOM    333  CG1 VAL    43      21.769  65.422  68.300  1.00 80.14           C
ATOM    334  CG2 VAL    43      21.102  67.802  67.562  1.00 80.14           C
ATOM    335  C   VAL    43      19.172  64.909  69.009  1.00 80.14           C
ATOM    336  O   VAL    43      19.270  63.764  68.569  1.00 80.14           O
ATOM    337  N   SER    44      18.862  65.153  70.291  1.00 38.17           N
ATOM    338  CA  SER    44      18.664  64.074  71.211  1.00 38.17           C
ATOM    339  CB  SER    44      18.360  64.578  72.629  1.00 38.17           C
ATOM    340  OG  SER    44      17.175  65.360  72.613  1.00 38.17           O
ATOM    341  C   SER    44      17.496  63.251  70.763  1.00 38.17           C
ATOM    342  O   SER    44      17.569  62.023  70.733  1.00 38.17           O
ATOM    343  N   GLN    45      16.383  63.913  70.394  1.00 81.02           N
ATOM    344  CA  GLN    45      15.191  63.212  70.005  1.00 81.02           C
ATOM    345  CB  GLN    45      14.015  64.164  69.719  1.00 81.02           C
ATOM    346  CG  GLN    45      12.734  63.454  69.271  1.00 81.02           C
ATOM    347  CD  GLN    45      12.195  62.632  70.432  1.00 81.02           C
ATOM    348  OE1 GLN    45      12.746  62.638  71.532  1.00 81.02           O
ATOM    349  NE2 GLN    45      11.080  61.896  70.179  1.00 81.02           N
ATOM    350  C   GLN    45      15.438  62.424  68.756  1.00 81.02           C
ATOM    351  O   GLN    45      15.047  61.262  68.661  1.00 81.02           O
ATOM    352  N   ILE    46      16.100  63.044  67.764  1.00137.35           N
ATOM    353  CA  ILE    46      16.360  62.431  66.492  1.00137.35           C
ATOM    354  CB  ILE    46      16.894  63.415  65.494  1.00137.35           C
ATOM    355  CG2 ILE    46      18.118  64.102  66.106  1.00137.35           C
ATOM    356  CG1 ILE    46      17.124  62.743  64.133  1.00137.35           C
ATOM    357  CD1 ILE    46      15.825  62.319  63.453  1.00137.35           C
ATOM    358  C   ILE    46      17.312  61.278  66.632  1.00137.35           C
ATOM    359  O   ILE    46      17.130  60.239  65.998  1.00137.35           O
ATOM    360  N   ALA    47      18.365  61.431  67.457  1.00 31.60           N
ATOM    361  CA  ALA    47      19.350  60.397  67.627  1.00 31.60           C
ATOM    362  CB  ALA    47      20.483  60.817  68.579  1.00 31.60           C
ATOM    363  C   ALA    47      18.691  59.185  68.216  1.00 31.60           C
ATOM    364  O   ALA    47      18.973  58.057  67.814  1.00 31.60           O
ATOM    365  N   ALA    48      17.786  59.398  69.190  1.00 42.96           N
ATOM    366  CA  ALA    48      17.079  58.341  69.862  1.00 42.96           C
ATOM    367  CB  ALA    48      16.137  58.856  70.962  1.00 42.96           C
ATOM    368  C   ALA    48      16.242  57.635  68.844  1.00 42.96           C
ATOM    369  O   ALA    48      16.002  56.431  68.930  1.00 42.96           O
ATOM    370  N   GLN    49      15.767  58.407  67.857  1.00158.01           N
ATOM    371  CA  GLN    49      14.913  57.963  66.797  1.00158.01           C
ATOM    372  CB  GLN    49      14.476  59.108  65.871  1.00158.01           C
ATOM    373  CG  GLN    49      13.478  58.653  64.811  1.00158.01           C
ATOM    374  CD  GLN    49      12.207  58.262  65.547  1.00158.01           C
ATOM    375  OE1 GLN    49      11.311  57.634  64.986  1.00158.01           O
ATOM    376  NE2 GLN    49      12.126  58.641  66.851  1.00158.01           N
ATOM    377  C   GLN    49      15.636  56.952  65.967  1.00158.01           C
ATOM    378  O   GLN    49      15.005  56.108  65.335  1.00158.01           O
ATOM    379  N   GLY    50      16.981  57.005  65.925  1.00 48.39           N
ATOM    380  CA  GLY    50      17.656  56.043  65.105  1.00 48.39           C
ATOM    381  C   GLY    50      18.258  56.723  63.917  1.00 48.39           C
ATOM    382  O   GLY    50      18.534  56.083  62.904  1.00 48.39           O
ATOM    383  N   PHE    51      18.457  58.052  64.001  1.00 63.58           N
ATOM    384  CA  PHE    51      19.101  58.745  62.925  1.00 63.58           C
ATOM    385  CB  PHE    51      18.336  59.985  62.432  1.00 63.58           C
ATOM    386  CG  PHE    51      17.076  59.502  61.806  1.00 63.58           C
ATOM    387  CD1 PHE    51      17.076  59.027  60.516  1.00 63.58           C
ATOM    388  CD2 PHE    51      15.895  59.526  62.508  1.00 63.58           C
ATOM    389  CE1 PHE    51      15.914  58.578  59.935  1.00 63.58           C
ATOM    390  CE2 PHE    51      14.730  59.080  61.932  1.00 63.58           C
ATOM    391  CZ  PHE    51      14.737  58.605  60.644  1.00 63.58           C
ATOM    392  C   PHE    51      20.420  59.229  63.428  1.00 63.58           C
ATOM    393  O   PHE    51      20.603  59.433  64.627  1.00 63.58           O
ATOM    394  N   ARG    52      21.396  59.384  62.513  1.00112.89           N
ATOM    395  CA  ARG    52      22.661  59.924  62.910  1.00112.89           C
ATOM    396  CB  ARG    52      23.848  59.395  62.085  1.00112.89           C
ATOM    397  CG  ARG    52      25.211  59.761  62.675  1.00112.89           C
ATOM    398  CD  ARG    52      26.387  59.096  61.957  1.00112.89           C
ATOM    399  NE  ARG    52      26.839  60.010  60.871  1.00112.89           N
ATOM    400  CZ  ARG    52      27.610  59.522  59.857  1.00112.89           C
ATOM    401  NH1 ARG    52      27.927  58.196  59.818  1.00112.89           N
ATOM    402  NH2 ARG    52      28.122  60.376  58.925  1.00112.89           N
ATOM    403  C   ARG    52      22.527  61.389  62.666  1.00112.89           C
ATOM    404  O   ARG    52      22.047  61.805  61.614  1.00112.89           O
ATOM    405  N   VAL    53      22.931  62.220  63.644  1.00 66.75           N
ATOM    406  CA  VAL    53      22.695  63.619  63.471  1.00 66.75           C
ATOM    407  CB  VAL    53      21.929  64.211  64.609  1.00 66.75           C
ATOM    408  CG1 VAL    53      21.715  65.709  64.349  1.00 66.75           C
ATOM    409  CG2 VAL    53      20.634  63.403  64.762  1.00 66.75           C
ATOM    410  C   VAL    53      23.995  64.339  63.371  1.00 66.75           C
ATOM    411  O   VAL    53      24.909  64.123  64.164  1.00 66.75           O
ATOM    412  N   THR    54      24.104  65.226  62.365  1.00 51.26           N
ATOM    413  CA  THR    54      25.302  65.988  62.203  1.00 51.26           C
ATOM    414  CB  THR    54      25.980  65.752  60.884  1.00 51.26           C
ATOM    415  OG1 THR    54      26.307  64.378  60.742  1.00 51.26           O
ATOM    416  CG2 THR    54      27.255  66.610  60.820  1.00 51.26           C
ATOM    417  C   THR    54      24.918  67.427  62.257  1.00 51.26           C
ATOM    418  O   THR    54      23.989  67.868  61.582  1.00 51.26           O
ATOM    419  N   THR    55      25.621  68.199  63.102  1.00 62.16           N
ATOM    420  CA  THR    55      25.354  69.601  63.166  1.00 62.16           C
ATOM    421  CB  THR    55      24.773  70.066  64.468  1.00 62.16           C
ATOM    422  OG1 THR    55      23.524  69.434  64.709  1.00 62.16           O
ATOM    423  CG2 THR    55      24.596  71.590  64.397  1.00 62.16           C
ATOM    424  C   THR    55      26.668  70.273  63.012  1.00 62.16           C
ATOM    425  O   THR    55      27.687  69.770  63.479  1.00 62.16           O
ATOM    426  N   PHE    56      26.697  71.427  62.329  1.00116.51           N
ATOM    427  CA  PHE    56      27.961  72.071  62.188  1.00116.51           C
ATOM    428  CB  PHE    56      28.598  71.891  60.799  1.00116.51           C
ATOM    429  CG  PHE    56      27.737  72.567  59.791  1.00116.51           C
ATOM    430  CD1 PHE    56      26.686  71.898  59.212  1.00116.51           C
ATOM    431  CD2 PHE    56      27.974  73.871  59.428  1.00116.51           C
ATOM    432  CE1 PHE    56      25.888  72.519  58.281  1.00116.51           C
ATOM    433  CE2 PHE    56      27.180  74.498  58.497  1.00116.51           C
ATOM    434  CZ  PHE    56      26.134  73.821  57.920  1.00116.51           C
ATOM    435  C   PHE    56      27.767  73.523  62.432  1.00116.51           C
ATOM    436  O   PHE    56      26.651  74.042  62.395  1.00116.51           O
ATOM    437  N   ASP    57      28.881  74.206  62.735  1.00 99.43           N
ATOM    438  CA  ASP    57      28.849  75.610  62.973  1.00 99.43           C
ATOM    439  CB  ASP    57      29.954  76.029  63.952  1.00 99.43           C
ATOM    440  CG  ASP    57      29.679  75.355  65.297  1.00 99.43           C
ATOM    441  OD1 ASP    57      28.557  74.811  65.483  1.00 99.43           O
ATOM    442  OD2 ASP    57      30.585  75.406  66.170  1.00 99.43           O
ATOM    443  C   ASP    57      29.134  76.231  61.643  1.00 99.43           C
ATOM    444  O   ASP    57      30.166  75.954  61.033  1.00 99.43           O
ATOM    445  N   MET    58      28.214  77.083  61.149  1.00136.83           N
ATOM    446  CA  MET    58      28.413  77.679  59.860  1.00136.83           C
ATOM    447  CB  MET    58      27.235  78.533  59.350  1.00136.83           C
ATOM    448  CG  MET    58      25.988  77.720  58.994  1.00136.83           C
ATOM    449  SD  MET    58      24.593  78.710  58.376  1.00136.83           S
ATOM    450  CE  MET    58      25.410  79.161  56.818  1.00136.83           C
ATOM    451  C   MET    58      29.618  78.553  59.931  1.00136.83           C
ATOM    452  O   MET    58      30.080  78.961  60.995  1.00136.83           O
ATOM    453  N   PRO    59      30.124  78.842  58.771  1.00165.33           N
ATOM    454  CA  PRO    59      31.306  79.627  58.603  1.00165.33           C
ATOM    455  CD  PRO    59      29.683  78.196  57.550  1.00165.33           C
ATOM    456  CB  PRO    59      31.449  79.806  57.094  1.00165.33           C
ATOM    457  CG  PRO    59      30.760  78.554  56.520  1.00165.33           C
ATOM    458  C   PRO    59      31.127  80.893  59.347  1.00165.33           C
ATOM    459  O   PRO    59      30.030  81.441  59.331  1.00165.33           O
ATOM    460  N   GLY    60      32.178  81.349  60.043  1.00115.99           N
ATOM    461  CA  GLY    60      32.067  82.575  60.752  1.00115.99           C
ATOM    462  C   GLY    60      31.043  82.413  61.819  1.00115.99           C
ATOM    463  O   GLY    60      30.267  83.332  62.020  1.00115.99           O
ATOM    464  N   MET    61      30.951  81.255  62.504  1.00137.25           N
ATOM    465  CA  MET    61      29.998  81.160  63.578  1.00137.25           C
ATOM    466  CB  MET    61      28.619  80.603  63.182  1.00137.25           C
ATOM    467  CG  MET    61      27.848  81.478  62.195  1.00137.25           C
ATOM    468  SD  MET    61      26.064  81.132  62.139  1.00137.25           S
ATOM    469  CE  MET    61      26.252  79.331  62.012  1.00137.25           C
ATOM    470  C   MET    61      30.528  80.229  64.611  1.00137.25           C
ATOM    471  O   MET    61      31.243  79.284  64.283  1.00137.25           O
ATOM    472  N   SER    62      30.193  80.499  65.896  1.00162.42           N
ATOM    473  CA  SER    62      30.527  79.604  66.967  1.00162.42           C
ATOM    474  CB  SER    62      29.574  78.407  67.037  1.00162.42           C
ATOM    475  OG  SER    62      29.208  78.043  65.718  1.00162.42           O
ATOM    476  C   SER    62      31.970  79.211  66.911  1.00162.42           C
ATOM    477  O   SER    62      32.854  80.058  66.801  1.00162.42           O
ATOM    478  N   ARG    63      32.234  77.902  67.039  1.00147.21           N
ATOM    479  CA  ARG    63      33.554  77.339  67.067  1.00147.21           C
ATOM    480  CB  ARG    63      33.559  75.874  67.516  1.00147.21           C
ATOM    481  CG  ARG    63      33.408  75.757  69.032  1.00147.21           C
ATOM    482  CD  ARG    63      32.911  74.391  69.488  1.00147.21           C
ATOM    483  NE  ARG    63      31.496  74.301  69.036  1.00147.21           N
ATOM    484  CZ  ARG    63      30.487  74.696  69.865  1.00147.21           C
ATOM    485  NH1 ARG    63      30.765  75.103  71.137  1.00147.21           N
ATOM    486  NH2 ARG    63      29.198  74.676  69.417  1.00147.21           N
ATOM    487  C   ARG    63      34.264  77.452  65.751  1.00147.21           C
ATOM    488  O   ARG    63      35.492  77.458  65.719  1.00147.21           O
ATOM    489  N   SER    64      33.540  77.499  64.619  1.00 99.05           N
ATOM    490  CA  SER    64      34.233  77.526  63.359  1.00 99.05           C
ATOM    491  CB  SER    64      33.306  77.320  62.150  1.00 99.05           C
ATOM    492  OG  SER    64      32.306  78.325  62.132  1.00 99.05           O
ATOM    493  C   SER    64      34.974  78.821  63.196  1.00 99.05           C
ATOM    494  O   SER    64      34.766  79.780  63.938  1.00 99.05           O
ATOM    495  N   ALA    65      35.909  78.852  62.223  1.00 45.77           N
ATOM    496  CA  ALA    65      36.714  80.013  61.966  1.00 45.77           C
ATOM    497  CB  ALA    65      37.947  79.725  61.093  1.00 45.77           C
ATOM    498  C   ALA    65      35.877  81.026  61.252  1.00 45.77           C
ATOM    499  O   ALA    65      34.863  80.691  60.641  1.00 45.77           O
ATOM    500  N   LYS    66      36.269  82.315  61.335  1.00149.03           N
ATOM    501  CA  LYS    66      35.504  83.320  60.656  1.00149.03           C
ATOM    502  CB  LYS    66      35.113  84.512  61.550  1.00149.03           C
ATOM    503  CG  LYS    66      36.303  85.247  62.173  1.00149.03           C
ATOM    504  CD  LYS    66      37.142  84.369  63.105  1.00149.03           C
ATOM    505  CE  LYS    66      38.330  85.100  63.733  1.00149.03           C
ATOM    506  NZ  LYS    66      39.025  84.207  64.686  1.00149.03           N
ATOM    507  C   LYS    66      36.311  83.843  59.518  1.00149.03           C
ATOM    508  O   LYS    66      37.297  84.553  59.712  1.00149.03           O
ATOM    509  N   ALA    67      35.894  83.508  58.282  1.00 75.56           N
ATOM    510  CA  ALA    67      36.609  83.995  57.146  1.00 75.56           C
ATOM    511  CB  ALA    67      36.120  83.414  55.809  1.00 75.56           C
ATOM    512  C   ALA    67      36.384  85.463  57.117  1.00 75.56           C
ATOM    513  O   ALA    67      35.288  85.971  57.352  1.00 75.56           O
ATOM    514  N   PRO    68      37.466  86.133  56.870  1.00281.79           N
ATOM    515  CA  PRO    68      37.438  87.566  56.788  1.00281.79           C
ATOM    516  CD  PRO    68      38.714  85.651  57.441  1.00281.79           C
ATOM    517  CB  PRO    68      38.865  88.033  57.074  1.00281.79           C
ATOM    518  CG  PRO    68      39.463  86.901  57.921  1.00281.79           C
ATOM    519  C   PRO    68      36.878  88.235  55.567  1.00281.79           C
ATOM    520  O   PRO    68      36.503  89.388  55.767  1.00281.79           O
ATOM    521  N   PRO    69      36.765  87.653  54.381  1.00307.22           N
ATOM    522  CA  PRO    69      36.472  88.407  53.182  1.00307.22           C
ATOM    523  CD  PRO    69      36.375  86.262  54.222  1.00307.22           C
ATOM    524  CB  PRO    69      36.136  87.386  52.099  1.00307.22           C
ATOM    525  CG  PRO    69      35.597  86.192  52.899  1.00307.22           C
ATOM    526  C   PRO    69      35.417  89.457  53.293  1.00307.22           C
ATOM    527  O   PRO    69      34.242  89.131  53.432  1.00307.22           O
ATOM    528  N   GLU    70      35.833  90.736  53.199  1.00238.38           N
ATOM    529  CA  GLU    70      34.891  91.800  53.330  1.00238.38           C
ATOM    530  CB  GLU    70      35.059  92.608  54.626  1.00238.38           C
ATOM    531  CG  GLU    70      34.047  93.746  54.757  1.00238.38           C
ATOM    532  CD  GLU    70      34.317  94.465  56.068  1.00238.38           C
ATOM    533  OE1 GLU    70      35.090  93.914  56.898  1.00238.38           O
ATOM    534  OE2 GLU    70      33.756  95.577  56.256  1.00238.38           O
ATOM    535  C   GLU    70      35.094  92.760  52.206  1.00238.38           C
ATOM    536  O   GLU    70      36.187  93.280  51.994  1.00238.38           O
ATOM    537  N   THR    71      34.009  92.990  51.451  1.00282.29           N
ATOM    538  CA  THR    71      33.936  93.938  50.381  1.00282.29           C
ATOM    539  CB  THR    71      34.489  93.458  49.069  1.00282.29           C
ATOM    540  OG1 THR    71      33.733  92.364  48.577  1.00282.29           O
ATOM    541  CG2 THR    71      35.954  93.042  49.269  1.00282.29           C
ATOM    542  C   THR    71      32.471  94.102  50.209  1.00282.29           C
ATOM    543  O   THR    71      31.724  94.025  51.183  1.00282.29           O
ATOM    544  N   TYR    72      32.000  94.346  48.976  1.00188.26           N
ATOM    545  CA  TYR    72      30.577  94.347  48.873  1.00188.26           C
ATOM    546  CB  TYR    72      30.054  95.193  47.702  1.00188.26           C
ATOM    547  CG  TYR    72      30.474  96.598  47.967  1.00188.26           C
ATOM    548  CD1 TYR    72      31.725  97.030  47.590  1.00188.26           C
ATOM    549  CD2 TYR    72      29.626  97.480  48.595  1.00188.26           C
ATOM    550  CE1 TYR    72      32.123  98.324  47.832  1.00188.26           C
ATOM    551  CE2 TYR    72      30.018  98.775  48.840  1.00188.26           C
ATOM    552  CZ  TYR    72      31.268  99.199  48.457  1.00188.26           C
ATOM    553  OH  TYR    72      31.674 100.527  48.707  1.00188.26           O
ATOM    554  C   TYR    72      30.274  92.917  48.583  1.00188.26           C
ATOM    555  O   TYR    72      29.835  92.554  47.493  1.00188.26           O
ATOM    556  N   THR    73      30.519  92.069  49.601  1.00286.28           N
ATOM    557  CA  THR    73      30.364  90.666  49.475  1.00286.28           C
ATOM    558  CB  THR    73      31.532  89.979  48.828  1.00286.28           C
ATOM    559  OG1 THR    73      32.716  90.176  49.588  1.00286.28           O
ATOM    560  CG2 THR    73      31.710  90.549  47.412  1.00286.28           C
ATOM    561  C   THR    73      30.299  90.215  50.848  1.00286.28           C
ATOM    562  O   THR    73      29.785  90.942  51.694  1.00286.28           O
ATOM    563  N   GLU    74      30.849  89.016  51.074  1.00234.18           N
ATOM    564  CA  GLU    74      30.716  88.395  52.336  1.00234.18           C
ATOM    565  CB  GLU    74      29.309  88.571  52.909  1.00234.18           C
ATOM    566  CG  GLU    74      28.179  87.897  52.109  1.00234.18           C
ATOM    567  CD  GLU    74      28.226  88.128  50.599  1.00234.18           C
ATOM    568  OE1 GLU    74      29.070  87.477  49.928  1.00234.18           O
ATOM    569  OE2 GLU    74      27.406  88.937  50.092  1.00234.18           O
ATOM    570  C   GLU    74      30.842  86.955  52.012  1.00234.18           C
ATOM    571  O   GLU    74      31.506  86.580  51.047  1.00234.18           O
ATOM    572  N   VAL    75      30.229  86.098  52.842  1.00167.84           N
ATOM    573  CA  VAL    75      30.221  84.727  52.452  1.00167.84           C
ATOM    574  CB  VAL    75      30.006  83.768  53.584  1.00167.84           C
ATOM    575  CG1 VAL    75      31.219  83.867  54.523  1.00167.84           C
ATOM    576  CG2 VAL    75      28.662  84.089  54.261  1.00167.84           C
ATOM    577  C   VAL    75      29.090  84.590  51.494  1.00167.84           C
ATOM    578  O   VAL    75      28.061  85.238  51.643  1.00167.84           O
ATOM    579  N   THR    76      29.248  83.768  50.449  1.00141.65           N
ATOM    580  CA  THR    76      28.180  83.672  49.502  1.00141.65           C
ATOM    581  CB  THR    76      28.668  83.410  48.107  1.00141.65           C
ATOM    582  OG1 THR    76      29.635  84.380  47.741  1.00141.65           O
ATOM    583  CG2 THR    76      27.481  83.509  47.136  1.00141.65           C
ATOM    584  C   THR    76      27.333  82.509  49.902  1.00141.65           C
ATOM    585  O   THR    76      27.741  81.681  50.714  1.00141.65           O
ATOM    586  N   ALA    77      26.106  82.442  49.352  1.00 65.21           N
ATOM    587  CA  ALA    77      25.227  81.342  49.606  1.00 65.21           C
ATOM    588  CB  ALA    77      23.859  81.498  48.923  1.00 65.21           C
ATOM    589  C   ALA    77      25.876  80.123  49.035  1.00 65.21           C
ATOM    590  O   ALA    77      25.820  79.045  49.624  1.00 65.21           O
ATOM    591  N   GLN    78      26.521  80.270  47.862  1.00116.52           N
ATOM    592  CA  GLN    78      27.131  79.137  47.234  1.00116.52           C
ATOM    593  CB  GLN    78      27.782  79.458  45.877  1.00116.52           C
ATOM    594  CG  GLN    78      26.776  79.639  44.737  1.00116.52           C
ATOM    595  CD  GLN    78      26.035  80.952  44.933  1.00116.52           C
ATOM    596  OE1 GLN    78      26.644  82.018  44.994  1.00116.52           O
ATOM    597  NE2 GLN    78      24.680  80.877  45.032  1.00116.52           N
ATOM    598  C   GLN    78      28.188  78.602  48.137  1.00116.52           C
ATOM    599  O   GLN    78      28.298  77.388  48.300  1.00116.52           O
ATOM    600  N   LYS    79      28.992  79.482  48.766  1.00149.75           N
ATOM    601  CA  LYS    79      30.015  78.958  49.619  1.00149.75           C
ATOM    602  CB  LYS    79      30.986  79.990  50.210  1.00149.75           C
ATOM    603  CG  LYS    79      32.082  80.399  49.230  1.00149.75           C
ATOM    604  CD  LYS    79      33.053  81.424  49.806  1.00149.75           C
ATOM    605  CE  LYS    79      33.986  80.827  50.865  1.00149.75           C
ATOM    606  NZ  LYS    79      34.719  79.668  50.307  1.00149.75           N
ATOM    607  C   LYS    79      29.385  78.228  50.753  1.00149.75           C
ATOM    608  O   LYS    79      29.844  77.150  51.111  1.00149.75           O
ATOM    609  N   LEU    80      28.288  78.767  51.314  1.00 81.90           N
ATOM    610  CA  LEU    80      27.650  78.160  52.450  1.00 81.90           C
ATOM    611  CB  LEU    80      26.333  78.858  52.803  1.00 81.90           C
ATOM    612  CG  LEU    80      26.490  80.342  53.151  1.00 81.90           C
ATOM    613  CD1 LEU    80      25.124  80.959  53.470  1.00 81.90           C
ATOM    614  CD2 LEU    80      27.523  80.552  54.270  1.00 81.90           C
ATOM    615  C   LEU    80      27.262  76.772  52.058  1.00 81.90           C
ATOM    616  O   LEU    80      27.410  75.828  52.833  1.00 81.90           O
ATOM    617  N   ALA    81      26.725  76.624  50.835  1.00 55.70           N
ATOM    618  CA  ALA    81      26.306  75.345  50.348  1.00 55.70           C
ATOM    619  CB  ALA    81      25.628  75.430  48.969  1.00 55.70           C
ATOM    620  C   ALA    81      27.496  74.445  50.208  1.00 55.70           C
ATOM    621  O   ALA    81      27.443  73.270  50.569  1.00 55.70           O
ATOM    622  N   SER    82      28.615  74.984  49.689  1.00 57.61           N
ATOM    623  CA  SER    82      29.780  74.184  49.443  1.00 57.61           C
ATOM    624  CB  SER    82      30.914  74.945  48.725  1.00 57.61           C
ATOM    625  OG  SER    82      31.506  75.900  49.592  1.00 57.61           O
ATOM    626  C   SER    82      30.329  73.681  50.742  1.00 57.61           C
ATOM    627  O   SER    82      30.913  72.600  50.794  1.00 57.61           O
ATOM    628  N   TYR    83      30.156  74.442  51.839  1.00 62.27           N
ATOM    629  CA  TYR    83      30.720  74.002  53.081  1.00 62.27           C
ATOM    630  CB  TYR    83      30.484  74.947  54.282  1.00 62.27           C
ATOM    631  CG  TYR    83      31.013  76.308  53.976  1.00 62.27           C
ATOM    632  CD1 TYR    83      32.361  76.537  53.835  1.00 62.27           C
ATOM    633  CD2 TYR    83      30.144  77.359  53.802  1.00 62.27           C
ATOM    634  CE1 TYR    83      32.837  77.794  53.543  1.00 62.27           C
ATOM    635  CE2 TYR    83      30.609  78.620  53.507  1.00 62.27           C
ATOM    636  CZ  TYR    83      31.959  78.838  53.380  1.00 62.27           C
ATOM    637  OH  TYR    83      32.444  80.128  53.080  1.00 62.27           O
ATOM    638  C   TYR    83      30.065  72.710  53.449  1.00 62.27           C
ATOM    639  O   TYR    83      30.727  71.766  53.877  1.00 62.27           O
ATOM    640  N   VAL    84      28.730  72.643  53.286  1.00 50.46           N
ATOM    641  CA  VAL    84      27.978  71.480  53.654  1.00 50.46           C
ATOM    642  CB  VAL    84      26.503  71.653  53.433  1.00 50.46           C
ATOM    643  CG1 VAL    84      25.797  70.343  53.822  1.00 50.46           C
ATOM    644  CG2 VAL    84      26.023  72.885  54.221  1.00 50.46           C
ATOM    645  C   VAL    84      28.417  70.309  52.829  1.00 50.46           C
ATOM    646  O   VAL    84      28.624  69.216  53.354  1.00 50.46           O
ATOM    647  N   ILE    85      28.590  70.506  51.509  1.00 93.84           N
ATOM    648  CA  ILE    85      28.950  69.404  50.666  1.00 93.84           C
ATOM    649  CB  ILE    85      29.009  69.750  49.200  1.00 93.84           C
ATOM    650  CG2 ILE    85      30.194  70.697  48.958  1.00 93.84           C
ATOM    651  CG1 ILE    85      29.065  68.465  48.356  1.00 93.84           C
ATOM    652  CD1 ILE    85      28.844  68.701  46.862  1.00 93.84           C
ATOM    653  C   ILE    85      30.285  68.885  51.101  1.00 93.84           C
ATOM    654  O   ILE    85      30.500  67.676  51.159  1.00 93.84           O
ATOM    655  N   SER    86      31.220  69.795  51.432  1.00 68.94           N
ATOM    656  CA  SER    86      32.542  69.396  51.826  1.00 68.94           C
ATOM    657  CB  SER    86      33.461  70.594  52.124  1.00 68.94           C
ATOM    658  OG  SER    86      34.751  70.140  52.506  1.00 68.94           O
ATOM    659  C   SER    86      32.462  68.570  53.071  1.00 68.94           C
ATOM    660  O   SER    86      33.182  67.582  53.214  1.00 68.94           O
ATOM    661  N   VAL    87      31.581  68.951  54.016  1.00 32.49           N
ATOM    662  CA  VAL    87      31.462  68.219  55.243  1.00 32.49           C
ATOM    663  CB  VAL    87      30.468  68.824  56.189  1.00 32.49           C
ATOM    664  CG1 VAL    87      30.366  67.918  57.428  1.00 32.49           C
ATOM    665  CG2 VAL    87      30.896  70.267  56.503  1.00 32.49           C
ATOM    666  C   VAL    87      30.988  66.835  54.927  1.00 32.49           C
ATOM    667  O   VAL    87      31.500  65.854  55.461  1.00 32.49           O
ATOM    668  N   LEU    88      29.996  66.719  54.027  1.00 50.87           N
ATOM    669  CA  LEU    88      29.452  65.432  53.697  1.00 50.87           C
ATOM    670  CB  LEU    88      28.315  65.510  52.666  1.00 50.87           C
ATOM    671  CG  LEU    88      27.069  66.267  53.159  1.00 50.87           C
ATOM    672  CD1 LEU    88      25.980  66.300  52.076  1.00 50.87           C
ATOM    673  CD2 LEU    88      26.559  65.700  54.494  1.00 50.87           C
ATOM    674  C   LEU    88      30.532  64.602  53.085  1.00 50.87           C
ATOM    675  O   LEU    88      30.663  63.417  53.387  1.00 50.87           O
ATOM    676  N   ASP    89      31.348  65.214  52.210  1.00 36.48           N
ATOM    677  CA  ASP    89      32.377  64.488  51.524  1.00 36.48           C
ATOM    678  CB  ASP    89      33.206  65.382  50.586  1.00 36.48           C
ATOM    679  CG  ASP    89      32.317  65.833  49.437  1.00 36.48           C
ATOM    680  OD1 ASP    89      31.213  65.251  49.273  1.00 36.48           O
ATOM    681  OD2 ASP    89      32.734  66.768  48.704  1.00 36.48           O
ATOM    682  C   ASP    89      33.330  63.925  52.531  1.00 36.48           C
ATOM    683  O   ASP    89      33.747  62.773  52.421  1.00 36.48           O
ATOM    684  N   ALA    90      33.691  64.720  53.555  1.00 40.25           N
ATOM    685  CA  ALA    90      34.659  64.269  54.515  1.00 40.25           C
ATOM    686  CB  ALA    90      34.969  65.327  55.587  1.00 40.25           C
ATOM    687  C   ALA    90      34.125  63.059  55.214  1.00 40.25           C
ATOM    688  O   ALA    90      34.834  62.073  55.406  1.00 40.25           O
ATOM    689  N   LEU    91      32.845  63.117  55.608  1.00136.95           N
ATOM    690  CA  LEU    91      32.165  62.052  56.284  1.00136.95           C
ATOM    691  CB  LEU    91      30.831  62.475  56.922  1.00136.95           C
ATOM    692  CG  LEU    91      31.016  63.325  58.195  1.00136.95           C
ATOM    693  CD1 LEU    91      31.737  64.647  57.909  1.00136.95           C
ATOM    694  CD2 LEU    91      29.684  63.537  58.923  1.00136.95           C
ATOM    695  C   LEU    91      31.931  60.917  55.342  1.00136.95           C
ATOM    696  O   LEU    91      31.707  59.786  55.770  1.00136.95           O
ATOM    697  N   ASP    92      31.959  61.191  54.027  1.00122.97           N
ATOM    698  CA  ASP    92      31.679  60.175  53.057  1.00122.97           C
ATOM    699  CB  ASP    92      32.558  58.921  53.197  1.00122.97           C
ATOM    700  CG  ASP    92      32.341  58.082  51.946  1.00122.97           C
ATOM    701  OD1 ASP    92      31.555  58.525  51.067  1.00122.97           O
ATOM    702  OD2 ASP    92      32.957  56.987  51.851  1.00122.97           O
ATOM    703  C   ASP    92      30.254  59.766  53.213  1.00122.97           C
ATOM    704  O   ASP    92      29.910  58.588  53.118  1.00122.97           O
ATOM    705  N   ILE    93      29.384  60.763  53.461  1.00 71.22           N
ATOM    706  CA  ILE    93      27.977  60.517  53.543  1.00 71.22           C
ATOM    707  CB  ILE    93      27.288  61.421  54.519  1.00 71.22           C
ATOM    708  CG2 ILE    93      25.776  61.165  54.426  1.00 71.22           C
ATOM    709  CG1 ILE    93      27.865  61.219  55.928  1.00 71.22           C
ATOM    710  CD1 ILE    93      27.452  62.311  56.912  1.00 71.22           C
ATOM    711  C   ILE    93      27.466  60.870  52.186  1.00 71.22           C
ATOM    712  O   ILE    93      27.577  62.015  51.751  1.00 71.22           O
ATOM    713  N   LYS    94      26.957  59.862  51.451  1.00155.18           N
ATOM    714  CA  LYS    94      26.505  60.101  50.114  1.00155.18           C
ATOM    715  CB  LYS    94      26.253  58.807  49.326  1.00155.18           C
ATOM    716  CG  LYS    94      27.478  57.891  49.326  0.88155.18           C
ATOM    717  CD  LYS    94      28.779  58.594  48.927  1.00155.18           C
ATOM    718  CE  LYS    94      29.058  58.625  47.426  1.00155.18           C
ATOM    719  NZ  LYS    94      30.336  59.327  47.171  1.00155.18           N
ATOM    720  C   LYS    94      25.249  60.911  50.113  1.00155.18           C
ATOM    721  O   LYS    94      25.133  61.874  49.356  1.00155.18           O
ATOM    722  N   HIS    95      24.269  60.549  50.968  1.00 80.77           N
ATOM    723  CA  HIS    95      23.018  61.254  50.946  1.00 80.77           C
ATOM    724  ND1 HIS    95      21.300  59.187  48.184  1.00 80.77           N
ATOM    725  CG  HIS    95      22.129  60.022  48.899  1.00 80.77           C
ATOM    726  CB  HIS    95      21.869  60.448  50.313  1.00 80.77           C
ATOM    727  NE2 HIS    95      22.998  59.695  46.842  1.00 80.77           N
ATOM    728  CD2 HIS    95      23.161  60.322  48.064  1.00 80.77           C
ATOM    729  CE1 HIS    95      21.867  59.024  46.962  1.00 80.77           C
ATOM    730  C   HIS    95      22.599  61.505  52.357  1.00 80.77           C
ATOM    731  O   HIS    95      22.867  60.705  53.252  1.00 80.77           O
ATOM    732  N   ALA    96      21.918  62.641  52.595  1.00 55.00           N
ATOM    733  CA  ALA    96      21.495  62.905  53.934  1.00 55.00           C
ATOM    734  CB  ALA    96      22.540  63.674  54.761  1.00 55.00           C
ATOM    735  C   ALA    96      20.274  63.753  53.880  1.00 55.00           C
ATOM    736  O   ALA    96      20.025  64.449  52.895  1.00 55.00           O
ATOM    737  N   THR    97      19.453  63.689  54.945  1.00146.69           N
ATOM    738  CA  THR    97      18.320  64.554  54.959  1.00146.69           C
ATOM    739  CB  THR    97      17.177  64.076  55.797  1.00146.69           C
ATOM    740  OG1 THR    97      15.991  64.733  55.386  1.00146.69           O
ATOM    741  CG2 THR    97      17.462  64.414  57.266  1.00146.69           C
ATOM    742  C   THR    97      18.825  65.841  55.528  1.00146.69           C
ATOM    743  O   THR    97      19.758  65.843  56.329  1.00146.69           O
ATOM    744  N   VAL    98      18.241  66.981  55.115  1.00 59.44           N
ATOM    745  CA  VAL    98      18.754  68.227  55.602  1.00 59.44           C
ATOM    746  CB  VAL    98      19.294  69.114  54.521  1.00 59.44           C
ATOM    747  CG1 VAL    98      19.710  70.451  55.158  1.00 59.44           C
ATOM    748  CG2 VAL    98      20.440  68.378  53.808  1.00 59.44           C
ATOM    749  C   VAL    98      17.656  68.983  56.270  1.00 59.44           C
ATOM    750  O   VAL    98      16.512  68.991  55.816  1.00 59.44           O
ATOM    751  N   TRP    99      17.995  69.641  57.394  1.00163.55           N
ATOM    752  CA  TRP    99      17.021  70.401  58.113  1.00163.55           C
ATOM    753  CB  TRP    99      16.713  69.779  59.490  1.00163.55           C
ATOM    754  CG  TRP    99      16.265  68.331  59.447  1.00163.55           C
ATOM    755  CD2 TRP    99      15.918  67.553  60.606  1.00163.55           C
ATOM    756  CD1 TRP    99      16.144  67.495  58.375  1.00163.55           C
ATOM    757  NE1 TRP    99      15.753  66.244  58.794  1.00163.55           N
ATOM    758  CE2 TRP    99      15.608  66.266  60.165  1.00163.55           C
ATOM    759  CE3 TRP    99      15.871  67.879  61.932  1.00163.55           C
ATOM    760  CZ2 TRP    99      15.249  65.283  61.045  1.00163.55           C
ATOM    761  CZ3 TRP    99      15.495  66.890  62.815  1.00163.55           C
ATOM    762  CH2 TRP    99      15.190  65.617  62.380  1.00163.55           C
ATOM    763  C   TRP    99      17.667  71.729  58.370  1.00163.55           C
ATOM    764  O   TRP    99      18.760  71.795  58.933  1.00163.55           O
ATOM    765  N   GLY   100      17.020  72.837  57.968  1.00 64.94           N
ATOM    766  CA  GLY   100      17.628  74.103  58.244  1.00 64.94           C
ATOM    767  C   GLY   100      16.546  75.034  58.708  1.00 64.94           C
ATOM    768  O   GLY   100      15.424  74.980  58.215  1.00 64.94           O
ATOM    769  N   CYS   101      16.887  75.991  59.608  1.00214.29           N
ATOM    770  CA  CYS   101      15.986  77.043  60.063  1.00214.29           C
ATOM    771  CB  CYS   101      15.548  76.931  61.529  1.00214.29           C
ATOM    772  SG  CYS   101      14.365  78.227  62.010  1.00214.29           S
ATOM    773  C   CYS   101      16.410  78.506  59.816  1.00214.29           C
ATOM    774  O   CYS   101      17.383  79.066  60.301  1.00214.29           O
ATOM    775  N   SER   102      15.663  79.215  58.961  1.00255.89           N
ATOM    776  CA  SER   102      16.027  80.558  58.591  1.00255.89           C
ATOM    777  CB  SER   102      16.306  81.506  59.763  1.00255.89           C
ATOM    778  OG  SER   102      15.172  81.539  60.611  1.00255.89           O
ATOM    779  C   SER   102      17.157  80.558  57.591  1.00255.89           C
ATOM    780  O   SER   102      16.995  80.162  56.439  1.00255.89           O
ATOM    781  N   SER   103      18.338  81.068  57.978  1.00148.96           N
ATOM    782  CA  SER   103      19.454  81.117  57.073  1.00148.96           C
ATOM    783  CB  SER   103      20.667  81.770  57.738  1.00148.96           C
ATOM    784  OG  SER   103      21.122  80.974  58.819  1.00148.96           O
ATOM    785  C   SER   103      19.828  79.715  56.693  1.00148.96           C
ATOM    786  O   SER   103      20.296  79.465  55.581  1.00148.96           O
ATOM    787  N   ARG   104      19.608  78.763  57.622  1.00211.64           N
ATOM    788  CA  ARG   104      19.939  77.374  57.445  1.00211.64           C
ATOM    789  CB  ARG   104      19.485  76.510  58.661  1.00211.64           C
ATOM    790  CG  ARG   104      19.300  77.332  59.953  1.00211.64           C
ATOM    791  CD  ARG   104      18.866  76.769  61.377  1.00211.64           C
ATOM    792  NE  ARG   104      18.335  77.777  62.353  1.00211.64           N
ATOM    793  CZ  ARG   104      17.651  77.427  63.481  1.00211.64           C
ATOM    794  NH1 ARG   104      17.551  76.117  63.856  1.00211.64           N
ATOM    795  NH2 ARG   104      16.920  78.381  64.127  1.00211.64           N
ATOM    796  C   ARG   104      19.165  76.827  56.262  1.00211.64           C
ATOM    797  O   ARG   104      19.703  76.039  55.492  1.00211.64           O
ATOM    798  N   PRO   105      17.909  77.144  56.094  1.00187.02           N
ATOM    799  CA  PRO   105      17.130  76.613  55.031  1.00187.02           C
ATOM    800  CD  PRO   105      17.068  77.478  57.155  1.00187.02           C
ATOM    801  CB  PRO   105      15.665  76.594  55.435  1.00187.02           C
ATOM    802  CG  PRO   105      15.649  77.526  56.626  1.00187.02           C
ATOM    803  C   PRO   105      17.431  77.302  53.774  1.00187.02           C
ATOM    804  O   PRO   105      17.107  76.761  52.722  1.00187.02           O
ATOM    805  N   SER   106      18.007  78.509  53.862  1.00108.23           N
ATOM    806  CA  SER   106      18.406  79.137  52.648  1.00108.23           C
ATOM    807  CB  SER   106      18.997  80.541  52.867  1.00108.23           C
ATOM    808  OG  SER   106      18.003  81.416  53.380  1.00108.23           O
ATOM    809  C   SER   106      19.490  78.264  52.105  1.00108.23           C
ATOM    810  O   SER   106      19.520  77.965  50.913  1.00108.23           O
ATOM    811  N   THR   107      20.408  77.802  52.982  1.00158.21           N
ATOM    812  CA  THR   107      21.458  76.962  52.477  1.00158.21           C
ATOM    813  CB  THR   107      22.574  76.616  53.433  1.00158.21           C
ATOM    814  OG1 THR   107      22.098  75.912  54.567  1.00158.21           O
ATOM    815  CG2 THR   107      23.296  77.899  53.854  1.00158.21           C
ATOM    816  C   THR   107      20.853  75.690  51.995  1.00158.21           C
ATOM    817  O   THR   107      21.276  75.151  50.976  1.00158.21           O
ATOM    818  N   ALA   108      19.828  75.180  52.702  1.00 77.11           N
ATOM    819  CA  ALA   108      19.240  73.934  52.306  1.00 77.11           C
ATOM    820  CB  ALA   108      18.094  73.494  53.234  1.00 77.11           C
ATOM    821  C   ALA   108      18.680  74.069  50.921  1.00 77.11           C
ATOM    822  O   ALA   108      18.839  73.171  50.097  1.00 77.11           O
ATOM    823  N   VAL   109      18.026  75.203  50.609  1.00136.77           N
ATOM    824  CA  VAL   109      17.421  75.347  49.312  1.00136.77           C
ATOM    825  CB  VAL   109      16.633  76.628  49.157  1.00136.77           C
ATOM    826  CG1 VAL   109      17.583  77.821  48.981  1.00136.77           C
ATOM    827  CG2 VAL   109      15.634  76.444  48.008  1.00136.77           C
ATOM    828  C   VAL   109      18.488  75.287  48.261  1.00136.77           C
ATOM    829  O   VAL   109      18.310  74.654  47.221  1.00136.77           O
ATOM    830  N   ALA   110      19.639  75.939  48.513  1.00 61.13           N
ATOM    831  CA  ALA   110      20.709  75.949  47.555  1.00 61.13           C
ATOM    832  CB  ALA   110      21.910  76.798  48.008  1.00 61.13           C
ATOM    833  C   ALA   110      21.199  74.547  47.349  1.00 61.13           C
ATOM    834  O   ALA   110      21.471  74.140  46.221  1.00 61.13           O
ATOM    835  N   LEU   111      21.326  73.764  48.438  1.00200.91           N
ATOM    836  CA  LEU   111      21.817  72.419  48.317  1.00200.91           C
ATOM    837  CB  LEU   111      22.023  71.711  49.671  1.00200.91           C
ATOM    838  CG  LEU   111      23.340  72.071  50.391  1.00200.91           C
ATOM    839  CD1 LEU   111      23.488  73.573  50.651  1.00200.91           C
ATOM    840  CD2 LEU   111      23.493  71.250  51.678  1.00200.91           C
ATOM    841  C   LEU   111      20.886  71.588  47.490  1.00200.91           C
ATOM    842  O   LEU   111      21.331  70.815  46.642  1.00200.91           O
ATOM    843  N   LEU   112      19.563  71.717  47.691  1.00140.15           N
ATOM    844  CA  LEU   112      18.671  70.903  46.919  1.00140.15           C
ATOM    845  CB  LEU   112      17.193  71.062  47.321  1.00140.15           C
ATOM    846  CG  LEU   112      16.807  70.304  48.608  1.00140.15           C
ATOM    847  CD1 LEU   112      17.673  70.712  49.808  1.00140.15           C
ATOM    848  CD2 LEU   112      15.304  70.448  48.898  1.00140.15           C
ATOM    849  C   LEU   112      18.813  71.252  45.473  1.00140.15           C
ATOM    850  O   LEU   112      18.768  70.372  44.614  1.00140.15           O
ATOM    851  N   LEU   113      18.945  72.553  45.156  1.00160.38           N
ATOM    852  CA  LEU   113      19.058  72.923  43.778  1.00160.38           C
ATOM    853  CB  LEU   113      18.947  74.447  43.576  1.00160.38           C
ATOM    854  CG  LEU   113      18.569  74.882  42.142  1.00160.38           C
ATOM    855  CD1 LEU   113      18.672  76.406  41.963  1.00160.38           C
ATOM    856  CD2 LEU   113      19.294  74.083  41.051  1.00160.38           C
ATOM    857  C   LEU   113      20.389  72.461  43.244  1.00160.38           C
ATOM    858  O   LEU   113      20.453  71.844  42.181  1.00160.38           O
ATOM    859  N   GLY   114      21.491  72.763  43.968  1.00 91.00           N
ATOM    860  CA  GLY   114      22.821  72.464  43.506  1.00 91.00           C
ATOM    861  C   GLY   114      23.136  70.996  43.486  1.00 91.00           C
ATOM    862  O   GLY   114      23.658  70.495  42.492  1.00 91.00           O
ATOM    863  N   TYR   115      22.867  70.267  44.590  1.00270.86           N
ATOM    864  CA  TYR   115      23.247  68.885  44.575  1.00270.86           C
ATOM    865  CB  TYR   115      24.359  68.561  45.593  1.00270.86           C
ATOM    866  CG  TYR   115      25.538  69.435  45.333  1.00270.86           C
ATOM    867  CD1 TYR   115      26.518  69.053  44.448  1.00270.86           C
ATOM    868  CD2 TYR   115      25.661  70.644  45.980  1.00270.86           C
ATOM    869  CE1 TYR   115      27.606  69.861  44.217  1.00270.86           C
ATOM    870  CE2 TYR   115      26.747  71.457  45.754  1.00270.86           C
ATOM    871  CZ  TYR   115      27.722  71.065  44.870  1.00270.86           C
ATOM    872  OH  TYR   115      28.839  71.895  44.635  1.00270.86           O
ATOM    873  C   TYR   115      22.085  68.035  44.992  1.00270.86           C
ATOM    874  O   TYR   115      22.018  67.628  46.152  1.00270.86           O
ATOM    875  N   PRO   116      21.191  67.702  44.105  1.00191.19           N
ATOM    876  CA  PRO   116      20.068  66.892  44.498  1.00191.19           C
ATOM    877  CD  PRO   116      20.858  68.596  43.008  1.00191.19           C
ATOM    878  CB  PRO   116      19.069  66.982  43.347  1.00191.19           C
ATOM    879  CG  PRO   116      19.365  68.356  42.721  1.00191.19           C
ATOM    880  C   PRO   116      20.457  65.493  44.846  1.00191.19           C
ATOM    881  O   PRO   116      19.747  64.847  45.615  1.00191.19           O
ATOM    882  N   ASP   117      21.574  64.994  44.292  1.00 62.67           N
ATOM    883  CA  ASP   117      21.976  63.642  44.524  1.00 62.67           C
ATOM    884  CB  ASP   117      23.209  63.243  43.699  1.00 62.67           C
ATOM    885  CG  ASP   117      22.769  63.182  42.244  1.00 62.67           C
ATOM    886  OD1 ASP   117      21.764  62.478  41.959  0.75 62.67           O
ATOM    887  OD2 ASP   117      23.435  63.834  41.398  0.75 62.67           O
ATOM    888  C   ASP   117      22.315  63.477  45.969  1.00 62.67           C
ATOM    889  O   ASP   117      22.123  62.406  46.540  1.00 62.67           O
ATOM    890  N   ARG   118      22.869  64.539  46.575  1.00166.11           N
ATOM    891  CA  ARG   118      23.325  64.549  47.937  1.00166.11           C
ATOM    892  CB  ARG   118      24.230  65.750  48.248  1.00166.11           C
ATOM    893  CG  ARG   118      25.578  65.650  47.534  1.00166.11           C
ATOM    894  CD  ARG   118      26.462  64.532  48.089  1.00166.11           C
ATOM    895  NE  ARG   118      27.722  64.514  47.297  1.00166.11           N
ATOM    896  CZ  ARG   118      28.890  64.131  47.889  1.00166.11           C
ATOM    897  NH1 ARG   118      28.903  63.782  49.209  1.00166.11           N
ATOM    898  NH2 ARG   118      30.045  64.104  47.164  1.00166.11           N
ATOM    899  C   ARG   118      22.213  64.530  48.950  1.00166.11           C
ATOM    900  O   ARG   118      22.415  64.032  50.056  1.00166.11           O
ATOM    901  N   ILE   119      21.023  65.088  48.637  1.00145.04           N
ATOM    902  CA  ILE   119      20.027  65.220  49.673  1.00145.04           C
ATOM    903  CB  ILE   119      19.404  66.589  49.722  1.00145.04           C
ATOM    904  CG2 ILE   119      18.166  66.516  50.625  1.00145.04           C
ATOM    905  CG1 ILE   119      20.421  67.646  50.175  1.00145.04           C
ATOM    906  CD1 ILE   119      21.520  67.918  49.157  1.00145.04           C
ATOM    907  C   ILE   119      18.890  64.255  49.509  1.00145.04           C
ATOM    908  O   ILE   119      18.353  64.090  48.415  1.00145.04           O
ATOM    909  N   ARG   120      18.565  63.506  50.593  1.00194.75           N
ATOM    910  CA  ARG   120      17.425  62.628  50.588  1.00194.75           C
ATOM    911  CB  ARG   120      17.446  61.631  51.759  1.00194.75           C
ATOM    912  CG  ARG   120      16.358  60.558  51.678  1.00194.75           C
ATOM    913  CD  ARG   120      16.583  59.543  50.555  1.00194.75           C
ATOM    914  NE  ARG   120      15.465  58.559  50.602  1.00194.75           N
ATOM    915  CZ  ARG   120      14.298  58.813  49.939  1.00194.75           C
ATOM    916  NH1 ARG   120      14.154  59.968  49.226  1.00194.75           N
ATOM    917  NH2 ARG   120      13.277  57.910  49.988  1.00194.75           N
ATOM    918  C   ARG   120      16.128  63.389  50.679  1.00194.75           C
ATOM    919  O   ARG   120      15.332  63.396  49.744  1.00194.75           O
ATOM    920  N   ASN   121      15.921  64.124  51.795  1.00102.22           N
ATOM    921  CA  ASN   121      14.687  64.826  52.044  1.00102.22           C
ATOM    922  CB  ASN   121      13.766  64.109  53.046  1.00102.22           C
ATOM    923  CG  ASN   121      13.294  62.810  52.409  1.00102.22           C
ATOM    924  OD1 ASN   121      13.491  61.727  52.958  1.00102.22           O
ATOM    925  ND2 ASN   121      12.652  62.918  51.215  1.00102.22           N
ATOM    926  C   ASN   121      15.070  66.135  52.654  1.00102.22           C
ATOM    927  O   ASN   121      16.133  66.243  53.262  1.00102.22           O
ATOM    928  N   ALA   122      14.227  67.179  52.512  1.00 77.57           N
ATOM    929  CA  ALA   122      14.659  68.428  53.067  1.00 77.57           C
ATOM    930  CB  ALA   122      15.095  69.461  52.013  1.00 77.57           C
ATOM    931  C   ALA   122      13.571  69.048  53.875  1.00 77.57           C
ATOM    932  O   ALA   122      12.390  68.968  53.537  1.00 77.57           O
ATOM    933  N   MET   123      13.960  69.681  55.000  1.00107.41           N
ATOM    934  CA  MET   123      12.980  70.365  55.780  1.00107.41           C
ATOM    935  CB  MET   123      12.728  69.764  57.172  1.00107.41           C
ATOM    936  CG  MET   123      11.481  70.349  57.840  1.00107.41           C
ATOM    937  SD  MET   123      10.947  69.474  59.339  1.00107.41           S
ATOM    938  CE  MET   123      10.056  68.181  58.427  1.00107.41           C
ATOM    939  C   MET   123      13.445  71.776  55.937  1.00107.41           C
ATOM    940  O   MET   123      14.584  72.030  56.330  1.00107.41           O
ATOM    941  N   CYS   124      12.567  72.739  55.597  1.00 86.20           N
ATOM    942  CA  CYS   124      12.937  74.117  55.729  1.00 86.20           C
ATOM    943  CB  CYS   124      12.822  74.943  54.436  1.00 86.20           C
ATOM    944  SG  CYS   124      14.189  74.587  53.284  1.00 86.20           S
ATOM    945  C   CYS   124      12.086  74.725  56.786  1.00 86.20           C
ATOM    946  O   CYS   124      10.858  74.747  56.688  1.00 86.20           O
ATOM    947  N   HIS   125      12.752  75.253  57.831  1.00136.57           N
ATOM    948  CA  HIS   125      12.052  75.770  58.965  1.00136.57           C
ATOM    949  ND1 HIS   125      13.813  73.192  61.155  1.00136.57           N
ATOM    950  CG  HIS   125      12.957  73.795  60.261  1.00136.57           C
ATOM    951  CB  HIS   125      12.624  75.253  60.289  1.00136.57           C
ATOM    952  NE2 HIS   125      13.115  71.601  59.770  1.00136.57           N
ATOM    953  CD2 HIS   125      12.541  72.809  59.421  1.00136.57           C
ATOM    954  CE1 HIS   125      13.870  71.880  60.817  1.00136.57           C
ATOM    955  C   HIS   125      12.287  77.241  59.029  1.00136.57           C
ATOM    956  O   HIS   125      13.427  77.696  58.969  1.00136.57           O
ATOM    957  N   GLU   126      11.190  78.009  59.149  1.00319.65           N
ATOM    958  CA  GLU   126      11.201  79.436  59.297  1.00319.65           C
ATOM    959  CB  GLU   126      11.506  79.933  60.718  1.00319.65           C
ATOM    960  CG  GLU   126      10.876  81.300  60.953  1.00319.65           C
ATOM    961  CD  GLU   126       9.374  81.071  60.840  1.00319.65           C
ATOM    962  OE1 GLU   126       8.906  80.004  61.319  1.00319.65           O
ATOM    963  OE2 GLU   126       8.674  81.950  60.271  1.00319.65           O
ATOM    964  C   GLU   126      12.184  80.043  58.345  1.00319.65           C
ATOM    965  O   GLU   126      13.040  80.831  58.749  1.00319.65           O
ATOM    966  N   LEU   127      12.092  79.674  57.052  1.00233.17           N
ATOM    967  CA  LEU   127      12.995  80.206  56.069  1.00233.17           C
ATOM    968  CB  LEU   127      13.678  79.198  55.154  1.00233.17           C
ATOM    969  CG  LEU   127      12.706  78.535  54.164  1.00233.17           C
ATOM    970  CD1 LEU   127      13.436  77.562  53.228  1.00233.17           C
ATOM    971  CD2 LEU   127      11.528  77.881  54.902  1.00233.17           C
ATOM    972  C   LEU   127      12.200  80.881  55.015  1.00233.17           C
ATOM    973  O   LEU   127      11.023  80.604  54.807  1.00233.17           O
ATOM    974  N   PRO   128      12.823  81.840  54.413  1.00210.67           N
ATOM    975  CA  PRO   128      12.226  82.380  53.228  1.00210.67           C
ATOM    976  CD  PRO   128      13.386  82.887  55.251  1.00210.67           C
ATOM    977  CB  PRO   128      12.192  83.896  53.420  1.00210.67           C
ATOM    978  CG  PRO   128      13.344  84.161  54.398  1.00210.67           C
ATOM    979  C   PRO   128      13.077  81.987  52.072  1.00210.67           C
ATOM    980  O   PRO   128      14.250  81.665  52.258  1.00210.67           O
ATOM    981  N   THR   129      12.516  82.018  50.863  1.00195.70           N
ATOM    982  CA  THR   129      13.319  81.766  49.718  1.00195.70           C
ATOM    983  CB  THR   129      12.448  81.438  48.576  1.00195.70           C
ATOM    984  OG1 THR   129      11.632  80.353  48.996  1.00195.70           O
ATOM    985  CG2 THR   129      13.328  80.987  47.409  1.00195.70           C
ATOM    986  C   THR   129      14.145  82.996  49.535  1.00195.70           C
ATOM    987  O   THR   129      15.304  82.945  49.134  1.00195.70           O
ATOM    988  N   LYS   130      13.542  84.164  49.809  1.00247.79           N
ATOM    989  CA  LYS   130      14.335  85.347  49.878  1.00247.79           C
ATOM    990  CB  LYS   130      14.015  86.456  48.868  1.00247.79           C
ATOM    991  CG  LYS   130      14.801  87.718  49.235  1.00247.79           C
ATOM    992  CD  LYS   130      14.867  88.798  48.161  1.00247.79           C
ATOM    993  CE  LYS   130      15.479  90.104  48.676  1.00247.79           C
ATOM    994  NZ  LYS   130      16.791  89.838  49.310  1.00247.79           N
ATOM    995  C   LYS   130      14.044  85.935  51.221  1.00247.79           C
ATOM    996  O   LYS   130      12.906  86.302  51.505  1.00247.79           O
ATOM    997  N   LEU   131      15.076  86.033  52.080  1.00376.17           N
ATOM    998  CA  LEU   131      14.920  86.555  53.408  1.00376.17           C
ATOM    999  CB  LEU   131      16.074  86.146  54.345  1.00376.17           C
ATOM   1000  CG  LEU   131      15.903  86.613  55.800  1.00376.17           C
ATOM   1001  CD1 LEU   131      14.707  85.915  56.464  1.00376.17           C
ATOM   1002  CD2 LEU   131      17.204  86.447  56.603  1.00376.17           C
ATOM   1003  C   LEU   131      14.915  88.052  53.294  1.00376.17           C
ATOM   1004  O   LEU   131      15.516  88.616  52.379  1.00376.17           O
ATOM   1005  N   PRO   132      14.288  88.726  54.218  1.00240.15           N
ATOM   1006  CA  PRO   132      14.210  90.163  54.198  1.00240.15           C
ATOM   1007  CD  PRO   132      13.235  88.138  55.026  1.00240.15           C
ATOM   1008  CB  PRO   132      13.235  90.546  55.316  1.00240.15           C
ATOM   1009  CG  PRO   132      12.952  89.228  56.069  1.00240.15           C
ATOM   1010  C   PRO   132      15.561  90.800  54.277  1.00240.15           C
ATOM   1011  O   PRO   132      16.487  90.146  54.737  1.00240.15           O
ATOM   1012  N   THR   133      15.685  92.065  53.808  1.00350.67           N
ATOM   1013  CA  THR   133      16.942  92.769  53.716  1.00350.67           C
ATOM   1014  CB  THR   133      16.889  93.947  52.789  1.00350.67           C
ATOM   1015  OG1 THR   133      15.970  94.914  53.273  1.00350.67           O
ATOM   1016  CG2 THR   133      16.453  93.454  51.398  1.00350.67           C
ATOM   1017  C   THR   133      17.396  93.266  55.062  1.00350.67           C
ATOM   1018  O   THR   133      16.580  93.385  55.972  1.00350.67           O
ATOM   1019  N   HIS   134      18.729  93.531  55.223  1.00261.41           N
ATOM   1020  CA  HIS   134      19.287  94.028  56.460  1.00261.41           C
ATOM   1021  ND1 HIS   134      17.967  91.016  57.420  1.00261.41           N
ATOM   1022  CG  HIS   134      18.476  92.158  57.996  1.00261.41           C
ATOM   1023  CB  HIS   134      19.655  92.918  57.462  1.00261.41           C
ATOM   1024  NE2 HIS   134      16.729  91.423  59.221  1.00261.41           N
ATOM   1025  CD2 HIS   134      17.708  92.393  59.095  1.00261.41           C
ATOM   1026  CE1 HIS   134      16.925  90.618  58.192  1.00261.41           C
ATOM   1027  C   HIS   134      20.564  94.793  56.219  1.00261.41           C
ATOM   1028  O   HIS   134      21.636  94.372  56.658  1.00261.41           O
ATOM   1029  N   PHE   135      20.491  95.951  55.537  1.00146.22           N
ATOM   1030  CA  PHE   135      21.665  96.760  55.347  1.00146.22           C
ATOM   1031  CB  PHE   135      21.437  97.930  54.378  1.00146.22           C
ATOM   1032  CG  PHE   135      21.269  97.344  53.019  1.00146.22           C
ATOM   1033  CD1 PHE   135      22.372  96.992  52.277  1.00146.22           C
ATOM   1034  CD2 PHE   135      20.016  97.146  52.485  1.00146.22           C
ATOM   1035  CE1 PHE   135      22.231  96.449  51.022  1.00146.22           C
ATOM   1036  CE2 PHE   135      19.869  96.604  51.230  1.00146.22           C
ATOM   1037  CZ  PHE   135      20.977  96.254  50.496  1.00146.22           C
ATOM   1038  C   PHE   135      22.046  97.331  56.676  1.00146.22           C
ATOM   1039  O   PHE   135      23.220  97.389  57.040  1.00146.22           O
ATOM   1040  N   SER   136      21.029  97.767  57.439  1.00117.25           N
ATOM   1041  CA  SER   136      21.247  98.386  58.711  1.00117.25           C
ATOM   1042  CB  SER   136      19.942  98.864  59.370  1.00117.25           C
ATOM   1043  OG  SER   136      20.220  99.466  60.626  1.00117.25           O
ATOM   1044  C   SER   136      21.873  97.393  59.627  1.00117.25           C
ATOM   1045  O   SER   136      22.702  97.746  60.462  1.00117.25           O
ATOM   1046  N   ASN   137      21.495  96.111  59.482  1.00319.65           N
ATOM   1047  CA  ASN   137      21.981  95.085  60.360  1.00319.65           C
ATOM   1048  CB  ASN   137      21.362  93.713  60.034  1.00319.65           C
ATOM   1049  CG  ASN   137      21.805  92.713  61.091  1.00319.65           C
ATOM   1050  OD1 ASN   137      22.997  92.474  61.275  1.00319.65           O
ATOM   1051  ND2 ASN   137      20.818  92.111  61.807  1.00319.65           N
ATOM   1052  C   ASN   137      23.467  94.971  60.212  1.00319.65           C
ATOM   1053  O   ASN   137      24.200  94.895  61.198  1.00319.65           O
ATOM   1054  N   THR   138      23.961  94.983  58.963  1.00240.14           N
ATOM   1055  CA  THR   138      25.368  94.804  58.746  1.00240.14           C
ATOM   1056  CB  THR   138      25.734  94.794  57.289  1.00240.14           C
ATOM   1057  OG1 THR   138      25.424  96.045  56.692  1.00240.14           O
ATOM   1058  CG2 THR   138      24.953  93.666  56.593  1.00240.14           C
ATOM   1059  C   THR   138      26.089  95.942  59.390  1.00240.14           C
ATOM   1060  O   THR   138      27.119  95.752  60.035  1.00240.14           O
ATOM   1061  N   ALA   139      25.553  97.164  59.227  1.00 68.27           N
ATOM   1062  CA  ALA   139      26.187  98.322  59.778  1.00 68.27           C
ATOM   1063  CB  ALA   139      25.459  99.627  59.412  1.00 68.27           C
ATOM   1064  C   ALA   139      26.202  98.225  61.269  1.00 68.27           C
ATOM   1065  O   ALA   139      27.206  98.537  61.905  1.00 68.27           O
ATOM   1066  N   VAL   140      25.092  97.765  61.876  1.00223.41           N
ATOM   1067  CA  VAL   140      25.019  97.797  63.307  1.00223.41           C
ATOM   1068  CB  VAL   140      23.692  97.332  63.855  1.00223.41           C
ATOM   1069  CG1 VAL   140      22.621  98.175  63.172  1.00223.41           C
ATOM   1070  CG2 VAL   140      23.480  95.818  63.675  1.00223.41           C
ATOM   1071  C   VAL   140      26.081  96.940  63.911  1.00223.41           C
ATOM   1072  O   VAL   140      26.763  97.361  64.845  1.00223.41           O
ATOM   1073  N   LEU   141      26.270  95.712  63.400  1.00300.37           N
ATOM   1074  CA  LEU   141      27.212  94.873  64.066  1.00300.37           C
ATOM   1075  CB  LEU   141      27.240  93.420  63.574  1.00300.37           C
ATOM   1076  CG  LEU   141      25.980  92.651  63.992  1.00300.37           C
ATOM   1077  CD1 LEU   141      24.747  93.187  63.264  1.00300.37           C
ATOM   1078  CD2 LEU   141      26.155  91.139  63.848  1.00300.37           C
ATOM   1079  C   LEU   141      28.579  95.432  63.937  1.00300.37           C
ATOM   1080  O   LEU   141      29.308  95.502  64.924  1.00300.37           O
ATOM   1081  N   GLU   142      28.961  95.864  62.724  1.00131.96           N
ATOM   1082  CA  GLU   142      30.302  96.331  62.582  1.00131.96           C
ATOM   1083  CB  GLU   142      30.634  96.712  61.132  1.00131.96           C
ATOM   1084  CG  GLU   142      30.629  95.508  60.190  1.00131.96           C
ATOM   1085  CD  GLU   142      30.888  96.013  58.781  1.00131.96           C
ATOM   1086  OE1 GLU   142      30.931  97.259  58.596  1.00131.96           O
ATOM   1087  OE2 GLU   142      31.042  95.159  57.868  1.00131.96           O
ATOM   1088  C   GLU   142      30.480  97.551  63.430  1.00131.96           C
ATOM   1089  O   GLU   142      31.440  97.652  64.193  1.00131.96           O
ATOM   1090  N   ASP   143      29.538  98.507  63.327  1.00203.28           N
ATOM   1091  CA  ASP   143      29.704  99.772  63.984  1.00203.28           C
ATOM   1092  CB  ASP   143      28.652 100.802  63.542  1.00203.28           C
ATOM   1093  CG  ASP   143      28.933 101.177  62.094  1.00203.28           C
ATOM   1094  OD1 ASP   143      29.984 100.734  61.558  1.00203.28           O
ATOM   1095  OD2 ASP   143      28.101 101.918  61.504  1.00203.28           O
ATOM   1096  C   ASP   143      29.618  99.688  65.471  1.00203.28           C
ATOM   1097  O   ASP   143      30.534 100.083  66.186  1.00203.28           O
ATOM   1098  N   GLU   144      28.534  99.106  65.993  1.00200.45           N
ATOM   1099  CA  GLU   144      28.346  99.189  67.407  1.00200.45           C
ATOM   1100  CB  GLU   144      26.865  99.247  67.818  1.00200.45           C
ATOM   1101  CG  GLU   144      26.145 100.527  67.390  1.00200.45           C
ATOM   1102  CD  GLU   144      26.637 101.663  68.274  1.00200.45           C
ATOM   1103  OE1 GLU   144      27.879 101.862  68.341  1.00200.45           O
ATOM   1104  OE2 GLU   144      25.779 102.342  68.898  1.00200.45           O
ATOM   1105  C   GLU   144      28.907  97.955  67.996  1.00200.45           C
ATOM   1106  O   GLU   144      30.092  97.654  67.856  1.00200.45           O
ATOM   1107  N   GLU   145      28.057  97.253  68.753  1.00193.95           N
ATOM   1108  CA  GLU   145      28.468  96.016  69.318  1.00193.95           C
ATOM   1109  CB  GLU   145      28.742  96.065  70.833  1.00193.95           C
ATOM   1110  CG  GLU   145      27.572  96.574  71.677  1.00193.95           C
ATOM   1111  CD  GLU   145      27.813  98.047  71.969  1.00193.95           C
ATOM   1112  OE1 GLU   145      28.877  98.569  71.542  1.00193.95           O
ATOM   1113  OE2 GLU   145      26.940  98.670  72.631  1.00193.95           O
ATOM   1114  C   GLU   145      27.375  95.034  69.069  1.00193.95           C
ATOM   1115  O   GLU   145      26.272  95.387  68.654  1.00193.95           O
ATOM   1116  N   ILE   146      27.699  93.751  69.284  1.00219.88           N
ATOM   1117  CA  ILE   146      26.797  92.654  69.136  1.00219.88           C
ATOM   1118  CB  ILE   146      27.489  91.322  69.275  1.00219.88           C
ATOM   1119  CG2 ILE   146      28.473  91.198  68.101  1.00219.88           C
ATOM   1120  CG1 ILE   146      28.160  91.151  70.651  1.00219.88           C
ATOM   1121  CD1 ILE   146      27.197  90.874  71.800  1.00219.88           C
ATOM   1122  C   ILE   146      25.703  92.785  70.151  1.00219.88           C
ATOM   1123  O   ILE   146      24.588  92.319  69.933  1.00219.88           O
ATOM   1124  N   SER   147      26.004  93.385  71.318  1.00 78.46           N
ATOM   1125  CA  SER   147      25.034  93.445  72.375  1.00 78.46           C
ATOM   1126  CB  SER   147      25.521  94.258  73.588  1.00 78.46           C
ATOM   1127  OG  SER   147      26.629  93.613  74.199  1.00 78.46           O
ATOM   1128  C   SER   147      23.782  94.093  71.877  1.00 78.46           C
ATOM   1129  O   SER   147      22.687  93.575  72.091  1.00 78.46           O
ATOM   1130  N   LYS   148      23.901  95.240  71.186  1.00149.56           N
ATOM   1131  CA  LYS   148      22.715  95.909  70.740  1.00149.56           C
ATOM   1132  CB  LYS   148      23.012  97.236  70.022  1.00149.56           C
ATOM   1133  CG  LYS   148      21.753  97.958  69.538  1.00149.56           C
ATOM   1134  CD  LYS   148      20.842  98.455  70.663  0.88149.56           C
ATOM   1135  CE  LYS   148      19.592  99.174  70.151  1.00149.56           C
ATOM   1136  NZ  LYS   148      18.759  99.624  71.289  1.00149.56           N
ATOM   1137  C   LYS   148      21.983  95.030  69.781  1.00149.56           C
ATOM   1138  O   LYS   148      20.764  94.881  69.871  1.00149.56           O
ATOM   1139  N   ILE   149      22.707  94.399  68.840  1.00163.86           N
ATOM   1140  CA  ILE   149      21.992  93.616  67.880  1.00163.86           C
ATOM   1141  CB  ILE   149      22.797  93.026  66.758  1.00163.86           C
ATOM   1142  CG2 ILE   149      23.822  92.032  67.322  1.00163.86           C
ATOM   1143  CG1 ILE   149      21.812  92.382  65.764  1.00163.86           C
ATOM   1144  CD1 ILE   149      22.455  91.820  64.501  1.00163.86           C
ATOM   1145  C   ILE   149      21.307  92.467  68.534  1.00163.86           C
ATOM   1146  O   ILE   149      20.165  92.166  68.200  1.00163.86           O
ATOM   1147  N   LEU   150      21.971  91.788  69.487  1.00213.37           N
ATOM   1148  CA  LEU   150      21.359  90.608  70.024  1.00213.37           C
ATOM   1149  CB  LEU   150      22.259  89.766  70.955  1.00213.37           C
ATOM   1150  CG  LEU   150      22.688  90.396  72.291  1.00213.37           C
ATOM   1151  CD1 LEU   150      21.511  90.570  73.259  1.00213.37           C
ATOM   1152  CD2 LEU   150      23.830  89.586  72.919  1.00213.37           C
ATOM   1153  C   LEU   150      20.077  90.956  70.715  1.00213.37           C
ATOM   1154  O   LEU   150      19.115  90.198  70.643  1.00213.37           O
ATOM   1155  N   ALA   151      20.011  92.105  71.408  1.00 76.28           N
ATOM   1156  CA  ALA   151      18.796  92.438  72.101  1.00 76.28           C
ATOM   1157  CB  ALA   151      18.906  93.756  72.886  1.00 76.28           C
ATOM   1158  C   ALA   151      17.684  92.599  71.112  1.00 76.28           C
ATOM   1159  O   ALA   151      16.567  92.132  71.333  1.00 76.28           O
ATOM   1160  N   ASN   152      17.954  93.274  69.982  1.00 86.89           N
ATOM   1161  CA  ASN   152      16.900  93.476  69.034  1.00 86.89           C
ATOM   1162  CB  ASN   152      17.313  94.369  67.852  1.00 86.89           C
ATOM   1163  CG  ASN   152      17.453  95.791  68.373  1.00 86.89           C
ATOM   1164  OD1 ASN   152      16.658  96.240  69.196  1.00 86.89           O
ATOM   1165  ND2 ASN   152      18.493  96.519  67.886  1.00 86.89           N
ATOM   1166  C   ASN   152      16.482  92.155  68.473  1.00 86.89           C
ATOM   1167  O   ASN   152      15.290  91.878  68.348  1.00 86.89           O
ATOM   1168  N   VAL   153      17.459  91.293  68.134  1.00173.94           N
ATOM   1169  CA  VAL   153      17.148  90.037  67.510  1.00173.94           C
ATOM   1170  CB  VAL   153      18.359  89.279  67.027  1.00173.94           C
ATOM   1171  CG1 VAL   153      19.039  90.107  65.926  1.00173.94           C
ATOM   1172  CG2 VAL   153      19.281  88.958  68.209  1.00173.94           C
ATOM   1173  C   VAL   153      16.362  89.148  68.427  1.00173.94           C
ATOM   1174  O   VAL   153      15.421  88.489  67.993  1.00173.94           O
ATOM   1175  N   MET   154      16.697  89.115  69.728  1.00139.82           N
ATOM   1176  CA  MET   154      16.037  88.216  70.631  1.00139.82           C
ATOM   1177  CB  MET   154      16.598  88.288  72.061  1.00139.82           C
ATOM   1178  CG  MET   154      18.050  87.813  72.153  1.00139.82           C
ATOM   1179  SD  MET   154      18.765  87.878  73.822  1.00139.82           S
ATOM   1180  CE  MET   154      18.773  89.692  73.906  1.00139.82           C
ATOM   1181  C   MET   154      14.577  88.545  70.689  1.00139.82           C
ATOM   1182  O   MET   154      13.732  87.656  70.789  1.00139.82           O
ATOM   1183  N   LEU   155      14.232  89.842  70.626  1.00134.80           N
ATOM   1184  CA  LEU   155      12.851  90.210  70.724  1.00134.80           C
ATOM   1185  CB  LEU   155      12.651  91.740  70.642  1.00134.80           C
ATOM   1186  CG  LEU   155      11.237  92.282  70.973  1.00134.80           C
ATOM   1187  CD1 LEU   155      11.213  93.813  70.842  1.00134.80           C
ATOM   1188  CD2 LEU   155      10.113  91.627  70.151  1.00134.80           C
ATOM   1189  C   LEU   155      12.127  89.573  69.575  1.00134.80           C
ATOM   1190  O   LEU   155      11.024  89.061  69.751  1.00134.80           O
ATOM   1191  N   ASN   156      12.706  89.606  68.361  1.00156.34           N
ATOM   1192  CA  ASN   156      12.026  89.033  67.227  1.00156.34           C
ATOM   1193  CB  ASN   156      12.584  89.481  65.860  1.00156.34           C
ATOM   1194  CG  ASN   156      14.024  89.029  65.699  1.00156.34           C
ATOM   1195  OD1 ASN   156      14.308  87.837  65.610  1.00156.34           O
ATOM   1196  ND2 ASN   156      14.964  90.011  65.650  1.00156.34           N
ATOM   1197  C   ASN   156      11.993  87.530  67.289  1.00156.34           C
ATOM   1198  O   ASN   156      11.047  86.913  66.804  1.00156.34           O
ATOM   1199  N   ASP   157      13.042  86.901  67.854  1.00 83.44           N
ATOM   1200  CA  ASP   157      13.177  85.469  67.914  1.00 83.44           C
ATOM   1201  CB  ASP   157      14.539  85.040  68.484  1.00 83.44           C
ATOM   1202  CG  ASP   157      15.619  85.366  67.464  1.00 83.44           C
ATOM   1203  OD1 ASP   157      15.265  85.541  66.267  1.00 83.44           O
ATOM   1204  OD2 ASP   157      16.815  85.407  67.858  1.00 83.44           O
ATOM   1205  C   ASP   157      12.131  84.864  68.795  1.00 83.44           C
ATOM   1206  O   ASP   157      11.550  83.830  68.466  1.00 83.44           O
ATOM   1207  N   VAL   158      11.861  85.488  69.950  1.00173.28           N
ATOM   1208  CA  VAL   158      10.919  84.907  70.854  1.00173.28           C
ATOM   1209  CB  VAL   158      11.434  84.745  72.256  1.00173.28           C
ATOM   1210  CG1 VAL   158      11.753  86.137  72.827  1.00173.28           C
ATOM   1211  CG2 VAL   158      10.391  83.962  73.072  1.00173.28           C
ATOM   1212  C   VAL   158       9.754  85.819  70.913  1.00173.28           C
ATOM   1213  O   VAL   158       9.835  87.004  70.618  1.00173.28           O
ATOM   1214  N   SER   159       8.591  85.286  71.262  1.00247.17           N
ATOM   1215  CA  SER   159       7.490  86.176  71.334  1.00247.17           C
ATOM   1216  CB  SER   159       6.603  86.172  70.076  1.00247.17           C
ATOM   1217  OG  SER   159       5.676  87.248  70.119  1.00247.17           O
ATOM   1218  C   SER   159       6.696  85.642  72.439  1.00247.17           C
ATOM   1219  O   SER   159       7.226  85.186  73.452  1.00247.17           O
ATOM   1220  N   GLY   160       5.382  85.752  72.283  1.00232.73           N
ATOM   1221  CA  GLY   160       4.540  85.159  73.251  1.00232.73           C
ATOM   1222  C   GLY   160       4.791  85.844  74.529  1.00232.73           C
ATOM   1223  O   GLY   160       4.912  87.066  74.591  1.00232.73           O
ATOM   1224  N   GLY   161       4.845  85.044  75.599  1.00240.47           N
ATOM   1225  CA  GLY   161       5.096  85.651  76.857  1.00240.47           C
ATOM   1226  C   GLY   161       6.448  86.217  76.728  1.00240.47           C
ATOM   1227  O   GLY   161       7.431  85.480  76.794  1.00240.47           O
ATOM   1228  N   SER   162       6.507  87.552  76.606  1.00285.65           N
ATOM   1229  CA  SER   162       7.746  88.217  76.405  1.00285.65           C
ATOM   1230  CB  SER   162       7.625  89.747  76.391  1.00285.65           C
ATOM   1231  OG  SER   162       7.141  90.199  77.647  1.00285.65           O
ATOM   1232  C   SER   162       8.609  87.824  77.541  1.00285.65           C
ATOM   1233  O   SER   162       8.108  87.502  78.618  1.00285.65           O
ATOM   1234  N   GLU   163       9.929  87.834  77.296  1.00439.45           N
ATOM   1235  CA  GLU   163      10.904  87.376  78.232  1.00439.45           C
ATOM   1236  CB  GLU   163      11.180  88.350  79.388  1.00439.45           C
ATOM   1237  CG  GLU   163      12.229  87.816  80.365  1.00439.45           C
ATOM   1238  CD  GLU   163      13.553  87.699  79.625  1.00439.45           C
ATOM   1239  OE1 GLU   163      13.786  88.512  78.691  1.00439.45           O
ATOM   1240  OE2 GLU   163      14.351  86.794  79.987  1.00439.45           O
ATOM   1241  C   GLU   163      10.435  86.088  78.808  1.00439.45           C
ATOM   1242  O   GLU   163       9.782  86.044  79.850  1.00439.45           O
ATOM   1243  N   ALA   164      10.805  85.008  78.104  1.00262.94           N
ATOM   1244  CA  ALA   164      10.535  83.647  78.432  1.00262.94           C
ATOM   1245  CB  ALA   164      10.691  82.687  77.240  1.00262.94           C
ATOM   1246  C   ALA   164      11.549  83.281  79.460  1.00262.94           C
ATOM   1247  O   ALA   164      12.084  84.157  80.137  1.00262.94           O
ATOM   1248  N   TRP   165      11.786  81.969  79.643  1.00222.24           N
ATOM   1249  CA  TRP   165      12.740  81.518  80.613  1.00222.24           C
ATOM   1250  CB  TRP   165      13.007  80.004  80.566  1.00222.24           C
ATOM   1251  CG  TRP   165      11.867  79.150  81.064  1.00222.24           C
ATOM   1252  CD2 TRP   165      10.745  78.749  80.264  1.00222.24           C
ATOM   1253  CD1 TRP   165      11.669  78.614  82.303  1.00222.24           C
ATOM   1254  NE1 TRP   165      10.495  77.900  82.324  1.00222.24           N
ATOM   1255  CE2 TRP   165       9.915  77.976  81.075  1.00222.24           C
ATOM   1256  CE3 TRP   165      10.431  79.005  78.960  1.00222.24           C
ATOM   1257  CZ2 TRP   165       8.754  77.444  80.592  1.00222.24           C
ATOM   1258  CZ3 TRP   165       9.259  78.467  78.476  1.00222.24           C
ATOM   1259  CH2 TRP   165       8.437  77.702  79.276  1.00222.24           C
ATOM   1260  C   TRP   165      14.039  82.212  80.370  1.00222.24           C
ATOM   1261  O   TRP   165      14.488  82.368  79.235  1.00222.24           O
ATOM   1262  N   GLN   166      14.667  82.654  81.473  1.00 88.09           N
ATOM   1263  CA  GLN   166      15.893  83.389  81.429  1.00 88.09           C
ATOM   1264  CB  GLN   166      16.352  83.862  82.817  1.00 88.09           C
ATOM   1265  CG  GLN   166      15.397  84.866  83.461  1.00 88.09           C
ATOM   1266  CD  GLN   166      15.966  85.249  84.818  1.00 88.09           C
ATOM   1267  OE1 GLN   166      16.358  86.393  85.035  1.00 88.09           O
ATOM   1268  NE2 GLN   166      16.018  84.266  85.758  1.00 88.09           N
ATOM   1269  C   GLN   166      16.978  82.524  80.881  1.00 88.09           C
ATOM   1270  O   GLN   166      17.812  82.986  80.105  1.00 88.09           O
ATOM   1271  N   ALA   167      17.003  81.237  81.270  1.00 49.37           N
ATOM   1272  CA  ALA   167      18.081  80.397  80.842  1.00 49.37           C
ATOM   1273  CB  ALA   167      17.999  78.976  81.424  1.00 49.37           C
ATOM   1274  C   ALA   167      18.081  80.267  79.351  1.00 49.37           C
ATOM   1275  O   ALA   167      19.126  80.394  78.714  1.00 49.37           O
ATOM   1276  N   MET   168      16.901  80.033  78.748  1.00179.41           N
ATOM   1277  CA  MET   168      16.842  79.815  77.331  1.00179.41           C
ATOM   1278  CB  MET   168      15.408  79.502  76.857  1.00179.41           C
ATOM   1279  CG  MET   168      15.267  79.253  75.352  1.00179.41           C
ATOM   1280  SD  MET   168      15.310  80.743  74.308  1.00179.41           S
ATOM   1281  CE  MET   168      13.559  81.170  74.536  1.00179.41           C
ATOM   1282  C   MET   168      17.302  81.047  76.626  1.00179.41           C
ATOM   1283  O   MET   168      18.108  80.986  75.697  1.00179.41           O
ATOM   1284  N   GLY   169      16.806  82.211  77.075  1.00 72.43           N
ATOM   1285  CA  GLY   169      17.126  83.447  76.425  1.00 72.43           C
ATOM   1286  C   GLY   169      18.588  83.744  76.560  1.00 72.43           C
ATOM   1287  O   GLY   169      19.226  84.205  75.615  1.00 72.43           O
ATOM   1288  N   ASP   170      19.152  83.494  77.753  1.00 94.30           N
ATOM   1289  CA  ASP   170      20.522  83.816  78.015  1.00 94.30           C
ATOM   1290  CB  ASP   170      20.926  83.543  79.471  1.00 94.30           C
ATOM   1291  CG  ASP   170      22.267  84.216  79.708  1.00 94.30           C
ATOM   1292  OD1 ASP   170      22.792  84.842  78.748  1.00 94.30           O
ATOM   1293  OD2 ASP   170      22.786  84.116  80.852  1.00 94.30           O
ATOM   1294  C   ASP   170      21.395  82.983  77.134  1.00 94.30           C
ATOM   1295  O   ASP   170      22.410  83.458  76.628  1.00 94.30           O
ATOM   1296  N   GLU   171      21.011  81.711  76.923  1.00 80.42           N
ATOM   1297  CA  GLU   171      21.797  80.814  76.129  0.92 80.42           C
ATOM   1298  CB  GLU   171      21.140  79.427  76.012  0.90 80.42           C
ATOM   1299  CG  GLU   171      22.018  78.364  75.348  0.90 80.42           C
ATOM   1300  CD  GLU   171      21.222  77.065  75.312  0.80 80.42           C
ATOM   1301  OE1 GLU   171      20.014  77.102  75.667  1.00 80.42           O
ATOM   1302  OE2 GLU   171      21.810  76.020  74.925  1.00 80.42           O
ATOM   1303  C   GLU   171      21.894  81.382  74.747  1.00 80.42           C
ATOM   1304  O   GLU   171      22.968  81.392  74.147  1.00 80.42           O
ATOM   1305  N   VAL   172      20.763  81.876  74.208  1.00 64.94           N
ATOM   1306  CA  VAL   172      20.728  82.435  72.885  1.00 64.94           C
ATOM   1307  CB  VAL   172      19.359  82.866  72.454  1.00 64.94           C
ATOM   1308  CG1 VAL   172      19.477  83.549  71.081  1.00 64.94           C
ATOM   1309  CG2 VAL   172      18.436  81.637  72.458  1.00 64.94           C
ATOM   1310  C   VAL   172      21.560  83.670  72.857  1.00 64.94           C
ATOM   1311  O   VAL   172      22.290  83.924  71.903  1.00 64.94           O
ATOM   1312  N   HIS   173      21.463  84.476  73.924  1.00107.14           N
ATOM   1313  CA  HIS   173      22.157  85.724  74.006  1.00107.14           C
ATOM   1314  ND1 HIS   173      22.011  88.926  75.560  1.00107.14           N
ATOM   1315  CG  HIS   173      22.630  87.696  75.576  1.00107.14           C
ATOM   1316  CB  HIS   173      21.924  86.389  75.374  1.00107.14           C
ATOM   1317  NE2 HIS   173      24.161  89.301  75.988  1.00107.14           N
ATOM   1318  CD2 HIS   173      23.942  87.944  75.837  1.00107.14           C
ATOM   1319  CE1 HIS   173      22.972  89.849  75.814  1.00107.14           C
ATOM   1320  C   HIS   173      23.624  85.466  73.896  1.00107.14           C
ATOM   1321  O   HIS   173      24.322  86.146  73.146  1.00107.14           O
ATOM   1322  N   ALA   174      24.123  84.457  74.632  1.00 37.56           N
ATOM   1323  CA  ALA   174      25.532  84.192  74.664  1.00 37.56           C
ATOM   1324  CB  ALA   174      25.913  83.035  75.605  1.00 37.56           C
ATOM   1325  C   ALA   174      26.022  83.821  73.303  1.00 37.56           C
ATOM   1326  O   ALA   174      27.074  84.290  72.873  1.00 37.56           O
ATOM   1327  N   ARG   175      25.271  82.976  72.574  1.00114.15           N
ATOM   1328  CA  ARG   175      25.759  82.536  71.301  1.00114.15           C
ATOM   1329  CB  ARG   175      24.834  81.520  70.607  1.00114.15           C
ATOM   1330  CG  ARG   175      23.447  82.060  70.259  1.00114.15           C
ATOM   1331  CD  ARG   175      22.491  80.986  69.735  1.00114.15           C
ATOM   1332  NE  ARG   175      21.593  80.598  70.860  1.00114.15           N
ATOM   1333  CZ  ARG   175      21.975  79.655  71.770  1.00114.15           C
ATOM   1334  NH1 ARG   175      23.197  79.052  71.670  1.00114.15           N
ATOM   1335  NH2 ARG   175      21.133  79.320  72.790  1.00114.15           N
ATOM   1336  C   ARG   175      25.895  83.722  70.403  1.00114.15           C
ATOM   1337  O   ARG   175      26.902  83.873  69.714  1.00114.15           O
ATOM   1338  N   LEU   176      24.879  84.606  70.395  1.00134.58           N
ATOM   1339  CA  LEU   176      24.911  85.749  69.526  1.00134.58           C
ATOM   1340  CB  LEU   176      23.592  86.540  69.474  1.00134.58           C
ATOM   1341  CG  LEU   176      22.484  85.866  68.638  1.00134.58           C
ATOM   1342  CD1 LEU   176      22.018  84.538  69.246  1.00134.58           C
ATOM   1343  CD2 LEU   176      21.324  86.836  68.378  1.00134.58           C
ATOM   1344  C   LEU   176      26.009  86.710  69.895  1.00134.58           C
ATOM   1345  O   LEU   176      26.709  87.212  69.018  1.00134.58           O
ATOM   1346  N   HIS   177      26.198  86.979  71.202  1.00150.46           N
ATOM   1347  CA  HIS   177      27.162  87.929  71.702  1.00150.46           C
ATOM   1348  ND1 HIS   177      27.774  90.107  74.496  1.00150.46           N
ATOM   1349  CG  HIS   177      28.120  88.930  73.870  1.00150.46           C
ATOM   1350  CB  HIS   177      27.138  87.980  73.244  1.00150.46           C
ATOM   1351  NE2 HIS   177      29.988  89.946  74.628  1.00150.46           N
ATOM   1352  CD2 HIS   177      29.476  88.847  73.960  1.00150.46           C
ATOM   1353  CE1 HIS   177      28.928  90.674  74.929  1.00150.46           C
ATOM   1354  C   HIS   177      28.542  87.497  71.319  1.00150.46           C
ATOM   1355  O   HIS   177      29.387  88.306  70.939  1.00150.46           O
ATOM   1356  N   LYS   178      28.774  86.183  71.436  1.00153.01           N
ATOM   1357  CA  LYS   178      30.006  85.484  71.231  1.00153.01           C
ATOM   1358  CB  LYS   178      29.838  84.015  71.645  1.00153.01           C
ATOM   1359  CG  LYS   178      31.118  83.298  72.056  1.00153.01           C
ATOM   1360  CD  LYS   178      30.813  82.024  72.847  1.00153.01           C
ATOM   1361  CE  LYS   178      32.021  81.425  73.564  1.00153.01           C
ATOM   1362  NZ  LYS   178      31.571  80.379  74.509  1.00153.01           N
ATOM   1363  C   LYS   178      30.387  85.543  69.786  1.00153.01           C
ATOM   1364  O   LYS   178      31.556  85.408  69.427  1.00153.01           O
ATOM   1365  N   ASN   179      29.387  85.707  68.910  1.00171.55           N
ATOM   1366  CA  ASN   179      29.616  85.636  67.506  1.00171.55           C
ATOM   1367  CB  ASN   179      28.307  85.455  66.729  1.00171.55           C
ATOM   1368  CG  ASN   179      27.809  84.061  67.089  1.00171.55           C
ATOM   1369  OD1 ASN   179      28.589  83.217  67.527  1.00171.55           O
ATOM   1370  ND2 ASN   179      26.487  83.807  66.899  1.00171.55           N
ATOM   1371  C   ASN   179      30.352  86.824  66.965  1.00171.55           C
ATOM   1372  O   ASN   179      30.177  87.976  67.353  1.00171.55           O
ATOM   1373  N   TYR   180      31.211  86.461  66.009  1.00306.98           N
ATOM   1374  CA  TYR   180      32.054  87.096  65.056  1.00306.98           C
ATOM   1375  CB  TYR   180      32.157  86.018  63.932  1.00306.98           C
ATOM   1376  CG  TYR   180      30.768  85.379  63.810  1.00306.98           C
ATOM   1377  CD1 TYR   180      30.329  84.296  64.567  1.00306.98           C
ATOM   1378  CD2 TYR   180      29.854  85.859  62.905  1.00306.98           C
ATOM   1379  CE1 TYR   180      29.055  83.786  64.429  1.00306.98           C
ATOM   1380  CE2 TYR   180      28.583  85.366  62.749  1.00306.98           C
ATOM   1381  CZ  TYR   180      28.172  84.320  63.526  1.00306.98           C
ATOM   1382  OH  TYR   180      26.869  83.796  63.389  1.00306.98           O
ATOM   1383  C   TYR   180      31.381  88.343  64.532  1.00306.98           C
ATOM   1384  O   TYR   180      30.296  88.272  63.971  1.00306.98           O
ATOM   1385  N   PRO   181      31.908  89.523  64.680  1.00252.81           N
ATOM   1386  CA  PRO   181      31.180  90.598  64.060  1.00252.81           C
ATOM   1387  CD  PRO   181      32.505  89.937  65.940  0.83252.81           C
ATOM   1388  CB  PRO   181      31.647  91.883  64.737  1.00252.81           C
ATOM   1389  CG  PRO   181      32.067  91.401  66.141  1.00252.81           C
ATOM   1390  C   PRO   181      31.313  90.577  62.575  1.00252.81           C
ATOM   1391  O   PRO   181      30.354  90.900  61.875  1.00252.81           O
ATOM   1392  N   VAL   182      32.503  90.202  62.078  1.00164.92           N
ATOM   1393  CA  VAL   182      32.743  90.186  60.670  1.00164.92           C
ATOM   1394  CB  VAL   182      34.189  89.950  60.329  1.00164.92           C
ATOM   1395  CG1 VAL   182      34.624  88.580  60.877  1.00164.92           C
ATOM   1396  CG2 VAL   182      34.358  90.091  58.807  1.00164.92           C
ATOM   1397  C   VAL   182      31.932  89.107  60.050  1.00164.92           C
ATOM   1398  O   VAL   182      31.329  89.308  58.996  1.00164.92           O
ATOM   1399  N   TRP   183      31.886  87.918  60.682  1.00163.41           N
ATOM   1400  CA  TRP   183      31.156  86.924  59.971  1.00163.41           C
ATOM   1401  CB  TRP   183      31.312  85.456  60.358  1.00163.41           C
ATOM   1402  CG  TRP   183      30.716  84.687  59.203  1.00163.41           C
ATOM   1403  CD2 TRP   183      29.399  84.119  59.167  1.00163.41           C
ATOM   1404  CD1 TRP   183      31.271  84.449  57.979  1.00163.41           C
ATOM   1405  NE1 TRP   183      30.371  83.798  57.172  1.00163.41           N
ATOM   1406  CE2 TRP   183      29.217  83.582  57.892  1.00163.41           C
ATOM   1407  CE3 TRP   183      28.424  84.051  60.118  1.00163.41           C
ATOM   1408  CZ2 TRP   183      28.053  82.956  57.555  1.00163.41           C
ATOM   1409  CZ3 TRP   183      27.250  83.425  59.777  1.00163.41           C
ATOM   1410  CH2 TRP   183      27.073  82.888  58.521  1.00163.41           C
ATOM   1411  C   TRP   183      29.708  87.254  60.002  1.00163.41           C
ATOM   1412  O   TRP   183      28.973  86.917  59.078  1.00163.41           O
ATOM   1413  N   ALA   184      29.248  87.887  61.093  1.00102.11           N
ATOM   1414  CA  ALA   184      27.860  88.188  61.204  1.00102.11           C
ATOM   1415  CB  ALA   184      27.501  88.888  62.522  1.00102.11           C
ATOM   1416  C   ALA   184      27.527  89.124  60.103  1.00102.11           C
ATOM   1417  O   ALA   184      26.528  88.945  59.429  1.00102.11           O
ATOM   1418  N   ARG   185      28.357  90.143  59.850  1.00210.15           N
ATOM   1419  CA  ARG   185      27.993  91.053  58.805  1.00210.15           C
ATOM   1420  CB  ARG   185      28.929  92.274  58.734  1.00210.15           C
ATOM   1421  CG  ARG   185      28.437  93.384  57.804  1.00210.15           C
ATOM   1422  CD  ARG   185      28.773  93.153  56.332  1.00210.15           C
ATOM   1423  NE  ARG   185      28.223  94.306  55.567  1.00210.15           N
ATOM   1424  CZ  ARG   185      28.422  94.385  54.220  1.00210.15           C
ATOM   1425  NH1 ARG   185      29.103  93.395  53.574  1.00210.15           N
ATOM   1426  NH2 ARG   185      27.943  95.455  53.521  1.00210.15           N
ATOM   1427  C   ARG   185      28.027  90.305  57.505  1.00210.15           C
ATOM   1428  O   ARG   185      27.190  90.519  56.628  1.00210.15           O
ATOM   1429  N   GLY   186      29.004  89.390  57.355  1.00106.60           N
ATOM   1430  CA  GLY   186      29.165  88.644  56.137  1.00106.60           C
ATOM   1431  C   GLY   186      27.964  87.776  55.885  1.00106.60           C
ATOM   1432  O   GLY   186      27.553  87.588  54.744  1.00106.60           O
ATOM   1433  N   TYR   187      27.377  87.161  56.924  1.00172.37           N
ATOM   1434  CA  TYR   187      26.265  86.309  56.612  1.00172.37           C
ATOM   1435  CB  TYR   187      25.803  85.444  57.788  1.00172.37           C
ATOM   1436  CG  TYR   187      24.818  84.528  57.169  1.00172.37           C
ATOM   1437  CD1 TYR   187      25.250  83.541  56.316  1.00172.37           C
ATOM   1438  CD2 TYR   187      23.479  84.649  57.433  1.00172.37           C
ATOM   1439  CE1 TYR   187      24.364  82.682  55.724  1.00172.37           C
ATOM   1440  CE2 TYR   187      22.597  83.787  56.837  1.00172.37           C
ATOM   1441  CZ  TYR   187      23.026  82.802  55.982  1.00172.37           C
ATOM   1442  OH  TYR   187      22.112  81.920  55.370  1.00172.37           O
ATOM   1443  C   TYR   187      25.112  87.139  56.114  1.00172.37           C
ATOM   1444  O   TYR   187      24.460  86.768  55.142  1.00172.37           O
ATOM   1445  N   PRO   188      24.791  88.230  56.748  1.00155.13           N
ATOM   1446  CA  PRO   188      23.820  89.058  56.123  1.00155.13           C
ATOM   1447  CD  PRO   188      24.287  88.042  58.091  0.50155.13           C
ATOM   1448  CB  PRO   188      23.475  90.136  57.148  1.00155.13           C
ATOM   1449  CG  PRO   188      23.812  89.454  58.495  1.00155.13           C
ATOM   1450  C   PRO   188      24.190  89.502  54.752  1.00155.13           C
ATOM   1451  O   PRO   188      23.294  89.795  53.974  1.00155.13           O
ATOM   1452  N   ARG   189      25.466  89.611  54.384  1.00162.08           N
ATOM   1453  CA  ARG   189      25.611  89.956  53.006  1.00162.08           C
ATOM   1454  CB  ARG   189      26.989  90.524  52.622  1.00162.08           C
ATOM   1455  CG  ARG   189      26.928  91.333  51.324  1.00162.08           C
ATOM   1456  CD  ARG   189      26.002  92.547  51.426  1.00162.08           C
ATOM   1457  NE  ARG   189      25.797  93.096  50.055  1.00162.08           N
ATOM   1458  CZ  ARG   189      26.533  94.158  49.618  1.00162.08           C
ATOM   1459  NH1 ARG   189      27.467  94.727  50.435  1.00162.08           N
ATOM   1460  NH2 ARG   189      26.326  94.660  48.365  1.00162.08           N
ATOM   1461  C   ARG   189      25.220  88.759  52.177  1.00162.08           C
ATOM   1462  O   ARG   189      24.738  88.902  51.061  1.00162.08           O
ATOM   1463  N   THR   190      25.429  87.517  52.657  1.00163.12           N
ATOM   1464  CA  THR   190      24.996  86.426  51.826  1.00163.12           C
ATOM   1465  CB  THR   190      25.419  85.053  52.286  1.00163.12           C
ATOM   1466  OG1 THR   190      25.245  84.130  51.222  1.00163.12           O
ATOM   1467  CG2 THR   190      24.591  84.593  53.493  1.00163.12           C
ATOM   1468  C   THR   190      23.495  86.415  51.716  1.00163.12           C
ATOM   1469  O   THR   190      22.972  86.219  50.620  1.00163.12           O
ATOM   1470  N   ILE   191      22.751  86.620  52.830  1.00127.31           N
ATOM   1471  CA  ILE   191      21.320  86.480  52.728  1.00127.31           C
ATOM   1472  CB  ILE   191      20.567  86.456  54.037  1.00127.31           C
ATOM   1473  CG2 ILE   191      19.071  86.535  53.695  1.00127.31           C
ATOM   1474  CG1 ILE   191      20.910  85.256  54.919  1.00127.31           C
ATOM   1475  CD1 ILE   191      20.176  85.340  56.259  1.00127.31           C
ATOM   1476  C   ILE   191      20.687  87.550  51.867  1.00127.31           C
ATOM   1477  O   ILE   191      19.951  87.189  50.951  1.00127.31           O
ATOM   1478  N   PRO   192      20.898  88.836  52.059  1.00157.63           N
ATOM   1479  CA  PRO   192      20.236  89.723  51.150  1.00157.63           C
ATOM   1480  CD  PRO   192      20.619  89.378  53.377  1.00157.63           C
ATOM   1481  CB  PRO   192      20.414  91.135  51.713  1.00157.63           C
ATOM   1482  CG  PRO   192      20.780  90.897  53.193  1.00157.63           C
ATOM   1483  C   PRO   192      20.499  89.567  49.690  1.00157.63           C
ATOM   1484  O   PRO   192      19.550  89.673  48.919  1.00157.63           O
ATOM   1485  N   PRO   193      21.700  89.363  49.275  1.00161.54           N
ATOM   1486  CA  PRO   193      21.890  89.143  47.872  1.00161.54           C
ATOM   1487  CD  PRO   193      22.697  90.292  49.774  1.00161.54           C
ATOM   1488  CB  PRO   193      23.367  89.414  47.610  1.00161.54           C
ATOM   1489  CG  PRO   193      23.684  90.530  48.619  1.00161.54           C
ATOM   1490  C   PRO   193      21.380  87.838  47.351  1.00161.54           C
ATOM   1491  O   PRO   193      21.390  87.659  46.134  1.00161.54           O
ATOM   1492  N   SER   194      20.937  86.905  48.212  1.00120.03           N
ATOM   1493  CA  SER   194      20.543  85.642  47.658  1.00120.03           C
ATOM   1494  CB  SER   194      20.919  84.446  48.550  1.00120.03           C
ATOM   1495  OG  SER   194      22.330  84.361  48.682  1.00120.03           O
ATOM   1496  C   SER   194      19.064  85.586  47.450  1.00120.03           C
ATOM   1497  O   SER   194      18.272  85.800  48.369  1.00120.03           O
ATOM   1498  N   ALA   195      18.655  85.306  46.195  1.00108.74           N
ATOM   1499  CA  ALA   195      17.261  85.090  45.937  1.00108.74           C
ATOM   1500  CB  ALA   195      16.667  86.059  44.900  1.00108.74           C
ATOM   1501  C   ALA   195      17.135  83.699  45.379  1.00108.74           C
ATOM   1502  O   ALA   195      17.347  83.440  44.197  1.00108.74           O
ATOM   1503  N   PRO   196      16.808  82.819  46.278  1.00187.35           N
ATOM   1504  CA  PRO   196      16.605  81.420  45.969  1.00187.35           C
ATOM   1505  CD  PRO   196      17.573  82.949  47.510  1.00187.35           C
ATOM   1506  CB  PRO   196      16.799  80.666  47.281  1.00187.35           C
ATOM   1507  CG  PRO   196      17.825  81.527  48.030  1.00187.35           C
ATOM   1508  C   PRO   196      15.343  81.047  45.265  1.00187.35           C
ATOM   1509  O   PRO   196      15.094  79.852  45.115  1.00187.35           O
ATOM   1510  N   VAL   197      14.521  82.018  44.845  1.00109.02           N
ATOM   1511  CA  VAL   197      13.276  81.688  44.220  1.00109.02           C
ATOM   1512  CB  VAL   197      12.604  82.905  43.695  1.00109.02           C
ATOM   1513  CG1 VAL   197      11.368  82.468  42.907  1.00109.02           C
ATOM   1514  CG2 VAL   197      12.317  83.822  44.890  1.00109.02           C
ATOM   1515  C   VAL   197      13.548  80.777  43.061  1.00109.02           C
ATOM   1516  O   VAL   197      12.835  79.794  42.857  1.00109.02           O
ATOM   1517  N   LYS   198      14.607  81.066  42.285  1.00170.33           N
ATOM   1518  CA  LYS   198      14.955  80.250  41.157  1.00170.33           C
ATOM   1519  CB  LYS   198      16.174  80.786  40.388  1.00170.33           C
ATOM   1520  CG  LYS   198      16.553  79.928  39.180  1.00170.33           C
ATOM   1521  CD  LYS   198      15.527  79.976  38.047  1.00170.33           C
ATOM   1522  CE  LYS   198      15.887  79.080  36.861  1.00170.33           C
ATOM   1523  NZ  LYS   198      15.644  77.664  37.212  1.00170.33           N
ATOM   1524  C   LYS   198      15.298  78.873  41.643  1.00170.33           C
ATOM   1525  O   LYS   198      15.009  77.882  40.974  1.00170.33           O
ATOM   1526  N   ASP   199      15.938  78.777  42.824  1.00 97.55           N
ATOM   1527  CA  ASP   199      16.342  77.517  43.378  1.00 97.55           C
ATOM   1528  CB  ASP   199      17.076  77.658  44.726  1.00 97.55           C
ATOM   1529  CG  ASP   199      18.420  78.336  44.497  1.00 97.55           C
ATOM   1530  OD1 ASP   199      18.681  78.774  43.345  1.00 97.55           O
ATOM   1531  OD2 ASP   199      19.207  78.424  45.477  1.00 97.55           O
ATOM   1532  C   ASP   199      15.124  76.688  43.644  1.00 97.55           C
ATOM   1533  O   ASP   199      15.133  75.484  43.404  1.00 97.55           O
ATOM   1534  N   LEU   200      14.036  77.313  44.131  1.00102.27           N
ATOM   1535  CA  LEU   200      12.867  76.589  44.547  1.00102.27           C
ATOM   1536  CB  LEU   200      11.755  77.531  44.998  1.00102.27           C
ATOM   1537  CG  LEU   200      12.116  78.455  46.165  1.00102.27           C
ATOM   1538  CD1 LEU   200      10.914  79.346  46.513  1.00102.27           C
ATOM   1539  CD2 LEU   200      12.667  77.669  47.365  1.00102.27           C
ATOM   1540  C   LEU   200      12.275  75.853  43.394  1.00102.27           C
ATOM   1541  O   LEU   200      11.975  74.661  43.467  1.00102.27           O
ATOM   1542  N   GLU   201      12.120  76.585  42.287  1.00165.81           N
ATOM   1543  CA  GLU   201      11.507  76.159  41.073  1.00165.81           C
ATOM   1544  CB  GLU   201      11.313  77.306  40.067  1.00165.81           C
ATOM   1545  CG  GLU   201      10.651  76.860  38.763  1.00165.81           C
ATOM   1546  CD  GLU   201      10.473  78.086  37.880  1.00165.81           C
ATOM   1547  OE1 GLU   201      10.606  79.222  38.409  1.00165.81           O
ATOM   1548  OE2 GLU   201      10.194  77.902  36.666  1.00165.81           O
ATOM   1549  C   GLU   201      12.357  75.138  40.431  1.00165.81           C
ATOM   1550  O   GLU   201      11.879  74.372  39.598  1.00165.81           O
ATOM   1551  N   ALA   202      13.621  75.034  40.880  1.00125.62           N
ATOM   1552  CA  ALA   202      14.660  74.234  40.288  1.00125.62           C
ATOM   1553  CB  ALA   202      15.904  74.094  41.172  1.00125.62           C
ATOM   1554  C   ALA   202      14.127  72.871  40.085  1.00125.62           C
ATOM   1555  O   ALA   202      14.662  72.102  39.291  1.00125.62           O
ATOM   1556  N   LEU   203      13.136  72.511  40.900  1.00366.20           N
ATOM   1557  CA  LEU   203      12.380  71.327  40.741  1.00366.20           C
ATOM   1558  CB  LEU   203      12.367  70.637  39.355  1.00366.20           C
ATOM   1559  CG  LEU   203      11.666  71.387  38.200  1.00366.20           C
ATOM   1560  CD1 LEU   203      12.504  72.552  37.652  1.00366.20           C
ATOM   1561  CD2 LEU   203      11.236  70.410  37.095  1.00366.20           C
ATOM   1562  C   LEU   203      13.069  70.452  41.630  1.00366.20           C
ATOM   1563  O   LEU   203      13.593  69.404  41.255  1.00366.20           O
ATOM   1564  N   ARG   204      13.114  70.935  42.863  1.00250.26           N
ATOM   1565  CA  ARG   204      13.715  70.056  43.761  1.00250.26           C
ATOM   1566  CB  ARG   204      13.995  70.638  45.155  1.00250.26           C
ATOM   1567  CG  ARG   204      12.783  71.251  45.845  1.00250.26           C
ATOM   1568  CD  ARG   204      12.404  72.601  45.239  1.00250.26           C
ATOM   1569  NE  ARG   204      13.683  73.333  45.023  1.00250.26           N
ATOM   1570  CZ  ARG   204      14.325  73.925  46.071  1.00250.26           C
ATOM   1571  NH1 ARG   204      13.780  73.880  47.321  1.00250.26           N
ATOM   1572  NH2 ARG   204      15.523  74.546  45.866  1.00250.26           N
ATOM   1573  C   ARG   204      12.784  68.907  43.815  1.00250.26           C
ATOM   1574  O   ARG   204      11.581  69.049  44.028  1.00250.26           O
ATOM   1575  N   GLY   205      13.358  67.757  43.443  1.00 81.08           N
ATOM   1576  CA  GLY   205      12.740  66.475  43.395  1.00 81.08           C
ATOM   1577  C   GLY   205      12.528  65.969  44.777  1.00 81.08           C
ATOM   1578  O   GLY   205      11.644  65.152  45.017  1.00 81.08           O
ATOM   1579  N   LYS   206      13.389  66.390  45.718  1.00237.62           N
ATOM   1580  CA  LYS   206      13.326  65.808  47.025  1.00237.62           C
ATOM   1581  CB  LYS   206      14.533  66.134  47.924  1.00237.62           C
ATOM   1582  CG  LYS   206      14.781  67.629  48.123  1.00237.62           C
ATOM   1583  CD  LYS   206      15.132  68.356  46.825  1.00237.62           C
ATOM   1584  CE  LYS   206      16.370  67.792  46.126  1.00237.62           C
ATOM   1585  NZ  LYS   206      17.556  67.943  46.997  1.00237.62           N
ATOM   1586  C   LYS   206      12.086  66.222  47.738  1.00237.62           C
ATOM   1587  O   LYS   206      11.582  67.332  47.590  1.00237.62           O
ATOM   1588  N   PRO   207      11.578  65.309  48.518  1.00 87.75           N
ATOM   1589  CA  PRO   207      10.407  65.603  49.284  1.00 87.75           C
ATOM   1590  CD  PRO   207      11.687  63.892  48.212  1.00 87.75           C
ATOM   1591  CB  PRO   207       9.952  64.276  49.882  1.00 87.75           C
ATOM   1592  CG  PRO   207      10.447  63.240  48.853  1.00 87.75           C
ATOM   1593  C   PRO   207      10.770  66.657  50.266  1.00 87.75           C
ATOM   1594  O   PRO   207      11.813  66.538  50.909  1.00 87.75           O
ATOM   1595  N   LEU   208       9.924  67.692  50.408  1.00 78.23           N
ATOM   1596  CA  LEU   208      10.301  68.759  51.275  1.00 78.23           C
ATOM   1597  CB  LEU   208      10.612  70.050  50.499  1.00 78.23           C
ATOM   1598  CG  LEU   208      11.713  69.835  49.440  1.00 78.23           C
ATOM   1599  CD1 LEU   208      12.079  71.137  48.709  1.00 78.23           C
ATOM   1600  CD2 LEU   208      12.930  69.121  50.044  1.00 78.23           C
ATOM   1601  C   LEU   208       9.175  69.033  52.215  1.00 78.23           C
ATOM   1602  O   LEU   208       8.004  68.843  51.888  1.00 78.23           O
ATOM   1603  N   ASP   209       9.526  69.449  53.444  1.00106.00           N
ATOM   1604  CA  ASP   209       8.541  69.815  54.415  1.00106.00           C
ATOM   1605  CB  ASP   209       8.571  68.948  55.688  1.00106.00           C
ATOM   1606  CG  ASP   209       7.333  69.256  56.522  1.00106.00           C
ATOM   1607  OD1 ASP   209       6.966  70.456  56.637  1.00106.00           O
ATOM   1608  OD2 ASP   209       6.738  68.286  57.064  1.00106.00           O
ATOM   1609  C   ASP   209       8.866  71.215  54.811  1.00106.00           C
ATOM   1610  O   ASP   209      10.010  71.521  55.144  1.00106.00           O
ATOM   1611  N   TRP   210       7.871  72.119  54.765  1.00 95.98           N
ATOM   1612  CA  TRP   210       8.190  73.463  55.141  1.00 95.98           C
ATOM   1613  CB  TRP   210       7.727  74.513  54.133  1.00 95.98           C
ATOM   1614  CG  TRP   210       8.239  74.250  52.746  1.00 95.98           C
ATOM   1615  CD2 TRP   210       9.538  73.730  52.431  1.00 95.98           C
ATOM   1616  CD1 TRP   210       7.575  74.361  51.567  1.00 95.98           C
ATOM   1617  NE1 TRP   210       8.386  73.981  50.527  1.00 95.98           N
ATOM   1618  CE2 TRP   210       9.595  73.579  51.046  1.00 95.98           C
ATOM   1619  CE3 TRP   210      10.593  73.399  53.228  1.00 95.98           C
ATOM   1620  CZ2 TRP   210      10.714  73.097  50.433  1.00 95.98           C
ATOM   1621  CZ3 TRP   210      11.718  72.911  52.604  1.00 95.98           C
ATOM   1622  CH2 TRP   210      11.782  72.765  51.235  1.00 95.98           C
ATOM   1623  C   TRP   210       7.468  73.746  56.416  1.00 95.98           C
ATOM   1624  O   TRP   210       6.278  73.464  56.548  1.00 95.98           O
ATOM   1625  N   THR   211       8.187  74.308  57.402  1.00128.05           N
ATOM   1626  CA  THR   211       7.568  74.629  58.651  1.00128.05           C
ATOM   1627  CB  THR   211       8.245  73.981  59.819  1.00128.05           C
ATOM   1628  OG1 THR   211       9.583  74.446  59.924  1.00128.05           O
ATOM   1629  CG2 THR   211       8.232  72.457  59.609  1.00128.05           C
ATOM   1630  C   THR   211       7.682  76.108  58.826  1.00128.05           C
ATOM   1631  O   THR   211       8.733  76.693  58.569  1.00128.05           O
ATOM   1632  N   VAL   212       6.585  76.758  59.256  1.00119.19           N
ATOM   1633  CA  VAL   212       6.626  78.180  59.435  1.00119.19           C
ATOM   1634  CB  VAL   212       5.906  78.937  58.359  1.00119.19           C
ATOM   1635  CG1 VAL   212       4.422  78.535  58.390  1.00119.19           C
ATOM   1636  CG2 VAL   212       6.143  80.441  58.577  1.00119.19           C
ATOM   1637  C   VAL   212       5.948  78.505  60.726  1.00119.19           C
ATOM   1638  O   VAL   212       5.137  77.730  61.229  1.00119.19           O
ATOM   1639  N   GLY   213       6.286  79.673  61.309  1.00 65.00           N
ATOM   1640  CA  GLY   213       5.653  80.092  62.524  1.00 65.00           C
ATOM   1641  C   GLY   213       4.718  81.196  62.149  1.00 65.00           C
ATOM   1642  O   GLY   213       5.082  82.111  61.413  1.00 65.00           O
ATOM   1643  N   ALA   214       3.474  81.141  62.661  1.00 52.92           N
ATOM   1644  CA  ALA   214       2.505  82.138  62.303  1.00 52.92           C
ATOM   1645  CB  ALA   214       1.124  81.876  62.927  1.00 52.92           C
ATOM   1646  C   ALA   214       2.969  83.474  62.792  1.00 52.92           C
ATOM   1647  O   ALA   214       2.836  84.483  62.101  1.00 52.92           O
ATOM   1648  N   ALA   215       3.506  83.492  64.024  1.00 89.90           N
ATOM   1649  CA  ALA   215       3.978  84.654  64.725  1.00 89.90           C
ATOM   1650  CB  ALA   215       4.310  84.366  66.199  1.00 89.90           C
ATOM   1651  C   ALA   215       5.203  85.254  64.097  1.00 89.90           C
ATOM   1652  O   ALA   215       5.412  86.458  64.205  1.00 89.90           O
ATOM   1653  N   THR   216       6.061  84.436  63.456  1.00177.74           N
ATOM   1654  CA  THR   216       7.367  84.858  63.004  1.00177.74           C
ATOM   1655  CB  THR   216       8.064  83.850  62.143  1.00177.74           C
ATOM   1656  OG1 THR   216       8.232  82.626  62.843  1.00177.74           O
ATOM   1657  CG2 THR   216       9.437  84.422  61.754  1.00177.74           C
ATOM   1658  C   THR   216       7.374  86.159  62.252  1.00177.74           C
ATOM   1659  O   THR   216       6.710  86.347  61.234  1.00177.74           O
ATOM   1660  N   PRO   217       8.100  87.094  62.825  1.00228.37           N
ATOM   1661  CA  PRO   217       8.328  88.369  62.191  1.00228.37           C
ATOM   1662  CD  PRO   217       8.127  87.200  64.276  1.00228.37           C
ATOM   1663  CB  PRO   217       8.729  89.332  63.309  1.00228.37           C
ATOM   1664  CG  PRO   217       8.132  88.705  64.579  1.00228.37           C
ATOM   1665  C   PRO   217       9.348  88.363  61.082  1.00228.37           C
ATOM   1666  O   PRO   217       9.240  89.194  60.182  1.00228.37           O
ATOM   1667  N   THR   218      10.373  87.483  61.154  1.00352.99           N
ATOM   1668  CA  THR   218      11.467  87.472  60.215  1.00352.99           C
ATOM   1669  CB  THR   218      12.561  86.529  60.614  1.00352.99           C
ATOM   1670  OG1 THR   218      13.042  86.856  61.908  1.00352.99           O
ATOM   1671  CG2 THR   218      13.697  86.629  59.581  1.00352.99           C
ATOM   1672  C   THR   218      11.013  87.016  58.866  1.00352.99           C
ATOM   1673  O   THR   218      11.313  87.656  57.860  1.00352.99           O
ATOM   1674  N   GLU   219      10.291  85.876  58.820  1.00242.52           N
ATOM   1675  CA  GLU   219       9.810  85.323  57.585  1.00242.52           C
ATOM   1676  CB  GLU   219      10.639  84.129  57.073  1.00242.52           C
ATOM   1677  CG  GLU   219      10.511  82.857  57.913  1.00242.52           C
ATOM   1678  CD  GLU   219       9.330  82.063  57.368  1.00242.52           C
ATOM   1679  OE1 GLU   219       8.736  82.516  56.353  1.00242.52           O
ATOM   1680  OE2 GLU   219       9.010  80.989  57.945  1.00242.52           O
ATOM   1681  C   GLU   219       8.422  84.829  57.879  1.00242.52           C
ATOM   1682  O   GLU   219       8.145  84.469  59.017  1.00242.52           O
ATOM   1683  N   SER   220       7.506  84.785  56.883  1.00254.28           N
ATOM   1684  CA  SER   220       6.142  84.413  57.191  1.00254.28           C
ATOM   1685  CB  SER   220       5.268  85.642  57.525  1.00254.28           C
ATOM   1686  OG  SER   220       5.356  86.620  56.496  1.00254.28           O
ATOM   1687  C   SER   220       5.497  83.656  56.054  1.00254.28           C
ATOM   1688  O   SER   220       5.677  82.449  55.886  1.00254.28           O
ATOM   1689  N   PHE   221       4.710  84.382  55.241  1.00174.86           N
ATOM   1690  CA  PHE   221       3.944  83.905  54.124  1.00174.86           C
ATOM   1691  CB  PHE   221       3.243  85.030  53.344  1.00174.86           C
ATOM   1692  CG  PHE   221       2.178  85.608  54.209  1.00174.86           C
ATOM   1693  CD1 PHE   221       0.945  85.004  54.296  1.00174.86           C
ATOM   1694  CD2 PHE   221       2.409  86.760  54.926  1.00174.86           C
ATOM   1695  CE1 PHE   221      -0.041  85.536  55.091  1.00174.86           C
ATOM   1696  CE2 PHE   221       1.426  87.296  55.723  1.00174.86           C
ATOM   1697  CZ  PHE   221       0.198  86.685  55.806  1.00174.86           C
ATOM   1698  C   PHE   221       4.912  83.274  53.190  1.00174.86           C
ATOM   1699  O   PHE   221       4.541  82.463  52.346  1.00174.86           O
ATOM   1700  N   PHE   222       6.185  83.676  53.304  1.00102.37           N
ATOM   1701  CA  PHE   222       7.234  83.175  52.472  1.00102.37           C
ATOM   1702  CB  PHE   222       8.615  83.722  52.871  1.00102.37           C
ATOM   1703  CG  PHE   222       8.584  85.191  52.620  1.00102.37           C
ATOM   1704  CD1 PHE   222       8.051  86.049  53.556  1.00102.37           C
ATOM   1705  CD2 PHE   222       9.084  85.714  51.449  1.00102.37           C
ATOM   1706  CE1 PHE   222       8.018  87.405  53.328  1.00102.37           C
ATOM   1707  CE2 PHE   222       9.053  87.069  51.216  1.00102.37           C
ATOM   1708  CZ  PHE   222       8.520  87.918  52.156  1.00102.37           C
ATOM   1709  C   PHE   222       7.259  81.680  52.593  1.00102.37           C
ATOM   1710  O   PHE   222       7.531  80.982  51.619  1.00102.37           O
ATOM   1711  N   ASP   223       6.999  81.132  53.792  1.00103.41           N
ATOM   1712  CA  ASP   223       6.987  79.704  53.920  1.00103.41           C
ATOM   1713  CB  ASP   223       6.658  79.239  55.347  1.00103.41           C
ATOM   1714  CG  ASP   223       6.928  77.746  55.403  1.00103.41           C
ATOM   1715  OD1 ASP   223       7.569  77.234  54.447  1.00103.41           O
ATOM   1716  OD2 ASP   223       6.507  77.099  56.399  1.00103.41           O
ATOM   1717  C   ASP   223       5.903  79.185  53.021  1.00103.41           C
ATOM   1718  O   ASP   223       6.036  78.133  52.400  1.00103.41           O
ATOM   1719  N   ASN   224       4.779  79.915  52.932  1.00 79.72           N
ATOM   1720  CA  ASN   224       3.694  79.485  52.101  1.00 79.72           C
ATOM   1721  CB  ASN   224       2.469  80.409  52.212  1.00 79.72           C
ATOM   1722  CG  ASN   224       1.280  79.710  51.572  1.00 79.72           C
ATOM   1723  OD1 ASN   224       1.434  78.756  50.811  1.00 79.72           O
ATOM   1724  ND2 ASN   224       0.052  80.202  51.888  1.00 79.72           N
ATOM   1725  C   ASN   224       4.137  79.481  50.666  1.00 79.72           C
ATOM   1726  O   ASN   224       3.809  78.568  49.911  1.00 79.72           O
ATOM   1727  N   ILE   225       4.891  80.511  50.236  1.00139.52           N
ATOM   1728  CA  ILE   225       5.307  80.576  48.861  1.00139.52           C
ATOM   1729  CB  ILE   225       5.965  81.869  48.460  1.00139.52           C
ATOM   1730  CG2 ILE   225       7.378  81.922  49.056  1.00139.52           C
ATOM   1731  CG1 ILE   225       5.969  81.986  46.926  1.00139.52           C
ATOM   1732  CD1 ILE   225       4.572  82.128  46.324  1.00139.52           C
ATOM   1733  C   ILE   225       6.254  79.456  48.558  1.00139.52           C
ATOM   1734  O   ILE   225       6.202  78.869  47.479  1.00139.52           O
ATOM   1735  N   VAL   226       7.160  79.135  49.502  1.00123.52           N
ATOM   1736  CA  VAL   226       8.137  78.115  49.247  1.00123.52           C
ATOM   1737  CB  VAL   226       9.119  77.903  50.371  1.00123.52           C
ATOM   1738  CG1 VAL   226       9.750  79.258  50.725  1.00123.52           C
ATOM   1739  CG2 VAL   226       8.450  77.178  51.546  1.00123.52           C
ATOM   1740  C   VAL   226       7.417  76.824  49.011  1.00123.52           C
ATOM   1741  O   VAL   226       7.802  76.042  48.144  1.00123.52           O
ATOM   1742  N   THR   227       6.344  76.547  49.775  1.00131.62           N
ATOM   1743  CA  THR   227       5.677  75.300  49.545  1.00131.62           C
ATOM   1744  CB  THR   227       4.566  74.978  50.492  1.00131.62           C
ATOM   1745  OG1 THR   227       4.186  73.619  50.332  1.00131.62           O
ATOM   1746  CG2 THR   227       3.358  75.887  50.227  1.00131.62           C
ATOM   1747  C   THR   227       5.087  75.296  48.173  1.00131.62           C
ATOM   1748  O   THR   227       5.087  74.277  47.487  1.00131.62           O
ATOM   1749  N   ALA   228       4.547  76.439  47.728  1.00 45.73           N
ATOM   1750  CA  ALA   228       3.920  76.442  46.442  1.00 45.73           C
ATOM   1751  CB  ALA   228       3.292  77.802  46.092  1.00 45.73           C
ATOM   1752  C   ALA   228       4.933  76.131  45.380  1.00 45.73           C
ATOM   1753  O   ALA   228       4.673  75.325  44.488  1.00 45.73           O
ATOM   1754  N   THR   229       6.125  76.753  45.461  1.00122.82           N
ATOM   1755  CA  THR   229       7.132  76.608  44.444  1.00122.82           C
ATOM   1756  CB  THR   229       8.290  77.538  44.643  1.00122.82           C
ATOM   1757  OG1 THR   229       9.190  77.444  43.549  1.00122.82           O
ATOM   1758  CG2 THR   229       8.997  77.169  45.954  1.00122.82           C
ATOM   1759  C   THR   229       7.668  75.207  44.386  1.00122.82           C
ATOM   1760  O   THR   229       7.879  74.672  43.298  1.00122.82           O
ATOM   1761  N   LYS   230       7.921  74.577  45.550  1.00192.37           N
ATOM   1762  CA  LYS   230       8.437  73.233  45.568  1.00192.37           C
ATOM   1763  CB  LYS   230       8.806  72.743  46.978  1.00192.37           C
ATOM   1764  CG  LYS   230       8.876  71.218  47.080  1.00192.37           C
ATOM   1765  CD  LYS   230       9.938  70.582  46.189  1.00192.37           C
ATOM   1766  CE  LYS   230       9.940  69.054  46.229  1.00192.37           C
ATOM   1767  NZ  LYS   230       9.071  68.512  45.162  1.00192.37           N
ATOM   1768  C   LYS   230       7.377  72.323  45.048  1.00192.37           C
ATOM   1769  O   LYS   230       6.221  72.404  45.454  1.00192.37           O
ATOM   1770  N   ALA   231       7.777  71.368  44.188  1.00176.09           N
ATOM   1771  CA  ALA   231       6.815  70.581  43.474  1.00176.09           C
ATOM   1772  CB  ALA   231       7.474  69.539  42.553  1.00176.09           C
ATOM   1773  C   ALA   231       5.884  69.846  44.384  1.00176.09           C
ATOM   1774  O   ALA   231       4.674  69.941  44.217  1.00176.09           O
ATOM   1775  N   GLY   232       6.364  69.119  45.401  1.00126.01           N
ATOM   1776  CA  GLY   232       5.359  68.444  46.174  1.00126.01           C
ATOM   1777  C   GLY   232       5.702  68.613  47.609  1.00126.01           C
ATOM   1778  O   GLY   232       5.857  67.638  48.341  1.00126.01           O
ATOM   1779  N   VAL   233       5.779  69.874  48.065  1.00133.17           N
ATOM   1780  CA  VAL   233       6.156  70.086  49.428  1.00133.17           C
ATOM   1781  CB  VAL   233       7.089  71.247  49.625  1.00133.17           C
ATOM   1782  CG1 VAL   233       6.424  72.493  49.053  1.00133.17           C
ATOM   1783  CG2 VAL   233       7.418  71.400  51.118  1.00133.17           C
ATOM   1784  C   VAL   233       4.926  70.300  50.249  1.00133.17           C
ATOM   1785  O   VAL   233       3.884  70.717  49.745  1.00133.17           O
ATOM   1786  N   ASN   234       5.019  69.967  51.551  1.00 50.00           N
ATOM   1787  CA  ASN   234       3.911  70.139  52.441  1.00 50.00           C
ATOM   1788  CB  ASN   234       3.577  68.882  53.262  1.00 50.00           C
ATOM   1789  CG  ASN   234       3.031  67.832  52.306  1.00 50.00           C
ATOM   1790  OD1 ASN   234       2.744  68.119  51.146  1.00 50.00           O
ATOM   1791  ND2 ASN   234       2.874  66.578  52.809  1.00 50.00           N
ATOM   1792  C   ASN   234       4.273  71.220  53.408  1.00 50.00           C
ATOM   1793  O   ASN   234       5.447  71.430  53.710  1.00 50.00           O
ATOM   1794  N   ILE   235       3.259  71.961  53.902  1.00108.97           N
ATOM   1795  CA  ILE   235       3.531  73.006  54.848  1.00108.97           C
ATOM   1796  CB  ILE   235       3.111  74.388  54.444  1.00108.97           C
ATOM   1797  CG2 ILE   235       4.066  74.893  53.370  1.00108.97           C
ATOM   1798  CG1 ILE   235       1.610  74.439  54.113  1.00108.97           C
ATOM   1799  CD1 ILE   235       1.066  75.862  53.987  1.00108.97           C
ATOM   1800  C   ILE   235       2.819  72.750  56.129  1.00108.97           C
ATOM   1801  O   ILE   235       1.685  72.272  56.160  1.00108.97           O
ATOM   1802  N   GLY   236       3.512  73.072  57.237  1.00 37.42           N
ATOM   1803  CA  GLY   236       2.941  72.968  58.544  1.00 37.42           C
ATOM   1804  C   GLY   236       3.199  74.283  59.208  1.00 37.42           C
ATOM   1805  O   GLY   236       4.323  74.781  59.211  1.00 37.42           O
ATOM   1806  N   LEU   237       2.147  74.878  59.800  1.00146.87           N
ATOM   1807  CA  LEU   237       2.280  76.155  60.438  1.00146.87           C
ATOM   1808  CB  LEU   237       1.208  77.150  59.934  1.00146.87           C
ATOM   1809  CG  LEU   237       1.268  78.608  60.446  1.00146.87           C
ATOM   1810  CD1 LEU   237       0.147  79.437  59.799  1.00146.87           C
ATOM   1811  CD2 LEU   237       1.224  78.723  61.978  1.00146.87           C
ATOM   1812  C   LEU   237       2.081  75.917  61.901  1.00146.87           C
ATOM   1813  O   LEU   237       1.103  75.292  62.307  1.00146.87           O
ATOM   1814  N   LEU   238       3.020  76.407  62.737  1.00 80.07           N
ATOM   1815  CA  LEU   238       2.898  76.228  64.156  1.00 80.07           C
ATOM   1816  CB  LEU   238       4.149  75.606  64.809  1.00 80.07           C
ATOM   1817  CG  LEU   238       4.434  74.161  64.361  1.00 80.07           C
ATOM   1818  CD1 LEU   238       5.691  73.601  65.047  1.00 80.07           C
ATOM   1819  CD2 LEU   238       3.203  73.262  64.562  1.00 80.07           C
ATOM   1820  C   LEU   238       2.711  77.575  64.765  1.00 80.07           C
ATOM   1821  O   LEU   238       3.209  78.568  64.237  1.00 80.07           O
ATOM   1822  N   PRO   239       1.947  77.672  65.823  1.00150.98           N
ATOM   1823  CA  PRO   239       1.803  78.957  66.431  1.00150.98           C
ATOM   1824  CD  PRO   239       0.775  76.848  66.033  1.00150.98           C
ATOM   1825  CB  PRO   239       0.606  78.866  67.378  1.00150.98           C
ATOM   1826  CG  PRO   239       0.225  77.370  67.371  1.00150.98           C
ATOM   1827  C   PRO   239       3.108  79.224  67.070  1.00150.98           C
ATOM   1828  O   PRO   239       3.342  78.772  68.191  1.00150.98           O
ATOM   1829  N   GLY   240       3.951  80.030  66.424  1.00 68.13           N
ATOM   1830  CA  GLY   240       5.232  80.174  67.009  1.00 68.13           C
ATOM   1831  C   GLY   240       5.885  81.346  66.390  1.00 68.13           C
ATOM   1832  O   GLY   240       5.394  81.956  65.443  1.00 68.13           O
ATOM   1833  N   MET   241       7.045  81.657  66.968  1.00127.98           N
ATOM   1834  CA  MET   241       7.909  82.744  66.675  1.00127.98           C
ATOM   1835  CB  MET   241       8.609  83.119  67.976  1.00127.98           C
ATOM   1836  CG  MET   241       7.556  83.272  69.074  1.00127.98           C
ATOM   1837  SD  MET   241       7.990  82.482  70.651  1.00127.98           S
ATOM   1838  CE  MET   241       6.376  82.852  71.394  1.00127.98           C
ATOM   1839  C   MET   241       8.919  82.226  65.701  1.00127.98           C
ATOM   1840  O   MET   241       8.717  81.197  65.060  1.00127.98           O
ATOM   1841  N   HIS   242      10.028  82.967  65.559  1.00116.53           N
ATOM   1842  CA  HIS   242      11.084  82.687  64.629  1.00116.53           C
ATOM   1843  ND1 HIS   242      12.906  84.130  62.253  1.00116.53           N
ATOM   1844  CG  HIS   242      13.158  83.728  63.546  1.00116.53           C
ATOM   1845  CB  HIS   242      12.149  83.792  64.650  1.00116.53           C
ATOM   1846  NE2 HIS   242      15.049  83.552  62.335  1.00116.53           N
ATOM   1847  CD2 HIS   242      14.469  83.369  63.574  1.00116.53           C
ATOM   1848  CE1 HIS   242      14.071  84.005  61.572  1.00116.53           C
ATOM   1849  C   HIS   242      11.776  81.390  64.921  1.00116.53           C
ATOM   1850  O   HIS   242      12.159  80.711  63.971  1.00116.53           O
ATOM   1851  N   PHE   243      12.018  81.042  66.211  0.90123.57           N
ATOM   1852  CA  PHE   243      12.660  79.788  66.545  0.90123.57           C
ATOM   1853  CB  PHE   243      13.703  79.893  67.678  0.83123.57           C
ATOM   1854  CG  PHE   243      14.884  80.623  67.152  0.75123.57           C
ATOM   1855  CD1 PHE   243      14.806  81.972  66.930  0.83123.57           C
ATOM   1856  CD2 PHE   243      16.071  79.972  66.895  0.75123.57           C
ATOM   1857  CE1 PHE   243      15.897  82.644  66.443  1.00123.57           C
ATOM   1858  CE2 PHE   243      17.163  80.652  66.409  0.50123.57           C
ATOM   1859  CZ  PHE   243      17.077  82.001  66.177  1.00123.57           C
ATOM   1860  C   PHE   243      11.614  78.839  67.064  0.90123.57           C
ATOM   1861  O   PHE   243      11.446  78.729  68.281  0.90123.57           O
ATOM   1862  N   PRO   244      10.912  78.139  66.194  1.00138.79           N
ATOM   1863  CA  PRO   244       9.886  77.202  66.555  1.00138.79           C
ATOM   1864  CD  PRO   244      10.960  78.341  64.763  1.00138.79           C
ATOM   1865  CB  PRO   244       9.128  76.871  65.271  1.00138.79           C
ATOM   1866  CG  PRO   244      10.128  77.206  64.158  1.00138.79           C
ATOM   1867  C   PRO   244      10.460  75.976  67.178  1.00138.79           C
ATOM   1868  O   PRO   244       9.719  75.288  67.877  1.00138.79           O
ATOM   1869  N   TYR   245      11.746  75.662  66.913  1.00124.60           N
ATOM   1870  CA  TYR   245      12.350  74.505  67.513  1.00124.60           C
ATOM   1871  CB  TYR   245      13.863  74.341  67.243  1.00124.60           C
ATOM   1872  CG  TYR   245      14.214  73.289  66.252  1.00124.60           C
ATOM   1873  CD1 TYR   245      13.879  71.989  66.543  1.00124.60           C
ATOM   1874  CD2 TYR   245      14.930  73.555  65.106  1.00124.60           C
ATOM   1875  CE1 TYR   245      14.199  70.969  65.687  1.00124.60           C
ATOM   1876  CE2 TYR   245      15.257  72.534  64.242  1.00124.60           C
ATOM   1877  CZ  TYR   245      14.885  71.241  64.530  1.00124.60           C
ATOM   1878  OH  TYR   245      15.214  70.188  63.653  1.00124.60           O
ATOM   1879  C   TYR   245      12.312  74.687  68.989  1.00124.60           C
ATOM   1880  O   TYR   245      12.067  73.740  69.733  1.00124.60           O
ATOM   1881  N   VAL   246      12.663  75.901  69.447  1.00 77.85           N
ATOM   1882  CA  VAL   246      12.675  76.210  70.849  1.00 77.85           C
ATOM   1883  CB  VAL   246      13.317  77.528  71.148  1.00 77.85           C
ATOM   1884  CG1 VAL   246      13.167  77.795  72.655  1.00 77.85           C
ATOM   1885  CG2 VAL   246      14.768  77.503  70.646  1.00 77.85           C
ATOM   1886  C   VAL   246      11.289  76.318  71.409  1.00 77.85           C
ATOM   1887  O   VAL   246      10.979  75.720  72.439  1.00 77.85           O
ATOM   1888  N   SER   247      10.424  77.099  70.729  1.00137.51           N
ATOM   1889  CA  SER   247       9.099  77.412  71.197  1.00137.51           C
ATOM   1890  CB  SER   247       8.317  78.299  70.212  1.00137.51           C
ATOM   1891  OG  SER   247       8.986  79.535  70.020  1.00137.51           O
ATOM   1892  C   SER   247       8.307  76.160  71.337  1.00137.51           C
ATOM   1893  O   SER   247       7.804  75.858  72.418  1.00137.51           O
ATOM   1894  N   HIS   248       8.160  75.399  70.235  1.00184.78           N
ATOM   1895  CA  HIS   248       7.418  74.179  70.339  1.00184.78           C
ATOM   1896  ND1 HIS   248       5.034  76.330  69.596  1.00184.78           N
ATOM   1897  CG  HIS   248       5.074  74.972  69.807  1.00184.78           C
ATOM   1898  CB  HIS   248       6.211  74.093  69.388  1.00184.78           C
ATOM   1899  NE2 HIS   248       3.155  75.796  70.658  1.00184.78           N
ATOM   1900  CD2 HIS   248       3.919  74.661  70.456  1.00184.78           C
ATOM   1901  CE1 HIS   248       3.865  76.773  70.124  1.00184.78           C
ATOM   1902  C   HIS   248       8.329  73.063  69.962  1.00184.78           C
ATOM   1903  O   HIS   248       8.150  72.431  68.923  1.00184.78           O
ATOM   1904  N   PRO   249       9.297  72.798  70.789  1.00131.59           N
ATOM   1905  CA  PRO   249      10.249  71.763  70.511  1.00131.59           C
ATOM   1906  CD  PRO   249       9.198  73.079  72.212  1.00131.59           C
ATOM   1907  CB  PRO   249      11.131  71.687  71.752  1.00131.59           C
ATOM   1908  CG  PRO   249      10.158  72.078  72.881  1.00131.59           C
ATOM   1909  C   PRO   249       9.581  70.442  70.273  1.00131.59           C
ATOM   1910  O   PRO   249       9.994  69.726  69.363  1.00131.59           O
ATOM   1911  N   ASP   250       8.565  70.091  71.085  1.00 99.19           N
ATOM   1912  CA  ASP   250       7.942  68.802  70.988  1.00 99.19           C
ATOM   1913  CB  ASP   250       6.886  68.579  72.084  1.00 99.19           C
ATOM   1914  CG  ASP   250       6.404  67.137  71.995  0.90 99.19           C
ATOM   1915  OD1 ASP   250       6.936  66.370  71.150  0.83 99.19           O
ATOM   1916  OD2 ASP   250       5.493  66.779  72.787  0.83 99.19           O
ATOM   1917  C   ASP   250       7.247  68.655  69.674  1.00 99.19           C
ATOM   1918  O   ASP   250       7.416  67.651  68.983  1.00 99.19           O
ATOM   1919  N   VAL   251       6.442  69.665  69.300  1.00 34.13           N
ATOM   1920  CA  VAL   251       5.675  69.608  68.092  1.00 34.13           C
ATOM   1921  CB  VAL   251       4.794  70.810  67.915  1.00 34.13           C
ATOM   1922  CG1 VAL   251       4.124  70.729  66.533  1.00 34.13           C
ATOM   1923  CG2 VAL   251       3.805  70.875  69.092  1.00 34.13           C
ATOM   1924  C   VAL   251       6.613  69.573  66.933  1.00 34.13           C
ATOM   1925  O   VAL   251       6.406  68.831  65.976  1.00 34.13           O
ATOM   1926  N   PHE   252       7.679  70.387  67.001  1.00 72.62           N
ATOM   1927  CA  PHE   252       8.602  70.508  65.913  1.00 72.62           C
ATOM   1928  CB  PHE   252       9.699  71.547  66.197  1.00 72.62           C
ATOM   1929  CG  PHE   252      10.296  71.870  64.879  1.00 72.62           C
ATOM   1930  CD1 PHE   252       9.746  72.879  64.127  1.00 72.62           C
ATOM   1931  CD2 PHE   252      11.374  71.170  64.389  1.00 72.62           C
ATOM   1932  CE1 PHE   252      10.266  73.199  62.900  1.00 72.62           C
ATOM   1933  CE2 PHE   252      11.900  71.486  63.160  1.00 72.62           C
ATOM   1934  CZ  PHE   252      11.343  72.499  62.419  1.00 72.62           C
ATOM   1935  C   PHE   252       9.281  69.189  65.695  1.00 72.62           C
ATOM   1936  O   PHE   252       9.364  68.704  64.568  1.00 72.62           O
ATOM   1937  N   ALA   253       9.769  68.565  66.785  1.00 33.37           N
ATOM   1938  CA  ALA   253      10.497  67.331  66.692  1.00 33.37           C
ATOM   1939  CB  ALA   253      11.017  66.845  68.056  1.00 33.37           C
ATOM   1940  C   ALA   253       9.610  66.262  66.140  1.00 33.37           C
ATOM   1941  O   ALA   253      10.032  65.468  65.300  1.00 33.37           O
ATOM   1942  N   LYS   254       8.347  66.220  66.602  1.00139.92           N
ATOM   1943  CA  LYS   254       7.428  65.200  66.190  1.00139.92           C
ATOM   1944  CB  LYS   254       6.083  65.321  66.937  1.00139.92           C
ATOM   1945  CG  LYS   254       5.059  64.217  66.653  1.00139.92           C
ATOM   1946  CD  LYS   254       4.498  64.227  65.230  1.00139.92           C
ATOM   1947  CE  LYS   254       3.384  63.204  65.001  1.00139.92           C
ATOM   1948  NZ  LYS   254       2.752  63.431  63.682  1.00139.92           N
ATOM   1949  C   LYS   254       7.184  65.317  64.716  1.00139.92           C
ATOM   1950  O   LYS   254       7.205  64.320  63.996  1.00139.92           O
ATOM   1951  N   TYR   255       6.961  66.543  64.213  1.00103.17           N
ATOM   1952  CA  TYR   255       6.670  66.680  62.816  1.00103.17           C
ATOM   1953  CB  TYR   255       6.212  68.092  62.411  1.00103.17           C
ATOM   1954  CG  TYR   255       4.781  68.216  62.818  1.00103.17           C
ATOM   1955  CD1 TYR   255       4.417  68.527  64.108  1.00103.17           C
ATOM   1956  CD2 TYR   255       3.792  68.012  61.884  1.00103.17           C
ATOM   1957  CE1 TYR   255       3.089  68.634  64.455  1.00103.17           C
ATOM   1958  CE2 TYR   255       2.464  68.117  62.222  1.00103.17           C
ATOM   1959  CZ  TYR   255       2.110  68.431  63.511  1.00103.17           C
ATOM   1960  OH  TYR   255       0.747  68.540  63.860  1.00103.17           O
ATOM   1961  C   TYR   255       7.842  66.278  61.979  1.00103.17           C
ATOM   1962  O   TYR   255       7.681  65.594  60.969  1.00103.17           O
ATOM   1963  N   VAL   256       9.060  66.688  62.374  1.00 46.49           N
ATOM   1964  CA  VAL   256      10.219  66.392  61.582  1.00 46.49           C
ATOM   1965  CB  VAL   256      11.461  67.019  62.139  1.00 46.49           C
ATOM   1966  CG1 VAL   256      12.644  66.642  61.236  1.00 46.49           C
ATOM   1967  CG2 VAL   256      11.229  68.534  62.253  1.00 46.49           C
ATOM   1968  C   VAL   256      10.435  64.909  61.520  1.00 46.49           C
ATOM   1969  O   VAL   256      10.713  64.360  60.455  1.00 46.49           O
ATOM   1970  N   VAL   257      10.301  64.217  62.667  1.00 92.61           N
ATOM   1971  CA  VAL   257      10.554  62.805  62.711  1.00 92.61           C
ATOM   1972  CB  VAL   257      10.458  62.232  64.099  1.00 92.61           C
ATOM   1973  CG1 VAL   257       9.011  62.349  64.608  1.00 92.61           C
ATOM   1974  CG2 VAL   257      10.987  60.790  64.059  1.00 92.61           C
ATOM   1975  C   VAL   257       9.581  62.080  61.834  1.00 92.61           C
ATOM   1976  O   VAL   257       9.960  61.171  61.097  1.00 92.61           O
ATOM   1977  N   GLU   258       8.295  62.473  61.877  1.00 99.18           N
ATOM   1978  CA  GLU   258       7.293  61.792  61.107  1.00 99.18           C
ATOM   1979  CB  GLU   258       5.887  62.382  61.319  1.00 99.18           C
ATOM   1980  CG  GLU   258       4.773  61.620  60.598  1.00 99.18           C
ATOM   1981  CD  GLU   258       4.470  60.357  61.391  1.00 99.18           C
ATOM   1982  OE1 GLU   258       5.176  60.115  62.406  1.00 99.18           O
ATOM   1983  OE2 GLU   258       3.529  59.619  60.995  1.00 99.18           O
ATOM   1984  C   GLU   258       7.628  61.945  59.658  1.00 99.18           C
ATOM   1985  O   GLU   258       7.514  61.000  58.879  1.00 99.18           O
ATOM   1986  N   PHE   259       8.070  63.154  59.269  1.00 61.33           N
ATOM   1987  CA  PHE   259       8.377  63.462  57.902  1.00 61.33           C
ATOM   1988  CB  PHE   259       8.819  64.927  57.739  1.00 61.33           C
ATOM   1989  CG  PHE   259       9.251  65.162  56.332  1.00 61.33           C
ATOM   1990  CD1 PHE   259       8.327  65.371  55.334  1.00 61.33           C
ATOM   1991  CD2 PHE   259      10.591  65.189  56.016  1.00 61.33           C
ATOM   1992  CE1 PHE   259       8.735  65.593  54.040  1.00 61.33           C
ATOM   1993  CE2 PHE   259      11.005  65.411  54.724  1.00 61.33           C
ATOM   1994  CZ  PHE   259      10.075  65.612  53.733  1.00 61.33           C
ATOM   1995  C   PHE   259       9.496  62.591  57.424  1.00 61.33           C
ATOM   1996  O   PHE   259       9.415  61.996  56.350  1.00 61.33           O
ATOM   1997  N   THR   260      10.568  62.475  58.225  1.00114.23           N
ATOM   1998  CA  THR   260      11.708  61.714  57.807  1.00114.23           C
ATOM   1999  CB  THR   260      12.856  61.771  58.773  1.00114.23           C
ATOM   2000  OG1 THR   260      14.022  61.221  58.177  1.00114.23           O
ATOM   2001  CG2 THR   260      12.486  60.981  60.039  1.00114.23           C
ATOM   2002  C   THR   260      11.290  60.291  57.670  1.00114.23           C
ATOM   2003  O   THR   260      11.775  59.575  56.795  1.00114.23           O
ATOM   2004  N   GLN   261      10.367  59.854  58.543  1.00154.90           N
ATOM   2005  CA  GLN   261       9.904  58.502  58.540  1.00154.90           C
ATOM   2006  CB  GLN   261       9.017  58.160  59.752  1.00154.90           C
ATOM   2007  CG  GLN   261       8.607  56.687  59.827  1.00154.90           C
ATOM   2008  CD  GLN   261       7.744  56.508  61.067  1.00154.90           C
ATOM   2009  OE1 GLN   261       8.046  57.054  62.127  1.00154.90           O
ATOM   2010  NE2 GLN   261       6.635  55.733  60.933  1.00154.90           N
ATOM   2011  C   GLN   261       9.099  58.305  57.301  1.00154.90           C
ATOM   2012  O   GLN   261       9.610  58.404  56.188  1.00154.90           O
ATOM   2013  N   LYS   262       7.804  57.992  57.453  1.00304.12           N
ATOM   2014  CA  LYS   262       7.048  57.718  56.273  1.00304.12           C
ATOM   2015  CB  LYS   262       5.843  56.795  56.555  1.00304.12           C
ATOM   2016  CG  LYS   262       4.968  56.432  55.348  1.00304.12           C
ATOM   2017  CD  LYS   262       4.151  57.592  54.774  1.00304.12           C
ATOM   2018  CE  LYS   262       3.288  57.206  53.573  1.00304.12           C
ATOM   2019  NZ  LYS   262       2.525  58.385  53.107  1.00304.12           N
ATOM   2020  C   LYS   262       6.554  59.003  55.705  1.00304.12           C
ATOM   2021  O   LYS   262       5.563  59.564  56.167  1.00304.12           O
ATOM   2022  N   TYR   263       7.245  59.490  54.659  1.00305.42           N
ATOM   2023  CA  TYR   263       6.816  60.678  53.989  1.00305.42           C
ATOM   2024  CB  TYR   263       7.790  61.861  54.138  1.00305.42           C
ATOM   2025  CG  TYR   263       7.217  63.018  53.394  1.00305.42           C
ATOM   2026  CD1 TYR   263       6.182  63.748  53.934  1.00305.42           C
ATOM   2027  CD2 TYR   263       7.718  63.384  52.167  1.00305.42           C
ATOM   2028  CE1 TYR   263       5.648  64.819  53.256  1.00305.42           C
ATOM   2029  CE2 TYR   263       7.189  64.454  51.484  1.00305.42           C
ATOM   2030  CZ  TYR   263       6.151  65.172  52.028  1.00305.42           C
ATOM   2031  OH  TYR   263       5.608  66.269  51.327  1.00305.42           O
ATOM   2032  C   TYR   263       6.741  60.319  52.542  1.00305.42           C
ATOM   2033  O   TYR   263       7.573  59.566  52.038  1.00305.42           O
ATOM   2034  N   LEU   264       5.714  60.834  51.839  1.00 45.27           N
ATOM   2035  CA  LEU   264       5.573  60.519  50.449  1.00 45.27           C
ATOM   2036  CB  LEU   264       4.273  61.063  49.829  1.00 45.27           C
ATOM   2037  CG  LEU   264       2.999  60.412  50.397  1.00 45.27           C
ATOM   2038  CD1 LEU   264       1.735  60.991  49.743  1.00 45.27           C
ATOM   2039  CD2 LEU   264       3.063  58.880  50.292  1.00 45.27           C
ATOM   2040  C   LEU   264       6.741  61.159  49.711  1.00 45.27           C
ATOM   2041  O   LEU   264       6.804  62.418  49.684  1.00 45.27           O
ATOM   2042  OXT LEU   264       7.583  60.400  49.162  1.00 45.27           O
