# Supplementary material for: Zearalenone lactonohydrolase activity in Hypocreales and its evolutionary relationships within the epoxide hydrolase subset of a/b-hydrolases
Source: BMC Microbiol. 2014 Apr 3;14:82. doi: 10.1186/1471-2180-14-82 (PMC4021089; doi:10.1186/1471-2180-14-82)
Supplement: Additional file 2 — Structure models from homology modelling. [file 1471-2180-14-82-S2.zip › AN169.pdb]

REMARK   templates = 3om8A 1va4A 1a8sA 2og1A 3fobA 
ATOM      1  N   MET     1      17.469  78.275  24.248  1.00266.82           N
ATOM      2  CA  MET     1      18.892  78.254  23.846  1.00266.82           C
ATOM      3  CB  MET     1      19.034  78.453  22.335  1.00266.82           C
ATOM      4  CG  MET     1      18.809  79.903  21.905  1.00266.82           C
ATOM      5  SD  MET     1      17.086  80.473  21.996  1.00266.82           S
ATOM      6  CE  MET     1      16.659  79.865  20.339  1.00266.82           C
ATOM      7  C   MET     1      19.652  79.351  24.517  1.00266.82           C
ATOM      8  O   MET     1      19.131  80.434  24.777  1.00266.82           O
ATOM      9  N   ARG     2      20.928  79.065  24.806  1.00370.84           N
ATOM     10  CA  ARG     2      21.839  79.934  25.480  1.00370.84           C
ATOM     11  CB  ARG     2      21.596  79.905  26.998  1.00370.84           C
ATOM     12  CG  ARG     2      20.144  80.268  27.323  1.00370.84           C
ATOM     13  CD  ARG     2      19.633  79.846  28.701  1.00370.84           C
ATOM     14  NE  ARG     2      18.218  80.313  28.763  1.00370.84           N
ATOM     15  CZ  ARG     2      17.228  79.546  28.223  1.00370.84           C
ATOM     16  NH1 ARG     2      17.526  78.306  27.735  1.00370.84           N
ATOM     17  NH2 ARG     2      15.948  80.019  28.154  1.00370.84           N
ATOM     18  C   ARG     2      23.124  79.240  25.194  1.00370.84           C
ATOM     19  O   ARG     2      23.285  78.685  24.108  1.00370.84           O
ATOM     20  N   ILE     3      24.090  79.259  26.127  1.00114.85           N
ATOM     21  CA  ILE     3      25.200  78.383  25.894  1.00114.85           C
ATOM     22  CB  ILE     3      26.250  78.407  26.970  1.00114.85           C
ATOM     23  CG2 ILE     3      26.847  79.823  27.015  1.00114.85           C
ATOM     24  CG1 ILE     3      25.689  77.921  28.315  1.00114.85           C
ATOM     25  CD1 ILE     3      26.772  77.616  29.350  1.00114.85           C
ATOM     26  C   ILE     3      24.537  77.046  25.907  1.00114.85           C
ATOM     27  O   ILE     3      24.892  76.123  25.175  1.00114.85           O
ATOM     28  N   ARG     4      23.526  76.947  26.785  1.00124.58           N
ATOM     29  CA  ARG     4      22.692  75.803  26.929  1.00124.58           C
ATOM     30  CB  ARG     4      22.546  75.417  28.405  1.00124.58           C
ATOM     31  CG  ARG     4      23.868  74.904  28.983  1.00124.58           C
ATOM     32  CD  ARG     4      23.872  74.780  30.505  1.00124.58           C
ATOM     33  NE  ARG     4      23.785  76.163  31.048  1.00124.58           N
ATOM     34  CZ  ARG     4      22.925  76.434  32.072  1.00124.58           C
ATOM     35  NH1 ARG     4      22.157  75.433  32.591  1.00124.58           N
ATOM     36  NH2 ARG     4      22.834  77.698  32.577  1.00124.58           N
ATOM     37  C   ARG     4      21.348  76.200  26.416  1.00124.58           C
ATOM     38  O   ARG     4      20.859  77.285  26.724  1.00124.58           O
ATOM     39  N   SER     5      20.718  75.324  25.608  1.00 65.96           N
ATOM     40  CA  SER     5      19.434  75.625  25.041  1.00 65.96           C
ATOM     41  CB  SER     5      19.346  75.322  23.536  1.00 65.96           C
ATOM     42  OG  SER     5      20.338  76.047  22.826  1.00 65.96           O
ATOM     43  C   SER     5      18.442  74.729  25.701  1.00 65.96           C
ATOM     44  O   SER     5      18.796  73.650  26.172  1.00 65.96           O
ATOM     45  N   THR     6      17.166  75.166  25.772  1.00120.31           N
ATOM     46  CA  THR     6      16.183  74.337  26.407  1.00120.31           C
ATOM     47  CB  THR     6      15.655  74.905  27.692  1.00120.31           C
ATOM     48  OG1 THR     6      14.982  76.130  27.443  1.00120.31           O
ATOM     49  CG2 THR     6      16.827  75.132  28.658  1.00120.31           C
ATOM     50  C   THR     6      14.998  74.209  25.507  1.00120.31           C
ATOM     51  O   THR     6      14.651  75.133  24.772  1.00120.31           O
ATOM     52  N   ILE     7      14.357  73.025  25.537  1.00138.07           N
ATOM     53  CA  ILE     7      13.159  72.812  24.786  1.00138.07           C
ATOM     54  CB  ILE     7      13.329  71.873  23.627  1.00138.07           C
ATOM     55  CG2 ILE     7      13.551  70.458  24.187  1.00138.07           C
ATOM     56  CG1 ILE     7      12.135  71.986  22.666  1.00138.07           C
ATOM     57  CD1 ILE     7      12.077  73.326  21.932  1.00138.07           C
ATOM     58  C   ILE     7      12.188  72.194  25.736  1.00138.07           C
ATOM     59  O   ILE     7      12.567  71.380  26.578  1.00138.07           O
ATOM     60  N   SER     8      10.902  72.575  25.642  1.00 87.39           N
ATOM     61  CA  SER     8       9.956  72.015  26.558  1.00 87.39           C
ATOM     62  CB  SER     8       8.946  73.046  27.090  1.00 87.39           C
ATOM     63  OG  SER     8       8.043  72.420  27.988  1.00 87.39           O
ATOM     64  C   SER     8       9.193  70.971  25.818  1.00 87.39           C
ATOM     65  O   SER     8       8.647  71.226  24.748  1.00 87.39           O
ATOM     66  N   THR     9       9.145  69.754  26.391  1.00130.97           N
ATOM     67  CA  THR     9       8.474  68.651  25.772  1.00130.97           C
ATOM     68  CB  THR     9       9.034  67.335  26.224  1.00130.97           C
ATOM     69  OG1 THR     9       8.487  66.255  25.484  1.00130.97           O
ATOM     70  CG2 THR     9       8.700  67.182  27.712  1.00130.97           C
ATOM     71  C   THR     9       7.030  68.715  26.163  1.00130.97           C
ATOM     72  O   THR     9       6.641  69.489  27.036  1.00130.97           O
ATOM     73  N   PRO    10       6.218  67.936  25.501  1.00141.06           N
ATOM     74  CA  PRO    10       4.823  67.901  25.840  1.00141.06           C
ATOM     75  CD  PRO    10       6.430  67.675  24.086  1.00141.06           C
ATOM     76  CB  PRO    10       4.150  67.115  24.721  1.00141.06           C
ATOM     77  CG  PRO    10       5.032  67.416  23.497  1.00141.06           C
ATOM     78  C   PRO    10       4.612  67.330  27.205  1.00141.06           C
ATOM     79  O   PRO    10       3.561  67.573  27.796  1.00141.06           O
ATOM     80  N   ASN    11       5.587  66.545  27.698  1.00 95.79           N
ATOM     81  CA  ASN    11       5.538  65.933  28.995  1.00 95.79           C
ATOM     82  CB  ASN    11       6.756  65.044  29.290  1.00 95.79           C
ATOM     83  CG  ASN    11       6.913  64.037  28.170  1.00 95.79           C
ATOM     84  OD1 ASN    11       7.678  64.300  27.245  1.00 95.79           O
ATOM     85  ND2 ASN    11       6.194  62.885  28.244  1.00 95.79           N
ATOM     86  C   ASN    11       5.623  67.031  30.001  1.00 95.79           C
ATOM     87  O   ASN    11       5.067  66.933  31.093  1.00 95.79           O
ATOM     88  N   GLY    12       6.339  68.117  29.651  1.00 63.29           N
ATOM     89  CA  GLY    12       6.538  69.177  30.593  1.00 63.29           C
ATOM     90  C   GLY    12       7.948  69.097  31.086  1.00 63.29           C
ATOM     91  O   GLY    12       8.338  69.814  32.005  1.00 63.29           O
ATOM     92  N   ILE    13       8.765  68.213  30.489  1.00166.13           N
ATOM     93  CA  ILE    13      10.133  68.143  30.920  1.00166.13           C
ATOM     94  CB  ILE    13      10.709  66.763  30.983  1.00166.13           C
ATOM     95  CG2 ILE    13       9.969  65.976  32.070  1.00166.13           C
ATOM     96  CG1 ILE    13      10.689  66.107  29.599  1.00166.13           C
ATOM     97  CD1 ILE    13      11.539  64.843  29.543  1.00166.13           C
ATOM     98  C   ILE    13      10.961  68.924  29.958  1.00166.13           C
ATOM     99  O   ILE    13      10.712  68.922  28.754  1.00166.13           O
ATOM    100  N   THR    14      11.966  69.649  30.483  1.00162.01           N
ATOM    101  CA  THR    14      12.777  70.441  29.611  1.00162.01           C
ATOM    102  CB  THR    14      13.193  71.767  30.190  1.00162.01           C
ATOM    103  OG1 THR    14      13.772  72.583  29.182  1.00162.01           O
ATOM    104  CG2 THR    14      14.207  71.522  31.320  1.00162.01           C
ATOM    105  C   THR    14      14.018  69.681  29.274  1.00162.01           C
ATOM    106  O   THR    14      14.633  69.030  30.119  1.00162.01           O
ATOM    107  N   TRP    15      14.393  69.741  27.983  1.00139.18           N
ATOM    108  CA  TRP    15      15.572  69.090  27.491  1.00139.18           C
ATOM    109  CB  TRP    15      15.302  68.226  26.248  1.00139.18           C
ATOM    110  CG  TRP    15      15.001  66.783  26.547  1.00139.18           C
ATOM    111  CD2 TRP    15      15.433  65.718  25.690  1.00139.18           C
ATOM    112  CD1 TRP    15      14.317  66.202  27.574  1.00139.18           C
ATOM    113  NE1 TRP    15      14.348  64.833  27.439  1.00139.18           N
ATOM    114  CE2 TRP    15      15.021  64.526  26.274  1.00139.18           C
ATOM    115  CE3 TRP    15      16.129  65.740  24.517  1.00139.18           C
ATOM    116  CZ2 TRP    15      15.313  63.323  25.694  1.00139.18           C
ATOM    117  CZ3 TRP    15      16.394  64.528  23.922  1.00139.18           C
ATOM    118  CH2 TRP    15      15.999  63.342  24.500  1.00139.18           C
ATOM    119  C   TRP    15      16.580  70.124  27.122  1.00139.18           C
ATOM    120  O   TRP    15      16.279  71.090  26.425  1.00139.18           O
ATOM    121  N   TYR    16      17.820  69.931  27.610  1.00157.75           N
ATOM    122  CA  TYR    16      18.913  70.805  27.311  1.00157.75           C
ATOM    123  CB  TYR    16      19.940  70.916  28.455  1.00157.75           C
ATOM    124  CG  TYR    16      21.267  71.305  27.884  1.00157.75           C
ATOM    125  CD1 TYR    16      21.557  72.590  27.489  1.00157.75           C
ATOM    126  CD2 TYR    16      22.245  70.343  27.748  1.00157.75           C
ATOM    127  CE1 TYR    16      22.804  72.871  26.975  1.00157.75           C
ATOM    128  CE2 TYR    16      23.489  70.629  27.236  1.00157.75           C
ATOM    129  CZ  TYR    16      23.772  71.910  26.845  1.00157.75           C
ATOM    130  OH  TYR    16      25.039  72.238  26.317  1.00157.75           O
ATOM    131  C   TYR    16      19.627  70.271  26.121  1.00157.75           C
ATOM    132  O   TYR    16      19.937  69.084  26.051  1.00157.75           O
ATOM    133  N   TYR    17      19.856  71.139  25.118  1.00186.02           N
ATOM    134  CA  TYR    17      20.628  70.722  23.987  1.00186.02           C
ATOM    135  CB  TYR    17      19.831  70.251  22.749  1.00186.02           C
ATOM    136  CG  TYR    17      18.954  71.333  22.209  1.00186.02           C
ATOM    137  CD1 TYR    17      19.460  72.370  21.460  1.00186.02           C
ATOM    138  CD2 TYR    17      17.605  71.314  22.458  1.00186.02           C
ATOM    139  CE1 TYR    17      18.637  73.358  20.967  1.00186.02           C
ATOM    140  CE2 TYR    17      16.777  72.294  21.968  1.00186.02           C
ATOM    141  CZ  TYR    17      17.288  73.320  21.220  1.00186.02           C
ATOM    142  OH  TYR    17      16.431  74.323  20.721  1.00186.02           O
ATOM    143  C   TYR    17      21.472  71.869  23.557  1.00186.02           C
ATOM    144  O   TYR    17      21.249  73.016  23.943  1.00186.02           O
ATOM    145  N   GLU    18      22.512  71.571  22.766  1.00136.63           N
ATOM    146  CA  GLU    18      23.319  72.630  22.257  1.00136.63           C
ATOM    147  CB  GLU    18      24.718  72.680  22.885  1.00136.63           C
ATOM    148  CG  GLU    18      25.473  71.361  22.799  1.00136.63           C
ATOM    149  CD  GLU    18      26.766  71.534  23.578  1.00136.63           C
ATOM    150  OE1 GLU    18      26.911  72.593  24.245  1.00136.63           O
ATOM    151  OE2 GLU    18      27.627  70.616  23.517  1.00136.63           O
ATOM    152  C   GLU    18      23.428  72.413  20.791  1.00136.63           C
ATOM    153  O   GLU    18      23.411  71.276  20.321  1.00136.63           O
ATOM    154  N   GLN    19      23.478  73.512  20.015  1.00126.85           N
ATOM    155  CA  GLN    19      23.605  73.331  18.604  1.00126.85           C
ATOM    156  CB  GLN    19      22.306  73.614  17.834  1.00126.85           C
ATOM    157  CG  GLN    19      21.832  75.059  17.911  1.00126.85           C
ATOM    158  CD  GLN    19      20.383  75.065  17.445  1.00126.85           C
ATOM    159  OE1 GLN    19      19.545  74.369  18.016  1.00126.85           O
ATOM    160  NE2 GLN    19      20.079  75.859  16.384  1.00126.85           N
ATOM    161  C   GLN    19      24.696  74.228  18.122  1.00126.85           C
ATOM    162  O   GLN    19      24.751  75.407  18.469  1.00126.85           O
ATOM    163  N   GLU    20      25.614  73.668  17.314  1.00 57.00           N
ATOM    164  CA  GLU    20      26.726  74.435  16.836  1.00 57.00           C
ATOM    165  CB  GLU    20      28.078  74.017  17.437  1.00 57.00           C
ATOM    166  CG  GLU    20      28.237  74.281  18.933  1.00 57.00           C
ATOM    167  CD  GLU    20      29.631  73.794  19.311  1.00 57.00           C
ATOM    168  OE1 GLU    20      30.562  73.988  18.485  1.00 57.00           O
ATOM    169  OE2 GLU    20      29.782  73.212  20.418  1.00 57.00           O
ATOM    170  C   GLU    20      26.876  74.193  15.371  1.00 57.00           C
ATOM    171  O   GLU    20      26.543  73.122  14.867  1.00 57.00           O
ATOM    172  N   GLY    21      27.375  75.212  14.646  1.00 39.22           N
ATOM    173  CA  GLY    21      27.685  75.059  13.255  1.00 39.22           C
ATOM    174  C   GLY    21      26.436  75.162  12.444  1.00 39.22           C
ATOM    175  O   GLY    21      25.335  75.318  12.971  1.00 39.22           O
ATOM    176  N   THR    22      26.602  75.085  11.110  1.00107.20           N
ATOM    177  CA  THR    22      25.496  75.131  10.203  1.00107.20           C
ATOM    178  CB  THR    22      25.351  76.461   9.527  1.00107.20           C
ATOM    179  OG1 THR    22      24.145  76.511   8.778  1.00107.20           O
ATOM    180  CG2 THR    22      26.569  76.676   8.617  1.00107.20           C
ATOM    181  C   THR    22      25.766  74.097   9.156  1.00107.20           C
ATOM    182  O   THR    22      26.906  73.667   8.988  1.00107.20           O
ATOM    183  N   GLY    23      24.718  73.649   8.434  1.00 37.78           N
ATOM    184  CA  GLY    23      24.925  72.656   7.417  1.00 37.78           C
ATOM    185  C   GLY    23      23.941  71.557   7.663  1.00 37.78           C
ATOM    186  O   GLY    23      22.895  71.772   8.273  1.00 37.78           O
ATOM    187  N   PRO    24      24.249  70.375   7.194  1.00132.61           N
ATOM    188  CA  PRO    24      23.367  69.268   7.420  1.00132.61           C
ATOM    189  CD  PRO    24      25.024  70.216   5.975  1.00132.61           C
ATOM    190  CB  PRO    24      23.879  68.139   6.531  1.00132.61           C
ATOM    191  CG  PRO    24      24.553  68.886   5.362  1.00132.61           C
ATOM    192  C   PRO    24      23.388  68.982   8.881  1.00132.61           C
ATOM    193  O   PRO    24      24.443  69.123   9.497  1.00132.61           O
ATOM    194  N   ASP    25      22.245  68.575   9.458  1.00105.16           N
ATOM    195  CA  ASP    25      22.190  68.402  10.879  1.00105.16           C
ATOM    196  CB  ASP    25      20.788  68.649  11.463  1.00105.16           C
ATOM    197  CG  ASP    25      20.846  68.486  12.976  1.00105.16           C
ATOM    198  OD1 ASP    25      21.939  68.711  13.559  1.00105.16           O
ATOM    199  OD2 ASP    25      19.792  68.126  13.567  1.00105.16           O
ATOM    200  C   ASP    25      22.581  67.013  11.257  1.00105.16           C
ATOM    201  O   ASP    25      22.122  66.031  10.675  1.00105.16           O
ATOM    202  N   VAL    26      23.476  66.914  12.258  1.00 61.88           N
ATOM    203  CA  VAL    26      23.873  65.647  12.786  1.00 61.88           C
ATOM    204  CB  VAL    26      25.347  65.399  12.682  1.00 61.88           C
ATOM    205  CG1 VAL    26      25.662  64.056  13.360  1.00 61.88           C
ATOM    206  CG2 VAL    26      25.751  65.467  11.198  1.00 61.88           C
ATOM    207  C   VAL    26      23.520  65.696  14.237  1.00 61.88           C
ATOM    208  O   VAL    26      23.941  66.603  14.954  1.00 61.88           O
ATOM    209  N   VAL    27      22.727  64.718  14.715  1.00114.32           N
ATOM    210  CA  VAL    27      22.345  64.768  16.095  1.00114.32           C
ATOM    211  CB  VAL    27      20.863  64.664  16.321  1.00114.32           C
ATOM    212  CG1 VAL    27      20.404  63.222  16.053  1.00114.32           C
ATOM    213  CG2 VAL    27      20.558  65.163  17.738  1.00114.32           C
ATOM    214  C   VAL    27      23.012  63.627  16.796  1.00114.32           C
ATOM    215  O   VAL    27      23.034  62.499  16.304  1.00114.32           O
ATOM    216  N   LEU    28      23.593  63.906  17.979  1.00 63.35           N
ATOM    217  CA  LEU    28      24.307  62.888  18.691  1.00 63.35           C
ATOM    218  CB  LEU    28      25.709  63.339  19.129  1.00 63.35           C
ATOM    219  CG  LEU    28      26.606  63.730  17.941  1.00 63.35           C
ATOM    220  CD1 LEU    28      28.025  64.089  18.406  1.00 63.35           C
ATOM    221  CD2 LEU    28      26.589  62.652  16.845  1.00 63.35           C
ATOM    222  C   LEU    28      23.538  62.539  19.928  1.00 63.35           C
ATOM    223  O   LEU    28      23.052  63.423  20.631  1.00 63.35           O
ATOM    224  N   VAL    29      23.405  61.223  20.212  1.00 56.62           N
ATOM    225  CA  VAL    29      22.701  60.760  21.378  1.00 56.62           C
ATOM    226  CB  VAL    29      21.597  59.799  21.054  1.00 56.62           C
ATOM    227  CG1 VAL    29      20.979  59.311  22.373  1.00 56.62           C
ATOM    228  CG2 VAL    29      20.597  60.495  20.115  1.00 56.62           C
ATOM    229  C   VAL    29      23.682  60.031  22.255  1.00 56.62           C
ATOM    230  O   VAL    29      24.370  59.101  21.833  1.00 56.62           O
ATOM    231  N   PRO    30      23.718  60.452  23.492  1.00157.01           N
ATOM    232  CA  PRO    30      24.677  59.931  24.443  1.00157.01           C
ATOM    233  CD  PRO    30      23.431  61.857  23.740  1.00157.01           C
ATOM    234  CB  PRO    30      24.808  60.994  25.533  1.00157.01           C
ATOM    235  CG  PRO    30      24.416  62.301  24.830  1.00157.01           C
ATOM    236  C   PRO    30      24.395  58.583  25.032  1.00157.01           C
ATOM    237  O   PRO    30      23.286  58.068  24.908  1.00157.01           O
ATOM    238  N   ASP    31      25.432  58.007  25.675  1.00145.61           N
ATOM    239  CA  ASP    31      25.402  56.732  26.333  1.00145.61           C
ATOM    240  CB  ASP    31      26.788  56.074  26.396  1.00145.61           C
ATOM    241  CG  ASP    31      27.685  56.982  27.235  1.00145.61           C
ATOM    242  OD1 ASP    31      27.708  58.212  26.960  1.00145.61           O
ATOM    243  OD2 ASP    31      28.360  56.459  28.161  1.00145.61           O
ATOM    244  C   ASP    31      24.986  56.922  27.751  1.00145.61           C
ATOM    245  O   ASP    31      24.798  58.051  28.197  1.00145.61           O
ATOM    246  N   GLY    32      24.836  55.768  28.441  1.00298.57           N
ATOM    247  CA  GLY    32      24.543  55.469  29.820  1.00298.57           C
ATOM    248  C   GLY    32      24.484  56.663  30.675  1.00298.57           C
ATOM    249  O   GLY    32      23.721  57.565  30.405  1.00298.57           O
ATOM    250  N   LEU    33      25.243  56.704  31.777  1.00287.89           N
ATOM    251  CA  LEU    33      25.054  57.836  32.627  1.00287.89           C
ATOM    252  CB  LEU    33      25.324  57.502  34.104  1.00287.89           C
ATOM    253  CG  LEU    33      24.339  56.456  34.656  1.00287.89           C
ATOM    254  CD1 LEU    33      24.616  56.133  36.132  1.00287.89           C
ATOM    255  CD2 LEU    33      22.886  56.892  34.412  1.00287.89           C
ATOM    256  C   LEU    33      25.989  58.929  32.225  1.00287.89           C
ATOM    257  O   LEU    33      26.821  59.360  33.018  1.00287.89           O
ATOM    258  N   GLY    34      25.819  59.470  31.006  1.00135.99           N
ATOM    259  CA  GLY    34      26.698  60.502  30.539  1.00135.99           C
ATOM    260  C   GLY    34      25.838  61.637  30.084  1.00135.99           C
ATOM    261  O   GLY    34      24.643  61.673  30.374  1.00135.99           O
ATOM    262  N   GLU    35      26.440  62.615  29.379  1.00142.15           N
ATOM    263  CA  GLU    35      25.687  63.735  28.891  1.00142.15           C
ATOM    264  CB  GLU    35      25.767  64.978  29.797  1.00142.15           C
ATOM    265  CG  GLU    35      27.177  65.552  29.944  1.00142.15           C
ATOM    266  CD  GLU    35      27.126  66.690  30.952  1.00142.15           C
ATOM    267  OE1 GLU    35      26.732  66.426  32.119  1.00142.15           O
ATOM    268  OE2 GLU    35      27.479  67.838  30.570  1.00142.15           O
ATOM    269  C   GLU    35      26.235  64.111  27.545  1.00142.15           C
ATOM    270  O   GLU    35      27.064  63.405  26.973  1.00142.15           O
ATOM    271  N   CYS    36      25.772  65.260  27.016  1.00119.50           N
ATOM    272  CA  CYS    36      26.125  65.754  25.714  1.00119.50           C
ATOM    273  CB  CYS    36      25.378  67.049  25.349  1.00119.50           C
ATOM    274  SG  CYS    36      25.760  68.432  26.465  1.00119.50           S
ATOM    275  C   CYS    36      27.595  66.045  25.662  1.00119.50           C
ATOM    276  O   CYS    36      28.195  66.039  24.587  1.00119.50           O
ATOM    277  N   GLN    37      28.211  66.313  26.828  1.00119.75           N
ATOM    278  CA  GLN    37      29.601  66.672  26.913  1.00119.75           C
ATOM    279  CB  GLN    37      30.108  66.951  28.339  1.00119.75           C
ATOM    280  CG  GLN    37      31.596  67.322  28.339  1.00119.75           C
ATOM    281  CD  GLN    37      32.068  67.573  29.763  1.00119.75           C
ATOM    282  OE1 GLN    37      32.295  68.712  30.168  1.00119.75           O
ATOM    283  NE2 GLN    37      32.226  66.474  30.548  1.00119.75           N
ATOM    284  C   GLN    37      30.459  65.566  26.379  1.00119.75           C
ATOM    285  O   GLN    37      31.569  65.813  25.914  1.00119.75           O
ATOM    286  N   MET    38      29.974  64.314  26.424  1.00230.08           N
ATOM    287  CA  MET    38      30.775  63.187  26.039  0.92230.08           C
ATOM    288  CB  MET    38      30.008  61.852  26.066  0.90230.08           C
ATOM    289  CG  MET    38      28.961  61.734  24.955  1.00230.08           C
ATOM    290  SD  MET    38      28.113  60.125  24.861  1.00230.08           S
ATOM    291  CE  MET    38      29.514  59.236  24.125  1.00230.08           C
ATOM    292  C   MET    38      31.249  63.379  24.629  1.00230.08           C
ATOM    293  O   MET    38      32.314  62.873  24.276  1.00230.08           O
ATOM    294  N   PHE    39      30.466  64.059  23.761  1.00206.18           N
ATOM    295  CA  PHE    39      30.916  64.190  22.401  1.00206.18           C
ATOM    296  CB  PHE    39      29.774  64.165  21.370  1.00206.18           C
ATOM    297  CG  PHE    39      29.113  62.832  21.361  1.00206.18           C
ATOM    298  CD1 PHE    39      29.632  61.802  20.611  1.00206.18           C
ATOM    299  CD2 PHE    39      27.975  62.612  22.102  1.00206.18           C
ATOM    300  CE1 PHE    39      29.021  60.572  20.596  1.00206.18           C
ATOM    301  CE2 PHE    39      27.358  61.384  22.090  1.00206.18           C
ATOM    302  CZ  PHE    39      27.882  60.361  21.336  1.00206.18           C
ATOM    303  C   PHE    39      31.595  65.510  22.144  1.00206.18           C
ATOM    304  O   PHE    39      31.519  66.019  21.027  1.00206.18           O
ATOM    305  N   ASP    40      32.357  66.072  23.098  0.90 84.79           N
ATOM    306  CA  ASP    40      32.938  67.361  22.817  0.90 84.79           C
ATOM    307  CB  ASP    40      33.776  67.929  23.975  0.90 84.79           C
ATOM    308  CG  ASP    40      32.849  68.464  25.052  1.00 84.79           C
ATOM    309  OD1 ASP    40      31.844  69.136  24.700  1.00 84.79           O
ATOM    310  OD2 ASP    40      33.137  68.205  26.250  1.00 84.79           O
ATOM    311  C   ASP    40      33.876  67.267  21.650  0.90 84.79           C
ATOM    312  O   ASP    40      33.863  68.120  20.763  0.90 84.79           O
ATOM    313  N   ARG    41      34.715  66.217  21.616  1.00118.65           N
ATOM    314  CA  ARG    41      35.713  66.101  20.590  1.00118.65           C
ATOM    315  CB  ARG    41      36.715  64.956  20.829  1.00118.65           C
ATOM    316  CG  ARG    41      37.736  65.265  21.930  1.00118.65           C
ATOM    317  CD  ARG    41      37.207  65.113  23.357  1.00118.65           C
ATOM    318  NE  ARG    41      37.672  63.788  23.859  1.00118.65           N
ATOM    319  CZ  ARG    41      36.855  62.697  23.792  1.00118.65           C
ATOM    320  NH1 ARG    41      35.583  62.827  23.313  1.00118.65           N
ATOM    321  NH2 ARG    41      37.310  61.480  24.210  1.00118.65           N
ATOM    322  C   ARG    41      35.104  65.917  19.230  1.00118.65           C
ATOM    323  O   ARG    41      35.593  66.474  18.249  1.00118.65           O
ATOM    324  N   SER    42      34.029  65.116  19.126  1.00 53.81           N
ATOM    325  CA  SER    42      33.432  64.829  17.849  1.00 53.81           C
ATOM    326  CB  SER    42      32.315  63.775  17.946  1.00 53.81           C
ATOM    327  OG  SER    42      32.842  62.543  18.416  1.00 53.81           O
ATOM    328  C   SER    42      32.810  66.066  17.275  1.00 53.81           C
ATOM    329  O   SER    42      32.868  66.296  16.069  1.00 53.81           O
ATOM    330  N   VAL    43      32.206  66.906  18.134  1.00 48.02           N
ATOM    331  CA  VAL    43      31.487  68.063  17.681  1.00 48.02           C
ATOM    332  CB  VAL    43      30.900  68.851  18.814  1.00 48.02           C
ATOM    333  CG1 VAL    43      30.273  70.136  18.247  1.00 48.02           C
ATOM    334  CG2 VAL    43      29.913  67.951  19.577  1.00 48.02           C
ATOM    335  C   VAL    43      32.409  68.979  16.941  1.00 48.02           C
ATOM    336  O   VAL    43      32.056  69.501  15.885  1.00 48.02           O
ATOM    337  N   SER    44      33.623  69.196  17.476  1.00 72.21           N
ATOM    338  CA  SER    44      34.539  70.122  16.875  1.00 72.21           C
ATOM    339  CB  SER    44      35.862  70.223  17.653  1.00 72.21           C
ATOM    340  OG  SER    44      36.732  71.149  17.020  1.00 72.21           O
ATOM    341  C   SER    44      34.872  69.681  15.486  1.00 72.21           C
ATOM    342  O   SER    44      34.806  70.471  14.546  1.00 72.21           O
ATOM    343  N   GLN    45      35.228  68.395  15.315  1.00 83.23           N
ATOM    344  CA  GLN    45      35.624  67.915  14.021  1.00 83.23           C
ATOM    345  CB  GLN    45      36.052  66.436  14.026  1.00 83.23           C
ATOM    346  CG  GLN    45      37.507  66.195  14.426  1.00 83.23           C
ATOM    347  CD  GLN    45      38.317  66.171  13.136  1.00 83.23           C
ATOM    348  OE1 GLN    45      39.054  67.104  12.817  1.00 83.23           O
ATOM    349  NE2 GLN    45      38.168  65.063  12.359  1.00 83.23           N
ATOM    350  C   GLN    45      34.490  68.019  13.057  1.00 83.23           C
ATOM    351  O   GLN    45      34.674  68.460  11.924  1.00 83.23           O
ATOM    352  N   ILE    46      33.283  67.613  13.483  1.00140.45           N
ATOM    353  CA  ILE    46      32.146  67.603  12.611  1.00140.45           C
ATOM    354  CB  ILE    46      30.984  66.876  13.221  1.00140.45           C
ATOM    355  CG2 ILE    46      30.699  67.498  14.591  1.00140.45           C
ATOM    356  CG1 ILE    46      29.800  66.811  12.245  1.00140.45           C
ATOM    357  CD1 ILE    46      30.062  65.915  11.033  1.00140.45           C
ATOM    358  C   ILE    46      31.753  68.998  12.217  1.00140.45           C
ATOM    359  O   ILE    46      31.440  69.250  11.054  1.00140.45           O
ATOM    360  N   ALA    47      31.763  69.953  13.166  1.00 32.58           N
ATOM    361  CA  ALA    47      31.363  71.298  12.855  1.00 32.58           C
ATOM    362  CB  ALA    47      31.417  72.233  14.074  1.00 32.58           C
ATOM    363  C   ALA    47      32.299  71.854  11.825  1.00 32.58           C
ATOM    364  O   ALA    47      31.880  72.542  10.895  1.00 32.58           O
ATOM    365  N   GLY    48      33.604  71.558  11.965  1.00 25.68           N
ATOM    366  CA  GLY    48      34.603  72.057  11.062  1.00 25.68           C
ATOM    367  C   GLY    48      34.321  71.522   9.692  1.00 25.68           C
ATOM    368  O   GLY    48      34.585  72.183   8.688  1.00 25.68           O
ATOM    369  N   SER    49      33.805  70.282   9.632  1.00 87.13           N
ATOM    370  CA  SER    49      33.517  69.597   8.405  1.00 87.13           C
ATOM    371  CB  SER    49      33.086  68.138   8.628  1.00 87.13           C
ATOM    372  OG  SER    49      32.817  67.513   7.381  1.00 87.13           O
ATOM    373  C   SER    49      32.395  70.285   7.691  1.00 87.13           C
ATOM    374  O   SER    49      32.153  70.007   6.518  1.00 87.13           O
ATOM    375  N   GLY    50      31.678  71.207   8.363  1.00 36.78           N
ATOM    376  CA  GLY    50      30.614  71.874   7.670  1.00 36.78           C
ATOM    377  C   GLY    50      29.294  71.251   8.008  1.00 36.78           C
ATOM    378  O   GLY    50      28.339  71.368   7.241  1.00 36.78           O
ATOM    379  N   PHE    51      29.201  70.557   9.159  1.00 57.10           N
ATOM    380  CA  PHE    51      27.933  70.000   9.531  1.00 57.10           C
ATOM    381  CB  PHE    51      27.988  68.503   9.882  1.00 57.10           C
ATOM    382  CG  PHE    51      28.349  67.766   8.637  1.00 57.10           C
ATOM    383  CD1 PHE    51      27.397  67.482   7.686  1.00 57.10           C
ATOM    384  CD2 PHE    51      29.642  67.352   8.420  1.00 57.10           C
ATOM    385  CE1 PHE    51      27.730  66.803   6.536  1.00 57.10           C
ATOM    386  CE2 PHE    51      29.981  66.672   7.273  1.00 57.10           C
ATOM    387  CZ  PHE    51      29.024  66.396   6.326  1.00 57.10           C
ATOM    388  C   PHE    51      27.458  70.734  10.745  1.00 57.10           C
ATOM    389  O   PHE    51      28.250  71.323  11.479  1.00 57.10           O
ATOM    390  N   ARG    52      26.128  70.748  10.959  1.00145.97           N
ATOM    391  CA  ARG    52      25.578  71.391  12.114  1.00145.97           C
ATOM    392  CB  ARG    52      24.204  72.033  11.852  1.00145.97           C
ATOM    393  CG  ARG    52      23.727  72.992  12.945  1.00145.97           C
ATOM    394  CD  ARG    52      22.375  73.632  12.621  1.00145.97           C
ATOM    395  NE  ARG    52      21.327  72.609  12.884  1.00145.97           N
ATOM    396  CZ  ARG    52      20.750  72.527  14.117  1.00145.97           C
ATOM    397  NH1 ARG    52      21.065  73.439  15.082  1.00145.97           N
ATOM    398  NH2 ARG    52      19.856  71.532  14.386  1.00145.97           N
ATOM    399  C   ARG    52      25.419  70.296  13.119  1.00145.97           C
ATOM    400  O   ARG    52      24.904  69.225  12.798  1.00145.97           O
ATOM    401  N   VAL    53      25.874  70.531  14.364  1.00 63.96           N
ATOM    402  CA  VAL    53      25.867  69.456  15.310  1.00 63.96           C
ATOM    403  CB  VAL    53      27.212  69.242  15.922  1.00 63.96           C
ATOM    404  CG1 VAL    53      27.134  68.094  16.941  1.00 63.96           C
ATOM    405  CG2 VAL    53      28.210  69.041  14.779  1.00 63.96           C
ATOM    406  C   VAL    53      24.944  69.793  16.433  1.00 63.96           C
ATOM    407  O   VAL    53      25.023  70.871  17.022  1.00 63.96           O
ATOM    408  N   THR    54      24.032  68.857  16.759  1.00127.74           N
ATOM    409  CA  THR    54      23.153  69.081  17.862  1.00127.74           C
ATOM    410  CB  THR    54      21.705  69.173  17.466  1.00127.74           C
ATOM    411  OG1 THR    54      20.896  69.444  18.602  1.00127.74           O
ATOM    412  CG2 THR    54      21.282  67.859  16.793  1.00127.74           C
ATOM    413  C   THR    54      23.325  67.948  18.817  1.00127.74           C
ATOM    414  O   THR    54      23.316  66.777  18.440  1.00127.74           O
ATOM    415  N   THR    55      23.531  68.286  20.100  1.00151.45           N
ATOM    416  CA  THR    55      23.677  67.276  21.096  1.00151.45           C
ATOM    417  CB  THR    55      25.091  67.147  21.596  1.00151.45           C
ATOM    418  OG1 THR    55      25.188  66.132  22.581  1.00151.45           O
ATOM    419  CG2 THR    55      25.575  68.493  22.139  1.00151.45           C
ATOM    420  C   THR    55      22.746  67.630  22.204  1.00151.45           C
ATOM    421  O   THR    55      22.598  68.798  22.558  1.00151.45           O
ATOM    422  N   PHE    56      22.060  66.617  22.765  1.00139.24           N
ATOM    423  CA  PHE    56      21.119  66.899  23.805  1.00139.24           C
ATOM    424  CB  PHE    56      19.651  66.663  23.395  1.00139.24           C
ATOM    425  CG  PHE    56      19.465  65.238  22.981  1.00139.24           C
ATOM    426  CD1 PHE    56      19.315  64.229  23.906  1.00139.24           C
ATOM    427  CD2 PHE    56      19.424  64.912  21.646  1.00139.24           C
ATOM    428  CE1 PHE    56      19.136  62.923  23.513  1.00139.24           C
ATOM    429  CE2 PHE    56      19.246  63.609  21.245  1.00139.24           C
ATOM    430  CZ  PHE    56      19.102  62.610  22.177  1.00139.24           C
ATOM    431  C   PHE    56      21.396  66.008  24.963  1.00139.24           C
ATOM    432  O   PHE    56      22.068  64.984  24.845  1.00139.24           O
ATOM    433  N   ASP    57      20.884  66.413  26.136  1.00106.32           N
ATOM    434  CA  ASP    57      20.999  65.607  27.310  1.00106.32           C
ATOM    435  CB  ASP    57      21.039  66.430  28.611  1.00106.32           C
ATOM    436  CG  ASP    57      22.310  67.271  28.651  1.00106.32           C
ATOM    437  OD1 ASP    57      23.239  66.996  27.846  1.00106.32           O
ATOM    438  OD2 ASP    57      22.368  68.206  29.494  1.00106.32           O
ATOM    439  C   ASP    57      19.731  64.809  27.372  1.00106.32           C
ATOM    440  O   ASP    57      18.638  65.373  27.351  1.00106.32           O
ATOM    441  N   MET    58      19.850  63.470  27.448  1.00157.87           N
ATOM    442  CA  MET    58      18.704  62.608  27.548  1.00157.87           C
ATOM    443  CB  MET    58      19.072  61.120  27.692  1.00157.87           C
ATOM    444  CG  MET    58      19.471  60.437  26.385  1.00157.87           C
ATOM    445  SD  MET    58      18.094  60.256  25.211  1.00157.87           S
ATOM    446  CE  MET    58      18.816  58.847  24.323  1.00157.87           C
ATOM    447  C   MET    58      17.974  63.004  28.787  1.00157.87           C
ATOM    448  O   MET    58      18.569  63.594  29.687  1.00157.87           O
ATOM    449  N   PRO    59      16.700  62.678  28.855  1.00345.13           N
ATOM    450  CA  PRO    59      15.835  63.102  29.921  1.00345.13           C
ATOM    451  CD  PRO    59      16.114  61.610  28.061  1.00345.13           C
ATOM    452  CB  PRO    59      14.578  62.235  29.828  1.00345.13           C
ATOM    453  CG  PRO    59      14.616  61.659  28.400  1.00345.13           C
ATOM    454  C   PRO    59      16.435  63.087  31.289  1.00345.13           C
ATOM    455  O   PRO    59      16.699  64.141  31.798  1.00345.13           O
ATOM    456  N   GLY    60      16.770  61.980  31.917  1.00198.47           N
ATOM    457  CA  GLY    60      17.273  61.990  33.271  1.00198.47           C
ATOM    458  C   GLY    60      18.644  62.574  33.447  1.00198.47           C
ATOM    459  O   GLY    60      19.083  62.755  34.585  1.00198.47           O
ATOM    460  N   MET    61      19.399  62.754  32.349  1.00153.27           N
ATOM    461  CA  MET    61      20.798  63.069  32.451  1.00153.27           C
ATOM    462  CB  MET    61      21.618  62.381  31.346  1.00153.27           C
ATOM    463  CG  MET    61      21.415  60.865  31.241  1.00153.27           C
ATOM    464  SD  MET    61      22.080  59.882  32.615  1.00153.27           S
ATOM    465  CE  MET    61      21.559  58.280  31.937  1.00153.27           C
ATOM    466  C   MET    61      21.113  64.534  32.312  1.00153.27           C
ATOM    467  O   MET    61      20.330  65.339  31.810  1.00153.27           O
ATOM    468  N   SER    62      22.317  64.895  32.814  1.00195.55           N
ATOM    469  CA  SER    62      22.918  66.191  32.692  1.00195.55           C
ATOM    470  CB  SER    62      23.502  66.480  31.297  1.00195.55           C
ATOM    471  OG  SER    62      24.310  67.649  31.331  1.00195.55           O
ATOM    472  C   SER    62      21.961  67.267  33.096  1.00195.55           C
ATOM    473  O   SER    62      21.305  67.184  34.132  1.00195.55           O
ATOM    474  N   ARG    63      21.928  68.336  32.280  1.00188.54           N
ATOM    475  CA  ARG    63      21.190  69.555  32.444  1.00188.54           C
ATOM    476  CB  ARG    63      21.623  70.593  31.404  1.00188.54           C
ATOM    477  CG  ARG    63      23.123  70.866  31.520  1.00188.54           C
ATOM    478  CD  ARG    63      23.735  71.576  30.315  1.00188.54           C
ATOM    479  NE  ARG    63      25.209  71.553  30.508  1.00188.54           N
ATOM    480  CZ  ARG    63      25.950  70.482  30.097  1.00188.54           C
ATOM    481  NH1 ARG    63      25.351  69.409  29.502  1.00188.54           N
ATOM    482  NH2 ARG    63      27.302  70.493  30.283  1.00188.54           N
ATOM    483  C   ARG    63      19.709  69.341  32.330  1.00188.54           C
ATOM    484  O   ARG    63      18.928  70.120  32.870  1.00188.54           O
ATOM    485  N   SER    64      19.273  68.315  31.585  1.00111.55           N
ATOM    486  CA  SER    64      17.868  68.099  31.358  1.00111.55           C
ATOM    487  CB  SER    64      17.615  66.967  30.350  1.00111.55           C
ATOM    488  OG  SER    64      16.236  66.887  30.039  1.00111.55           O
ATOM    489  C   SER    64      17.154  67.768  32.643  1.00111.55           C
ATOM    490  O   SER    64      17.752  67.286  33.603  1.00111.55           O
ATOM    491  N   ALA    65      15.826  68.034  32.677  1.00 60.50           N
ATOM    492  CA  ALA    65      15.004  67.808  33.838  1.00 60.50           C
ATOM    493  CB  ALA    65      13.585  68.393  33.712  1.00 60.50           C
ATOM    494  C   ALA    65      14.875  66.337  34.079  1.00 60.50           C
ATOM    495  O   ALA    65      15.113  65.519  33.195  1.00 60.50           O
ATOM    496  N   LYS    66      14.512  65.955  35.320  1.00113.28           N
ATOM    497  CA  LYS    66      14.455  64.554  35.617  1.00113.28           C
ATOM    498  CB  LYS    66      15.295  64.216  36.862  1.00113.28           C
ATOM    499  CG  LYS    66      14.893  65.031  38.097  1.00113.28           C
ATOM    500  CD  LYS    66      15.410  64.474  39.424  1.00113.28           C
ATOM    501  CE  LYS    66      14.933  65.267  40.641  1.00113.28           C
ATOM    502  NZ  LYS    66      15.556  64.733  41.871  1.00113.28           N
ATOM    503  C   LYS    66      13.032  64.142  35.879  1.00113.28           C
ATOM    504  O   LYS    66      12.491  64.398  36.953  1.00113.28           O
ATOM    505  N   ALA    67      12.389  63.460  34.904  1.00 76.29           N
ATOM    506  CA  ALA    67      11.050  62.974  35.085  1.00 76.29           C
ATOM    507  CB  ALA    67      10.316  62.705  33.760  1.00 76.29           C
ATOM    508  C   ALA    67      11.100  61.683  35.848  1.00 76.29           C
ATOM    509  O   ALA    67      11.774  60.718  35.498  1.00 76.29           O
ATOM    510  N   PRO    68      10.322  61.651  36.882  1.00266.81           N
ATOM    511  CA  PRO    68      10.315  60.515  37.768  1.00266.81           C
ATOM    512  CD  PRO    68      10.085  62.893  37.600  1.00266.81           C
ATOM    513  CB  PRO    68       9.707  61.020  39.075  1.00266.81           C
ATOM    514  CG  PRO    68      10.034  62.520  39.085  1.00266.81           C
ATOM    515  C   PRO    68       9.731  59.183  37.378  1.00266.81           C
ATOM    516  O   PRO    68      10.100  58.275  38.117  1.00266.81           O
ATOM    517  N   PRO    69       8.926  58.949  36.351  1.00278.84           N
ATOM    518  CA  PRO    69       8.188  57.710  36.191  0.92278.84           C
ATOM    519  CD  PRO    69       8.950  59.717  35.118  0.60278.84           C
ATOM    520  CB  PRO    69       7.725  57.669  34.734  0.90278.84           C
ATOM    521  CG  PRO    69       7.823  59.126  34.257  0.80278.84           C
ATOM    522  C   PRO    69       8.855  56.430  36.589  1.00278.84           C
ATOM    523  O   PRO    69       9.595  55.847  35.803  1.00278.84           O
ATOM    524  N   GLU    70       8.584  56.012  37.841  1.00117.53           N
ATOM    525  CA  GLU    70       9.044  54.809  38.470  1.00117.53           C
ATOM    526  CB  GLU    70       8.897  54.884  40.000  1.00117.53           C
ATOM    527  CG  GLU    70       7.465  55.181  40.457  1.00117.53           C
ATOM    528  CD  GLU    70       7.479  55.410  41.963  1.00117.53           C
ATOM    529  OE1 GLU    70       8.211  54.666  42.669  1.00117.53           O
ATOM    530  OE2 GLU    70       6.761  56.336  42.426  1.00117.53           O
ATOM    531  C   GLU    70       8.259  53.631  37.982  1.00117.53           C
ATOM    532  O   GLU    70       8.800  52.541  37.803  1.00117.53           O
ATOM    533  N   THR    71       6.954  53.841  37.731  1.00174.61           N
ATOM    534  CA  THR    71       6.044  52.773  37.430  1.00174.61           C
ATOM    535  CB  THR    71       4.606  53.200  37.563  1.00174.61           C
ATOM    536  OG1 THR    71       3.739  52.075  37.574  1.00174.61           O
ATOM    537  CG2 THR    71       4.262  54.143  36.396  1.00174.61           C
ATOM    538  C   THR    71       6.289  52.268  36.042  1.00174.61           C
ATOM    539  O   THR    71       7.392  52.385  35.509  1.00174.61           O
ATOM    540  N   TYR    72       5.246  51.675  35.426  1.00125.76           N
ATOM    541  CA  TYR    72       5.362  51.089  34.125  1.00125.76           C
ATOM    542  CB  TYR    72       4.001  50.591  33.599  1.00125.76           C
ATOM    543  CG  TYR    72       4.099  50.332  32.134  1.00125.76           C
ATOM    544  CD1 TYR    72       4.733  49.215  31.640  1.00125.76           C
ATOM    545  CD2 TYR    72       3.528  51.217  31.248  1.00125.76           C
ATOM    546  CE1 TYR    72       4.803  48.998  30.282  1.00125.76           C
ATOM    547  CE2 TYR    72       3.594  51.005  29.891  1.00125.76           C
ATOM    548  CZ  TYR    72       4.235  49.891  29.406  1.00125.76           C
ATOM    549  OH  TYR    72       4.306  49.667  28.014  1.00125.76           O
ATOM    550  C   TYR    72       5.865  52.152  33.219  1.00125.76           C
ATOM    551  O   TYR    72       6.812  51.933  32.465  1.00125.76           O
ATOM    552  N   THR    73       5.258  53.347  33.280  1.00279.26           N
ATOM    553  CA  THR    73       5.796  54.389  32.478  1.00279.26           C
ATOM    554  CB  THR    73       4.889  55.572  32.312  1.00279.26           C
ATOM    555  OG1 THR    73       5.410  56.450  31.325  1.00279.26           O
ATOM    556  CG2 THR    73       4.759  56.300  33.657  1.00279.26           C
ATOM    557  C   THR    73       7.010  54.805  33.212  1.00279.26           C
ATOM    558  O   THR    73       7.007  54.931  34.435  1.00279.26           O
ATOM    559  N   GLU    74       8.106  54.977  32.474  1.00213.13           N
ATOM    560  CA  GLU    74       9.331  55.319  33.106  1.00213.13           C
ATOM    561  CB  GLU    74      10.031  54.101  33.742  1.00213.13           C
ATOM    562  CG  GLU    74      10.317  52.952  32.772  1.00213.13           C
ATOM    563  CD  GLU    74      10.786  51.757  33.592  1.00213.13           C
ATOM    564  OE1 GLU    74       9.925  51.141  34.277  1.00213.13           O
ATOM    565  OE2 GLU    74      12.007  51.449  33.555  1.00213.13           O
ATOM    566  C   GLU    74      10.180  55.817  32.005  1.00213.13           C
ATOM    567  O   GLU    74       9.706  55.936  30.876  1.00213.13           O
ATOM    568  N   VAL    75      11.441  56.169  32.304  1.00 86.18           N
ATOM    569  CA  VAL    75      12.258  56.532  31.198  1.00 86.18           C
ATOM    570  CB  VAL    75      13.656  56.930  31.564  1.00 86.18           C
ATOM    571  CG1 VAL    75      14.426  57.202  30.263  1.00 86.18           C
ATOM    572  CG2 VAL    75      13.594  58.137  32.516  1.00 86.18           C
ATOM    573  C   VAL    75      12.314  55.285  30.382  1.00 86.18           C
ATOM    574  O   VAL    75      12.822  54.253  30.822  1.00 86.18           O
ATOM    575  N   THR    76      11.738  55.362  29.169  1.00 64.02           N
ATOM    576  CA  THR    76      11.640  54.224  28.311  1.00 64.02           C
ATOM    577  CB  THR    76      10.236  53.718  28.149  1.00 64.02           C
ATOM    578  OG1 THR    76       9.437  54.693  27.496  1.00 64.02           O
ATOM    579  CG2 THR    76       9.661  53.404  29.541  1.00 64.02           C
ATOM    580  C   THR    76      12.084  54.658  26.959  1.00 64.02           C
ATOM    581  O   THR    76      12.241  55.847  26.695  1.00 64.02           O
ATOM    582  N   ALA    77      12.299  53.673  26.071  1.00 58.13           N
ATOM    583  CA  ALA    77      12.771  53.890  24.735  1.00 58.13           C
ATOM    584  CB  ALA    77      13.011  52.576  23.973  1.00 58.13           C
ATOM    585  C   ALA    77      11.773  54.680  23.954  1.00 58.13           C
ATOM    586  O   ALA    77      12.137  55.536  23.149  1.00 58.13           O
ATOM    587  N   GLN    78      10.475  54.406  24.158  1.00 65.48           N
ATOM    588  CA  GLN    78       9.496  55.090  23.368  1.00 65.48           C
ATOM    589  CB  GLN    78       8.057  54.725  23.768  1.00 65.48           C
ATOM    590  CG  GLN    78       7.689  53.255  23.566  1.00 65.48           C
ATOM    591  CD  GLN    78       6.271  53.079  24.093  1.00 65.48           C
ATOM    592  OE1 GLN    78       5.733  53.968  24.752  1.00 65.48           O
ATOM    593  NE2 GLN    78       5.647  51.908  23.800  1.00 65.48           N
ATOM    594  C   GLN    78       9.623  56.549  23.646  1.00 65.48           C
ATOM    595  O   GLN    78       9.680  57.361  22.722  1.00 65.48           O
ATOM    596  N   LYS    79       9.693  56.913  24.941  1.00188.77           N
ATOM    597  CA  LYS    79       9.743  58.296  25.301  1.00188.77           C
ATOM    598  CB  LYS    79       9.612  58.559  26.808  1.00188.77           C
ATOM    599  CG  LYS    79       8.155  58.561  27.259  1.00188.77           C
ATOM    600  CD  LYS    79       7.318  59.543  26.437  1.00188.77           C
ATOM    601  CE  LYS    79       8.040  60.860  26.144  1.00188.77           C
ATOM    602  NZ  LYS    79       7.279  61.646  25.147  1.00188.77           N
ATOM    603  C   LYS    79      11.010  58.918  24.833  1.00188.77           C
ATOM    604  O   LYS    79      10.992  60.029  24.310  1.00188.77           O
ATOM    605  N   LEU    80      12.143  58.212  24.977  1.00 74.33           N
ATOM    606  CA  LEU    80      13.399  58.794  24.610  1.00 74.33           C
ATOM    607  CB  LEU    80      14.584  57.846  24.869  1.00 74.33           C
ATOM    608  CG  LEU    80      14.713  57.456  26.358  1.00 74.33           C
ATOM    609  CD1 LEU    80      15.970  56.611  26.618  1.00 74.33           C
ATOM    610  CD2 LEU    80      14.617  58.691  27.270  1.00 74.33           C
ATOM    611  C   LEU    80      13.347  59.119  23.153  1.00 74.33           C
ATOM    612  O   LEU    80      13.838  60.159  22.716  1.00 74.33           O
ATOM    613  N   ALA    81      12.746  58.224  22.354  1.00 64.94           N
ATOM    614  CA  ALA    81      12.635  58.454  20.943  1.00 64.94           C
ATOM    615  CB  ALA    81      11.996  57.271  20.193  1.00 64.94           C
ATOM    616  C   ALA    81      11.772  59.654  20.701  1.00 64.94           C
ATOM    617  O   ALA    81      12.083  60.492  19.856  1.00 64.94           O
ATOM    618  N   SER    82      10.661  59.772  21.452  1.00 87.94           N
ATOM    619  CA  SER    82       9.729  60.841  21.242  1.00 87.94           C
ATOM    620  CB  SER    82       8.464  60.708  22.107  1.00 87.94           C
ATOM    621  OG  SER    82       7.752  59.535  21.745  1.00 87.94           O
ATOM    622  C   SER    82      10.378  62.147  21.576  1.00 87.94           C
ATOM    623  O   SER    82      10.111  63.157  20.927  1.00 87.94           O
ATOM    624  N   TYR    83      11.254  62.168  22.599  1.00 72.19           N
ATOM    625  CA  TYR    83      11.874  63.408  22.966  1.00 72.19           C
ATOM    626  CB  TYR    83      12.786  63.346  24.200  1.00 72.19           C
ATOM    627  CG  TYR    83      11.966  63.095  25.416  1.00 72.19           C
ATOM    628  CD1 TYR    83      11.139  64.076  25.910  1.00 72.19           C
ATOM    629  CD2 TYR    83      12.004  61.877  26.052  1.00 72.19           C
ATOM    630  CE1 TYR    83      10.376  63.848  27.029  1.00 72.19           C
ATOM    631  CE2 TYR    83      11.243  61.643  27.172  1.00 72.19           C
ATOM    632  CZ  TYR    83      10.427  62.631  27.663  1.00 72.19           C
ATOM    633  OH  TYR    83       9.644  62.394  28.812  1.00 72.19           O
ATOM    634  C   TYR    83      12.713  63.877  21.826  1.00 72.19           C
ATOM    635  O   TYR    83      12.743  65.066  21.513  1.00 72.19           O
ATOM    636  N   VAL    84      13.429  62.943  21.179  1.00 61.68           N
ATOM    637  CA  VAL    84      14.268  63.290  20.071  1.00 61.68           C
ATOM    638  CB  VAL    84      14.972  62.100  19.485  1.00 61.68           C
ATOM    639  CG1 VAL    84      15.742  62.553  18.234  1.00 61.68           C
ATOM    640  CG2 VAL    84      15.859  61.470  20.573  1.00 61.68           C
ATOM    641  C   VAL    84      13.396  63.862  18.999  1.00 61.68           C
ATOM    642  O   VAL    84      13.743  64.846  18.352  1.00 61.68           O
ATOM    643  N   ILE    85      12.212  63.264  18.803  1.00 69.06           N
ATOM    644  CA  ILE    85      11.316  63.674  17.762  1.00 69.06           C
ATOM    645  CB  ILE    85      10.068  62.840  17.793  1.00 69.06           C
ATOM    646  CG2 ILE    85       9.121  63.320  16.680  1.00 69.06           C
ATOM    647  CG1 ILE    85      10.450  61.352  17.690  1.00 69.06           C
ATOM    648  CD1 ILE    85       9.362  60.402  18.188  1.00 69.06           C
ATOM    649  C   ILE    85      10.931  65.099  18.014  1.00 69.06           C
ATOM    650  O   ILE    85      10.928  65.924  17.102  1.00 69.06           O
ATOM    651  N   SER    86      10.616  65.432  19.278  1.00 90.30           N
ATOM    652  CA  SER    86      10.177  66.756  19.605  1.00 90.30           C
ATOM    653  CB  SER    86       9.769  66.904  21.081  1.00 90.30           C
ATOM    654  OG  SER    86       9.345  68.234  21.339  1.00 90.30           O
ATOM    655  C   SER    86      11.270  67.742  19.337  1.00 90.30           C
ATOM    656  O   SER    86      11.005  68.825  18.819  1.00 90.30           O
ATOM    657  N   VAL    87      12.529  67.402  19.678  1.00116.75           N
ATOM    658  CA  VAL    87      13.587  68.354  19.487  1.00116.75           C
ATOM    659  CB  VAL    87      14.912  67.932  20.060  1.00116.75           C
ATOM    660  CG1 VAL    87      15.478  66.755  19.254  1.00116.75           C
ATOM    661  CG2 VAL    87      15.835  69.161  20.082  1.00116.75           C
ATOM    662  C   VAL    87      13.755  68.615  18.024  1.00116.75           C
ATOM    663  O   VAL    87      13.920  69.759  17.605  1.00116.75           O
ATOM    664  N   LEU    88      13.703  67.557  17.196  1.00 71.89           N
ATOM    665  CA  LEU    88      13.896  67.744  15.790  1.00 71.89           C
ATOM    666  CB  LEU    88      13.865  66.430  14.993  1.00 71.89           C
ATOM    667  CG  LEU    88      15.001  65.454  15.350  1.00 71.89           C
ATOM    668  CD1 LEU    88      14.919  64.181  14.494  1.00 71.89           C
ATOM    669  CD2 LEU    88      16.379  66.135  15.284  1.00 71.89           C
ATOM    670  C   LEU    88      12.795  68.600  15.259  1.00 71.89           C
ATOM    671  O   LEU    88      13.035  69.510  14.469  1.00 71.89           O
ATOM    672  N   ASP    89      11.550  68.334  15.687  1.00 62.88           N
ATOM    673  CA  ASP    89      10.428  69.064  15.177  0.92 62.88           C
ATOM    674  CB  ASP    89       9.081  68.495  15.653  0.92 62.88           C
ATOM    675  CG  ASP    89       8.905  67.140  14.975  0.92 62.88           C
ATOM    676  OD1 ASP    89       9.934  66.444  14.762  1.00 62.88           O
ATOM    677  OD2 ASP    89       7.743  66.790  14.640  1.00 62.88           O
ATOM    678  C   ASP    89      10.535  70.500  15.583  1.00 62.88           C
ATOM    679  O   ASP    89      10.203  71.392  14.804  1.00 62.88           O
ATOM    680  N   ALA    90      11.015  70.772  16.809  1.00 42.34           N
ATOM    681  CA  ALA    90      11.082  72.139  17.239  1.00 42.34           C
ATOM    682  CB  ALA    90      11.641  72.287  18.665  1.00 42.34           C
ATOM    683  C   ALA    90      12.000  72.878  16.319  1.00 42.34           C
ATOM    684  O   ALA    90      11.680  73.968  15.847  1.00 42.34           O
ATOM    685  N   LEU    91      13.168  72.280  16.031  1.00 88.56           N
ATOM    686  CA  LEU    91      14.160  72.848  15.167  1.00 88.56           C
ATOM    687  CB  LEU    91      15.516  72.126  15.238  1.00 88.56           C
ATOM    688  CG  LEU    91      16.201  72.301  16.606  1.00 88.56           C
ATOM    689  CD1 LEU    91      17.582  71.629  16.638  1.00 88.56           C
ATOM    690  CD2 LEU    91      16.251  73.781  17.018  1.00 88.56           C
ATOM    691  C   LEU    91      13.657  72.823  13.754  1.00 88.56           C
ATOM    692  O   LEU    91      14.100  73.605  12.914  1.00 88.56           O
ATOM    693  N   ASP    92      12.723  71.900  13.456  1.00118.21           N
ATOM    694  CA  ASP    92      12.208  71.694  12.133  1.00118.21           C
ATOM    695  CB  ASP    92      11.585  72.943  11.489  1.00118.21           C
ATOM    696  CG  ASP    92      10.794  72.456  10.281  1.00118.21           C
ATOM    697  OD1 ASP    92      10.585  71.218  10.173  1.00118.21           O
ATOM    698  OD2 ASP    92      10.388  73.312   9.451  1.00118.21           O
ATOM    699  C   ASP    92      13.337  71.235  11.278  1.00118.21           C
ATOM    700  O   ASP    92      13.417  71.550  10.091  1.00118.21           O
ATOM    701  N   ILE    93      14.240  70.446  11.888  1.00168.07           N
ATOM    702  CA  ILE    93      15.364  69.900  11.192  1.00168.07           C
ATOM    703  CB  ILE    93      16.468  69.438  12.100  1.00168.07           C
ATOM    704  CG2 ILE    93      17.481  68.644  11.257  1.00168.07           C
ATOM    705  CG1 ILE    93      17.077  70.631  12.858  1.00168.07           C
ATOM    706  CD1 ILE    93      17.715  71.677  11.945  1.00168.07           C
ATOM    707  C   ILE    93      14.888  68.702  10.452  1.00168.07           C
ATOM    708  O   ILE    93      14.104  67.905  10.970  1.00168.07           O
ATOM    709  N   LYS    94      15.321  68.583   9.183  1.00276.06           N
ATOM    710  CA  LYS    94      14.972  67.434   8.413  1.00276.06           C
ATOM    711  CB  LYS    94      13.961  67.706   7.286  1.00276.06           C
ATOM    712  CG  LYS    94      12.554  67.928   7.846  0.90276.06           C
ATOM    713  CD  LYS    94      11.550  68.526   6.861  1.00276.06           C
ATOM    714  CE  LYS    94      10.178  68.767   7.494  1.00276.06           C
ATOM    715  NZ  LYS    94       9.263  69.385   6.510  1.00276.06           N
ATOM    716  C   LYS    94      16.226  66.875   7.821  1.00276.06           C
ATOM    717  O   LYS    94      17.264  67.536   7.757  1.00276.06           O
ATOM    718  N   HIS    95      16.142  65.604   7.385  1.00227.38           N
ATOM    719  CA  HIS    95      17.251  64.905   6.808  1.00227.38           C
ATOM    720  ND1 HIS    95      16.427  64.086   3.769  1.00227.38           N
ATOM    721  CG  HIS    95      16.690  65.293   4.378  1.00227.38           C
ATOM    722  CB  HIS    95      17.714  65.478   5.457  1.00227.38           C
ATOM    723  NE2 HIS    95      15.066  65.576   2.837  1.00227.38           N
ATOM    724  CD2 HIS    95      15.850  66.192   3.797  1.00227.38           C
ATOM    725  CE1 HIS    95      15.449  64.312   2.856  1.00227.38           C
ATOM    726  C   HIS    95      18.405  64.928   7.756  1.00227.38           C
ATOM    727  O   HIS    95      19.529  65.257   7.376  1.00227.38           O
ATOM    728  N   ALA    96      18.149  64.585   9.032  1.00 67.88           N
ATOM    729  CA  ALA    96      19.199  64.585  10.007  1.00 67.88           C
ATOM    730  CB  ALA    96      18.696  64.781  11.449  1.00 67.88           C
ATOM    731  C   ALA    96      19.938  63.283   9.979  1.00 67.88           C
ATOM    732  O   ALA    96      19.396  62.241   9.618  1.00 67.88           O
ATOM    733  N   THR    97      21.224  63.327  10.373  1.00 59.03           N
ATOM    734  CA  THR    97      22.016  62.142  10.508  1.00 59.03           C
ATOM    735  CB  THR    97      23.443  62.326  10.078  1.00 59.03           C
ATOM    736  OG1 THR    97      23.496  62.726   8.717  1.00 59.03           O
ATOM    737  CG2 THR    97      24.202  61.004  10.279  1.00 59.03           C
ATOM    738  C   THR    97      22.036  61.899  11.980  1.00 59.03           C
ATOM    739  O   THR    97      22.235  62.828  12.760  1.00 59.03           O
ATOM    740  N   VAL    98      21.801  60.648  12.412  1.00110.84           N
ATOM    741  CA  VAL    98      21.759  60.426  13.826  1.00110.84           C
ATOM    742  CB  VAL    98      20.493  59.771  14.288  1.00110.84           C
ATOM    743  CG1 VAL    98      20.442  58.343  13.721  1.00110.84           C
ATOM    744  CG2 VAL    98      20.446  59.841  15.822  1.00110.84           C
ATOM    745  C   VAL    98      22.891  59.534  14.206  1.00110.84           C
ATOM    746  O   VAL    98      23.177  58.542  13.537  1.00110.84           O
ATOM    747  N   TRP    99      23.585  59.894  15.302  1.00 86.90           N
ATOM    748  CA  TRP    99      24.665  59.088  15.786  1.00 86.90           C
ATOM    749  CB  TRP    99      26.001  59.847  15.873  1.00 86.90           C
ATOM    750  CG  TRP    99      26.533  60.384  14.563  1.00 86.90           C
ATOM    751  CD2 TRP    99      27.817  61.011  14.423  1.00 86.90           C
ATOM    752  CD1 TRP    99      25.954  60.409  13.328  1.00 86.90           C
ATOM    753  NE1 TRP    99      26.795  61.019  12.427  1.00 86.90           N
ATOM    754  CE2 TRP    99      27.946  61.394  13.087  1.00 86.90           C
ATOM    755  CE3 TRP    99      28.809  61.247  15.331  1.00 86.90           C
ATOM    756  CZ2 TRP    99      29.074  62.019  12.639  1.00 86.90           C
ATOM    757  CZ3 TRP    99      29.944  61.882  14.878  1.00 86.90           C
ATOM    758  CH2 TRP    99      30.073  62.260  13.557  1.00 86.90           C
ATOM    759  C   TRP    99      24.302  58.738  17.198  1.00 86.90           C
ATOM    760  O   TRP    99      24.049  59.624  18.014  1.00 86.90           O
ATOM    761  N   GLY   100      24.277  57.434  17.537  1.00 38.54           N
ATOM    762  CA  GLY   100      23.910  57.074  18.878  1.00 38.54           C
ATOM    763  C   GLY   100      24.944  56.147  19.417  1.00 38.54           C
ATOM    764  O   GLY   100      25.363  55.200  18.754  1.00 38.54           O
ATOM    765  N   CYS   101      25.367  56.397  20.669  1.00 79.83           N
ATOM    766  CA  CYS   101      26.364  55.573  21.278  1.00 79.83           C
ATOM    767  CB  CYS   101      27.515  56.376  21.903  1.00 79.83           C
ATOM    768  SG  CYS   101      28.759  55.304  22.673  1.00 79.83           S
ATOM    769  C   CYS   101      25.722  54.806  22.384  1.00 79.83           C
ATOM    770  O   CYS   101      25.058  55.376  23.248  1.00 79.83           O
ATOM    771  N   SER   102      25.883  53.470  22.363  1.00185.85           N
ATOM    772  CA  SER   102      25.387  52.676  23.440  1.00185.85           C
ATOM    773  CB  SER   102      25.987  53.050  24.809  1.00185.85           C
ATOM    774  OG  SER   102      25.561  52.126  25.800  1.00185.85           O
ATOM    775  C   SER   102      23.902  52.820  23.486  1.00185.85           C
ATOM    776  O   SER   102      23.205  52.564  22.504  1.00185.85           O
ATOM    777  N   SER   103      23.377  53.179  24.664  1.00 87.24           N
ATOM    778  CA  SER   103      21.963  53.273  24.845  1.00 87.24           C
ATOM    779  CB  SER   103      21.607  53.829  26.232  1.00 87.24           C
ATOM    780  OG  SER   103      22.097  52.962  27.243  1.00 87.24           O
ATOM    781  C   SER   103      21.429  54.237  23.835  1.00 87.24           C
ATOM    782  O   SER   103      20.304  54.088  23.362  1.00 87.24           O
ATOM    783  N   GLY   104      22.241  55.241  23.460  1.00 58.06           N
ATOM    784  CA  GLY   104      21.833  56.248  22.525  1.00 58.06           C
ATOM    785  C   GLY   104      21.506  55.609  21.219  1.00 58.06           C
ATOM    786  O   GLY   104      20.645  56.081  20.481  1.00 58.06           O
ATOM    787  N   ALA   105      22.236  54.550  20.846  1.00103.91           N
ATOM    788  CA  ALA   105      21.918  53.948  19.595  1.00103.91           C
ATOM    789  CB  ALA   105      23.054  53.141  18.984  1.00103.91           C
ATOM    790  C   ALA   105      20.569  53.281  19.646  1.00103.91           C
ATOM    791  O   ALA   105      19.912  53.107  18.622  1.00103.91           O
ATOM    792  N   SER   106      20.122  52.831  20.833  1.00101.79           N
ATOM    793  CA  SER   106      18.797  52.274  20.916  1.00101.79           C
ATOM    794  CB  SER   106      18.463  51.754  22.324  1.00101.79           C
ATOM    795  OG  SER   106      19.344  50.697  22.674  1.00101.79           O
ATOM    796  C   SER   106      17.799  53.352  20.588  1.00101.79           C
ATOM    797  O   SER   106      16.792  53.111  19.923  1.00101.79           O
ATOM    798  N   THR   107      18.049  54.590  21.050  1.00 61.88           N
ATOM    799  CA  THR   107      17.133  55.663  20.787  1.00 61.88           C
ATOM    800  CB  THR   107      17.534  56.946  21.453  1.00 61.88           C
ATOM    801  OG1 THR   107      17.604  56.761  22.860  1.00 61.88           O
ATOM    802  CG2 THR   107      16.494  58.027  21.113  1.00 61.88           C
ATOM    803  C   THR   107      17.101  55.907  19.312  1.00 61.88           C
ATOM    804  O   THR   107      16.035  56.142  18.741  1.00 61.88           O
ATOM    805  N   VAL   108      18.276  55.863  18.650  1.00139.41           N
ATOM    806  CA  VAL   108      18.284  56.144  17.245  1.00139.41           C
ATOM    807  CB  VAL   108      19.654  56.238  16.616  1.00139.41           C
ATOM    808  CG1 VAL   108      20.453  57.322  17.357  1.00139.41           C
ATOM    809  CG2 VAL   108      20.334  54.864  16.571  1.00139.41           C
ATOM    810  C   VAL   108      17.495  55.092  16.526  1.00139.41           C
ATOM    811  O   VAL   108      16.711  55.413  15.637  1.00139.41           O
ATOM    812  N   VAL   109      17.645  53.802  16.895  1.00136.74           N
ATOM    813  CA  VAL   109      16.925  52.796  16.161  1.00136.74           C
ATOM    814  CB  VAL   109      17.226  51.386  16.592  1.00136.74           C
ATOM    815  CG1 VAL   109      18.732  51.136  16.404  1.00136.74           C
ATOM    816  CG2 VAL   109      16.711  51.151  18.019  1.00136.74           C
ATOM    817  C   VAL   109      15.455  53.041  16.303  1.00136.74           C
ATOM    818  O   VAL   109      14.715  53.015  15.320  1.00136.74           O
ATOM    819  N   ALA   110      14.987  53.338  17.528  1.00 63.53           N
ATOM    820  CA  ALA   110      13.575  53.530  17.726  1.00 63.53           C
ATOM    821  CB  ALA   110      13.218  53.859  19.187  1.00 63.53           C
ATOM    822  C   ALA   110      13.112  54.681  16.881  1.00 63.53           C
ATOM    823  O   ALA   110      12.026  54.650  16.301  1.00 63.53           O
ATOM    824  N   LEU   111      13.932  55.741  16.789  1.00109.11           N
ATOM    825  CA  LEU   111      13.532  56.895  16.039  1.00109.11           C
ATOM    826  CB  LEU   111      14.572  58.029  16.159  1.00109.11           C
ATOM    827  CG  LEU   111      14.152  59.414  15.621  1.00109.11           C
ATOM    828  CD1 LEU   111      15.284  60.432  15.828  1.00109.11           C
ATOM    829  CD2 LEU   111      13.692  59.382  14.156  1.00109.11           C
ATOM    830  C   LEU   111      13.373  56.493  14.599  1.00109.11           C
ATOM    831  O   LEU   111      12.424  56.916  13.942  1.00109.11           O
ATOM    832  N   LEU   112      14.289  55.666  14.055  1.00168.13           N
ATOM    833  CA  LEU   112      14.148  55.291  12.675  1.00168.13           C
ATOM    834  CB  LEU   112      15.322  54.466  12.110  1.00168.13           C
ATOM    835  CG  LEU   112      16.569  55.306  11.768  1.00168.13           C
ATOM    836  CD1 LEU   112      17.139  56.018  13.001  1.00168.13           C
ATOM    837  CD2 LEU   112      17.619  54.465  11.027  1.00168.13           C
ATOM    838  C   LEU   112      12.895  54.501  12.509  1.00168.13           C
ATOM    839  O   LEU   112      12.159  54.696  11.543  1.00168.13           O
ATOM    840  N   LEU   113      12.603  53.592  13.452  1.00285.19           N
ATOM    841  CA  LEU   113      11.417  52.811  13.294  1.00285.19           C
ATOM    842  CB  LEU   113      11.558  51.447  13.982  1.00285.19           C
ATOM    843  CG  LEU   113      10.492  50.378  13.691  1.00285.19           C
ATOM    844  CD1 LEU   113      10.674  49.183  14.645  1.00285.19           C
ATOM    845  CD2 LEU   113       9.065  50.938  13.697  1.00285.19           C
ATOM    846  C   LEU   113      10.330  53.584  13.971  1.00285.19           C
ATOM    847  O   LEU   113       9.838  53.209  15.031  1.00285.19           O
ATOM    848  N   GLY   114       9.814  54.606  13.277  1.00261.27           N
ATOM    849  CA  GLY   114       8.855  55.500  13.840  1.00261.27           C
ATOM    850  C   GLY   114       8.924  56.764  13.038  1.00261.27           C
ATOM    851  O   GLY   114       7.879  57.283  12.654  1.00261.27           O
ATOM    852  N   TYR   115      10.122  57.321  12.763  1.00266.53           N
ATOM    853  CA  TYR   115      10.132  58.436  11.862  1.00266.53           C
ATOM    854  CB  TYR   115      10.402  59.800  12.538  1.00266.53           C
ATOM    855  CG  TYR   115       9.221  60.153  13.377  1.00266.53           C
ATOM    856  CD1 TYR   115       8.096  60.703  12.808  1.00266.53           C
ATOM    857  CD2 TYR   115       9.243  59.943  14.734  1.00266.53           C
ATOM    858  CE1 TYR   115       7.007  61.037  13.581  1.00266.53           C
ATOM    859  CE2 TYR   115       8.158  60.275  15.508  1.00266.53           C
ATOM    860  CZ  TYR   115       7.038  60.822  14.937  1.00266.53           C
ATOM    861  OH  TYR   115       5.930  61.160  15.743  1.00266.53           O
ATOM    862  C   TYR   115      11.198  58.254  10.807  1.00266.53           C
ATOM    863  O   TYR   115      12.262  58.863  10.896  1.00266.53           O
ATOM    864  N   PRO   116      10.951  57.475   9.789  1.00202.71           N
ATOM    865  CA  PRO   116      11.945  57.247   8.767  0.92202.71           C
ATOM    866  CD  PRO   116      10.032  56.350   9.914  1.00202.71           C
ATOM    867  CB  PRO   116      11.430  56.069   7.945  0.92202.71           C
ATOM    868  CG  PRO   116      10.545  55.287   8.932  1.00202.71           C
ATOM    869  C   PRO   116      12.243  58.451   7.915  1.00202.71           C
ATOM    870  O   PRO   116      13.387  58.603   7.488  1.00202.71           O
ATOM    871  N   ASP   117      11.240  59.302   7.660  1.00 62.28           N
ATOM    872  CA  ASP   117      11.417  60.416   6.774  1.00 62.28           C
ATOM    873  CB  ASP   117      10.103  61.140   6.427  1.00 62.28           C
ATOM    874  CG  ASP   117       9.313  60.218   5.504  1.00 62.28           C
ATOM    875  OD1 ASP   117       9.762  59.058   5.303  0.75 62.28           O
ATOM    876  OD2 ASP   117       8.257  60.662   4.979  0.75 62.28           O
ATOM    877  C   ASP   117      12.367  61.397   7.377  1.00 62.28           C
ATOM    878  O   ASP   117      13.066  62.109   6.658  1.00 62.28           O
ATOM    879  N   ARG   118      12.382  61.479   8.719  1.00175.13           N
ATOM    880  CA  ARG   118      13.199  62.410   9.442  1.00175.13           C
ATOM    881  CB  ARG   118      12.801  62.537  10.921  1.00175.13           C
ATOM    882  CG  ARG   118      11.478  63.287  11.091  1.00175.13           C
ATOM    883  CD  ARG   118      11.614  64.793  10.843  1.00175.13           C
ATOM    884  NE  ARG   118      10.250  65.392  10.899  1.00175.13           N
ATOM    885  CZ  ARG   118      10.084  66.673  11.337  1.00175.13           C
ATOM    886  NH1 ARG   118      11.158  67.384  11.788  1.00175.13           N
ATOM    887  NH2 ARG   118       8.845  67.247  11.320  1.00175.13           N
ATOM    888  C   ARG   118      14.661  62.079   9.361  1.00175.13           C
ATOM    889  O   ARG   118      15.493  62.982   9.430  1.00175.13           O
ATOM    890  N   ILE   119      15.036  60.790   9.224  1.00170.16           N
ATOM    891  CA  ILE   119      16.436  60.463   9.329  1.00170.16           C
ATOM    892  CB  ILE   119      16.662  59.261  10.194  1.00170.16           C
ATOM    893  CG2 ILE   119      18.106  58.781  10.002  1.00170.16           C
ATOM    894  CG1 ILE   119      16.302  59.603  11.646  1.00170.16           C
ATOM    895  CD1 ILE   119      17.127  60.760  12.206  1.00170.16           C
ATOM    896  C   ILE   119      17.093  60.184   8.005  1.00170.16           C
ATOM    897  O   ILE   119      16.613  59.375   7.215  1.00170.16           O
ATOM    898  N   ARG   120      18.180  60.938   7.700  1.00224.24           N
ATOM    899  CA  ARG   120      18.983  60.729   6.521  1.00224.24           C
ATOM    900  CB  ARG   120      19.929  61.907   6.233  1.00224.24           C
ATOM    901  CG  ARG   120      20.793  61.704   4.985  1.00224.24           C
ATOM    902  CD  ARG   120      20.002  61.686   3.675  1.00224.24           C
ATOM    903  NE  ARG   120      19.519  63.072   3.423  1.00224.24           N
ATOM    904  CZ  ARG   120      19.512  63.567   2.151  1.00224.24           C
ATOM    905  NH1 ARG   120      19.967  62.802   1.116  1.00224.24           N
ATOM    906  NH2 ARG   120      19.051  64.829   1.915  1.00224.24           N
ATOM    907  C   ARG   120      19.853  59.508   6.610  1.00224.24           C
ATOM    908  O   ARG   120      19.700  58.570   5.832  1.00224.24           O
ATOM    909  N   ASN   121      20.763  59.466   7.607  1.00 79.35           N
ATOM    910  CA  ASN   121      21.701  58.381   7.719  1.00 79.35           C
ATOM    911  CB  ASN   121      23.107  58.735   7.210  1.00 79.35           C
ATOM    912  CG  ASN   121      23.013  58.947   5.707  1.00 79.35           C
ATOM    913  OD1 ASN   121      23.044  60.078   5.226  1.00 79.35           O
ATOM    914  ND2 ASN   121      22.891  57.829   4.941  1.00 79.35           N
ATOM    915  C   ASN   121      21.827  58.074   9.173  1.00 79.35           C
ATOM    916  O   ASN   121      21.582  58.937  10.013  1.00 79.35           O
ATOM    917  N   ALA   122      22.213  56.829   9.519  1.00 62.80           N
ATOM    918  CA  ALA   122      22.266  56.515  10.915  1.00 62.80           C
ATOM    919  CB  ALA   122      21.180  55.517  11.351  1.00 62.80           C
ATOM    920  C   ALA   122      23.587  55.897  11.244  1.00 62.80           C
ATOM    921  O   ALA   122      24.192  55.199  10.432  1.00 62.80           O
ATOM    922  N   MET   123      24.076  56.170  12.470  1.00 69.28           N
ATOM    923  CA  MET   123      25.307  55.585  12.909  1.00 69.28           C
ATOM    924  CB  MET   123      26.445  56.601  13.104  1.00 69.28           C
ATOM    925  CG  MET   123      26.881  57.309  11.822  1.00 69.28           C
ATOM    926  SD  MET   123      28.227  58.507  12.066  1.00 69.28           S
ATOM    927  CE  MET   123      28.027  59.308  10.449  1.00 69.28           C
ATOM    928  C   MET   123      25.056  54.988  14.257  1.00 69.28           C
ATOM    929  O   MET   123      24.519  55.648  15.146  1.00 69.28           O
ATOM    930  N   CYS   124      25.431  53.707  14.443  1.00 57.41           N
ATOM    931  CA  CYS   124      25.272  53.095  15.731  1.00 57.41           C
ATOM    932  CB  CYS   124      24.431  51.807  15.712  1.00 57.41           C
ATOM    933  SG  CYS   124      22.681  52.127  15.331  1.00 57.41           S
ATOM    934  C   CYS   124      26.641  52.756  16.224  1.00 57.41           C
ATOM    935  O   CYS   124      27.365  51.989  15.590  1.00 57.41           O
ATOM    936  N   HIS   125      27.029  53.321  17.387  1.00133.37           N
ATOM    937  CA  HIS   125      28.368  53.105  17.855  1.00133.37           C
ATOM    938  ND1 HIS   125      28.230  56.394  16.741  1.00133.37           N
ATOM    939  CG  HIS   125      29.039  55.282  16.805  1.00133.37           C
ATOM    940  CB  HIS   125      29.154  54.413  18.020  1.00133.37           C
ATOM    941  NE2 HIS   125      29.210  56.207  14.754  1.00133.37           N
ATOM    942  CD2 HIS   125      29.630  55.181  15.583  1.00133.37           C
ATOM    943  CE1 HIS   125      28.370  56.909  15.493  1.00133.37           C
ATOM    944  C   HIS   125      28.315  52.456  19.202  1.00133.37           C
ATOM    945  O   HIS   125      27.721  53.008  20.128  1.00133.37           O
ATOM    946  N   GLU   126      28.949  51.265  19.329  1.00336.00           N
ATOM    947  CA  GLU   126      29.007  50.507  20.555  1.00336.00           C
ATOM    948  CB  GLU   126      30.007  51.041  21.599  1.00336.00           C
ATOM    949  CG  GLU   126      29.878  52.532  21.910  1.00336.00           C
ATOM    950  CD  GLU   126      30.806  53.265  20.954  1.00336.00           C
ATOM    951  OE1 GLU   126      31.278  52.615  19.984  1.00336.00           O
ATOM    952  OE2 GLU   126      31.063  54.477  21.184  1.00336.00           O
ATOM    953  C   GLU   126      27.633  50.471  21.127  1.00336.00           C
ATOM    954  O   GLU   126      27.410  50.694  22.314  1.00336.00           O
ATOM    955  N   LEU   127      26.686  50.148  20.241  1.00251.79           N
ATOM    956  CA  LEU   127      25.276  50.199  20.432  1.00251.79           C
ATOM    957  CB  LEU   127      24.697  50.716  19.111  1.00251.79           C
ATOM    958  CG  LEU   127      23.311  50.234  18.729  1.00251.79           C
ATOM    959  CD1 LEU   127      23.458  48.804  18.187  1.00251.79           C
ATOM    960  CD2 LEU   127      22.296  50.471  19.864  1.00251.79           C
ATOM    961  C   LEU   127      24.685  48.876  20.847  1.00251.79           C
ATOM    962  O   LEU   127      25.059  47.799  20.389  1.00251.79           O
ATOM    963  N   PRO   128      23.760  49.010  21.767  1.00226.47           N
ATOM    964  CA  PRO   128      23.016  47.889  22.289  1.00226.47           C
ATOM    965  CD  PRO   128      24.099  49.908  22.845  1.00226.47           C
ATOM    966  CB  PRO   128      22.403  48.356  23.601  1.00226.47           C
ATOM    967  CG  PRO   128      23.445  49.353  24.120  1.00226.47           C
ATOM    968  C   PRO   128      22.037  47.212  21.383  1.00226.47           C
ATOM    969  O   PRO   128      21.505  46.174  21.768  1.00226.47           O
ATOM    970  N   THR   129      21.774  47.773  20.198  1.00336.28           N
ATOM    971  CA  THR   129      20.809  47.279  19.275  1.00336.28           C
ATOM    972  CB  THR   129      20.647  48.125  18.038  1.00336.28           C
ATOM    973  OG1 THR   129      20.184  49.416  18.396  1.00336.28           O
ATOM    974  CG2 THR   129      19.750  47.463  16.989  1.00336.28           C
ATOM    975  C   THR   129      21.162  45.911  18.891  1.00336.28           C
ATOM    976  O   THR   129      22.319  45.520  18.719  1.00336.28           O
ATOM    977  N   LYS   130      20.039  45.206  18.809  1.00424.03           N
ATOM    978  CA  LYS   130      19.664  43.866  18.624  1.00424.03           C
ATOM    979  CB  LYS   130      20.763  42.797  18.551  1.00424.03           C
ATOM    980  CG  LYS   130      20.123  41.414  18.360  1.00424.03           C
ATOM    981  CD  LYS   130      21.082  40.243  18.170  1.00424.03           C
ATOM    982  CE  LYS   130      20.353  38.901  18.062  1.00424.03           C
ATOM    983  NZ  LYS   130      21.306  37.825  17.716  1.00424.03           N
ATOM    984  C   LYS   130      18.940  43.642  19.903  1.00424.03           C
ATOM    985  O   LYS   130      17.892  44.237  20.155  1.00424.03           O
ATOM    986  N   LEU   131      19.494  42.769  20.755  1.00280.31           N
ATOM    987  CA  LEU   131      18.885  42.558  22.024  1.00280.31           C
ATOM    988  CB  LEU   131      18.105  41.237  22.104  1.00280.31           C
ATOM    989  CG  LEU   131      17.019  41.089  21.028  1.00280.31           C
ATOM    990  CD1 LEU   131      16.244  39.773  21.193  1.00280.31           C
ATOM    991  CD2 LEU   131      16.110  42.321  20.989  1.00280.31           C
ATOM    992  C   LEU   131      19.990  42.404  23.012  1.00280.31           C
ATOM    993  O   LEU   131      20.943  41.665  22.776  1.00280.31           O
ATOM    994  N   LEU   132      19.895  43.109  24.149  1.00310.95           N
ATOM    995  CA  LEU   132      20.841  42.904  25.203  1.00310.95           C
ATOM    996  CB  LEU   132      20.874  44.029  26.253  1.00310.95           C
ATOM    997  CG  LEU   132      21.375  45.396  25.754  1.00310.95           C
ATOM    998  CD1 LEU   132      22.876  45.357  25.409  1.00310.95           C
ATOM    999  CD2 LEU   132      20.500  45.923  24.603  1.00310.95           C
ATOM   1000  C   LEU   132      20.325  41.695  25.923  1.00310.95           C
ATOM   1001  O   LEU   132      19.309  41.131  25.530  1.00310.95           O
ATOM   1002  N   ASP   133      21.036  41.205  26.953  1.00145.22           N
ATOM   1003  CA  ASP   133      20.549  40.056  27.671  1.00145.22           C
ATOM   1004  CB  ASP   133      21.662  39.230  28.334  1.00145.22           C
ATOM   1005  CG  ASP   133      22.491  38.600  27.227  1.00145.22           C
ATOM   1006  OD1 ASP   133      22.092  38.737  26.039  1.00145.22           O
ATOM   1007  OD2 ASP   133      23.534  37.973  27.552  1.00145.22           O
ATOM   1008  C   ASP   133      19.634  40.546  28.749  1.00145.22           C
ATOM   1009  O   ASP   133      19.561  41.747  28.991  1.00145.22           O
ATOM   1010  N   HIS   134      18.882  39.633  29.407  1.00319.85           N
ATOM   1011  CA  HIS   134      18.014  40.065  30.469  1.00319.85           C
ATOM   1012  ND1 HIS   134      16.356  38.404  28.072  1.00319.85           N
ATOM   1013  CG  HIS   134      16.209  38.587  29.430  1.00319.85           C
ATOM   1014  CB  HIS   134      16.521  39.880  30.132  1.00319.85           C
ATOM   1015  NE2 HIS   134      15.590  36.484  28.886  1.00319.85           N
ATOM   1016  CD2 HIS   134      15.739  37.402  29.912  1.00319.85           C
ATOM   1017  CE1 HIS   134      15.973  37.131  27.801  1.00319.85           C
ATOM   1018  C   HIS   134      18.314  39.263  31.690  1.00319.85           C
ATOM   1019  O   HIS   134      17.438  38.622  32.266  1.00319.85           O
ATOM   1020  N   LEU   135      19.558  39.309  32.182  1.00579.36           N
ATOM   1021  CA  LEU   135      19.792  38.441  33.287  1.00579.36           C
ATOM   1022  CB  LEU   135      20.774  37.294  32.992  1.00579.36           C
ATOM   1023  CG  LEU   135      20.207  36.248  32.016  1.00579.36           C
ATOM   1024  CD1 LEU   135      21.210  35.108  31.776  1.00579.36           C
ATOM   1025  CD2 LEU   135      18.836  35.738  32.492  1.00579.36           C
ATOM   1026  C   LEU   135      20.290  39.168  34.477  1.00579.36           C
ATOM   1027  O   LEU   135      20.113  40.373  34.655  1.00579.36           O
ATOM   1028  N   SER   136      20.937  38.374  35.343  1.00178.92           N
ATOM   1029  CA  SER   136      21.455  38.824  36.590  1.00178.92           C
ATOM   1030  CB  SER   136      22.181  37.709  37.360  1.00178.92           C
ATOM   1031  OG  SER   136      23.322  37.281  36.631  1.00178.92           O
ATOM   1032  C   SER   136      22.451  39.898  36.308  1.00178.92           C
ATOM   1033  O   SER   136      22.808  40.658  37.205  1.00178.92           O
ATOM   1034  N   ASN   137      22.929  39.997  35.051  1.00537.08           N
ATOM   1035  CA  ASN   137      23.901  41.010  34.756  1.00537.08           C
ATOM   1036  CB  ASN   137      24.246  41.101  33.259  1.00537.08           C
ATOM   1037  CG  ASN   137      24.807  39.774  32.776  1.00537.08           C
ATOM   1038  OD1 ASN   137      24.466  38.711  33.293  1.00537.08           O
ATOM   1039  ND2 ASN   137      25.686  39.836  31.741  1.00537.08           N
ATOM   1040  C   ASN   137      23.272  42.329  35.076  1.00537.08           C
ATOM   1041  O   ASN   137      23.861  43.160  35.767  1.00537.08           O
ATOM   1042  N   THR   138      22.031  42.533  34.590  1.00225.43           N
ATOM   1043  CA  THR   138      21.323  43.765  34.785  1.00225.43           C
ATOM   1044  CB  THR   138      19.979  43.791  34.114  1.00225.43           C
ATOM   1045  OG1 THR   138      19.147  42.768  34.641  1.00225.43           O
ATOM   1046  CG2 THR   138      20.168  43.602  32.599  1.00225.43           C
ATOM   1047  C   THR   138      21.082  43.949  36.242  1.00225.43           C
ATOM   1048  O   THR   138      21.212  45.053  36.768  1.00225.43           O
ATOM   1049  N   ALA   139      20.735  42.852  36.936  1.00163.72           N
ATOM   1050  CA  ALA   139      20.442  42.946  38.334  1.00163.72           C
ATOM   1051  CB  ALA   139      20.104  41.583  38.962  1.00163.72           C
ATOM   1052  C   ALA   139      21.660  43.468  39.031  1.00163.72           C
ATOM   1053  O   ALA   139      21.559  44.307  39.925  1.00163.72           O
ATOM   1054  N   VAL   140      22.850  42.990  38.623  1.00149.74           N
ATOM   1055  CA  VAL   140      24.089  43.382  39.236  1.00149.74           C
ATOM   1056  CB  VAL   140      25.275  42.650  38.677  1.00149.74           C
ATOM   1057  CG1 VAL   140      26.551  43.247  39.294  1.00149.74           C
ATOM   1058  CG2 VAL   140      25.101  41.148  38.955  1.00149.74           C
ATOM   1059  C   VAL   140      24.323  44.843  39.019  1.00149.74           C
ATOM   1060  O   VAL   140      24.883  45.521  39.879  1.00149.74           O
ATOM   1061  N   LEU   141      23.892  45.367  37.858  1.00387.75           N
ATOM   1062  CA  LEU   141      24.132  46.732  37.490  1.00387.75           C
ATOM   1063  CB  LEU   141      23.550  47.062  36.097  1.00387.75           C
ATOM   1064  CG  LEU   141      23.790  48.503  35.587  1.00387.75           C
ATOM   1065  CD1 LEU   141      22.941  49.551  36.328  1.00387.75           C
ATOM   1066  CD2 LEU   141      25.290  48.844  35.590  1.00387.75           C
ATOM   1067  C   LEU   141      23.504  47.644  38.493  1.00387.75           C
ATOM   1068  O   LEU   141      24.058  48.702  38.780  1.00387.75           O
ATOM   1069  N   GLU   142      22.326  47.298  39.045  1.00692.97           N
ATOM   1070  CA  GLU   142      21.753  48.251  39.951  0.92692.97           C
ATOM   1071  CB  GLU   142      20.252  48.034  40.214  0.92692.97           C
ATOM   1072  CG  GLU   142      19.921  46.665  40.820  1.00692.97           C
ATOM   1073  CD  GLU   142      18.449  46.655  41.215  1.00692.97           C
ATOM   1074  OE1 GLU   142      17.825  47.750  41.209  1.00692.97           O
ATOM   1075  OE2 GLU   142      17.929  45.553  41.533  1.00692.97           O
ATOM   1076  C   GLU   142      22.434  48.175  41.291  1.00692.97           C
ATOM   1077  O   GLU   142      21.775  48.026  42.315  1.00692.97           O
ATOM   1078  N   ASP   143      23.766  48.362  41.353  1.00550.39           N
ATOM   1079  CA  ASP   143      24.418  48.301  42.631  1.00550.39           C
ATOM   1080  CB  ASP   143      25.943  48.080  42.568  1.00550.39           C
ATOM   1081  CG  ASP   143      26.601  49.241  41.839  1.00550.39           C
ATOM   1082  OD1 ASP   143      25.874  49.978  41.123  1.00550.39           O
ATOM   1083  OD2 ASP   143      27.842  49.404  41.987  1.00550.39           O
ATOM   1084  C   ASP   143      24.124  49.565  43.389  1.00550.39           C
ATOM   1085  O   ASP   143      23.662  50.552  42.821  1.00550.39           O
ATOM   1086  N   GLU   144      24.395  49.556  44.712  1.00338.08           N
ATOM   1087  CA  GLU   144      24.010  50.615  45.602  1.00338.08           C
ATOM   1088  CB  GLU   144      24.369  50.314  47.069  1.00338.08           C
ATOM   1089  CG  GLU   144      23.916  51.386  48.069  1.00338.08           C
ATOM   1090  CD  GLU   144      24.965  52.493  48.133  0.83338.08           C
ATOM   1091  OE1 GLU   144      26.152  52.170  48.408  1.00338.08           O
ATOM   1092  OE2 GLU   144      24.592  53.677  47.919  0.75338.08           O
ATOM   1093  C   GLU   144      24.633  51.929  45.255  1.00338.08           C
ATOM   1094  O   GLU   144      23.920  52.927  45.158  1.00338.08           O
ATOM   1095  N   GLU   145      25.958  51.990  45.027  1.00353.97           N
ATOM   1096  CA  GLU   145      26.485  53.311  44.854  1.00353.97           C
ATOM   1097  CB  GLU   145      27.493  53.703  45.952  1.00353.97           C
ATOM   1098  CG  GLU   145      28.648  52.718  46.133  1.00353.97           C
ATOM   1099  CD  GLU   145      29.366  53.070  47.430  1.00353.97           C
ATOM   1100  OE1 GLU   145      28.674  53.172  48.479  1.00353.97           O
ATOM   1101  OE2 GLU   145      30.614  53.232  47.393  1.00353.97           O
ATOM   1102  C   GLU   145      27.080  53.505  43.495  1.00353.97           C
ATOM   1103  O   GLU   145      27.810  52.662  42.976  1.00353.97           O
ATOM   1104  N   ILE   146      26.748  54.668  42.895  1.00325.51           N
ATOM   1105  CA  ILE   146      27.184  55.098  41.592  1.00325.51           C
ATOM   1106  CB  ILE   146      26.571  56.397  41.151  1.00325.51           C
ATOM   1107  CG2 ILE   146      27.350  56.904  39.923  1.00325.51           C
ATOM   1108  CG1 ILE   146      25.063  56.223  40.905  1.00325.51           C
ATOM   1109  CD1 ILE   146      24.306  57.542  40.776  1.00325.51           C
ATOM   1110  C   ILE   146      28.670  55.290  41.597  1.00325.51           C
ATOM   1111  O   ILE   146      29.344  55.036  40.600  1.00325.51           O
ATOM   1112  N   SER   147      29.219  55.810  42.705  1.00236.32           N
ATOM   1113  CA  SER   147      30.637  55.993  42.820  1.00236.32           C
ATOM   1114  CB  SER   147      31.020  56.600  44.180  1.00236.32           C
ATOM   1115  OG  SER   147      30.573  55.755  45.234  1.00236.32           O
ATOM   1116  C   SER   147      31.265  54.639  42.747  1.00236.32           C
ATOM   1117  O   SER   147      32.327  54.445  42.156  1.00236.32           O
ATOM   1118  N   LYS   148      30.601  53.648  43.356  1.00228.32           N
ATOM   1119  CA  LYS   148      31.129  52.322  43.351  1.00228.32           C
ATOM   1120  CB  LYS   148      30.213  51.315  44.071  1.00228.32           C
ATOM   1121  CG  LYS   148      30.743  49.879  44.094  1.00228.32           C
ATOM   1122  CD  LYS   148      29.869  48.919  44.907  1.00228.32           C
ATOM   1123  CE  LYS   148      30.511  47.550  45.147  1.00228.32           C
ATOM   1124  NZ  LYS   148      30.972  46.973  43.865  1.00228.32           N
ATOM   1125  C   LYS   148      31.187  51.868  41.937  1.00228.32           C
ATOM   1126  O   LYS   148      32.186  51.295  41.499  1.00228.32           O
ATOM   1127  N   ILE   149      30.116  52.167  41.177  1.00412.44           N
ATOM   1128  CA  ILE   149      30.020  51.634  39.857  1.00412.44           C
ATOM   1129  CB  ILE   149      28.724  51.929  39.130  1.00412.44           C
ATOM   1130  CG2 ILE   149      28.751  53.346  38.540  1.00412.44           C
ATOM   1131  CG1 ILE   149      28.510  50.868  38.037  1.00412.44           C
ATOM   1132  CD1 ILE   149      28.235  49.472  38.600  1.00412.44           C
ATOM   1133  C   ILE   149      31.153  52.153  39.051  1.00412.44           C
ATOM   1134  O   ILE   149      31.785  51.402  38.322  1.00412.44           O
ATOM   1135  N   LEU   150      31.493  53.438  39.195  1.00376.51           N
ATOM   1136  CA  LEU   150      32.519  53.984  38.358  1.00376.51           C
ATOM   1137  CB  LEU   150      32.753  55.469  38.659  1.00376.51           C
ATOM   1138  CG  LEU   150      31.526  56.333  38.314  1.00376.51           C
ATOM   1139  CD1 LEU   150      31.755  57.796  38.703  1.00376.51           C
ATOM   1140  CD2 LEU   150      31.124  56.182  36.836  1.00376.51           C
ATOM   1141  C   LEU   150      33.816  53.241  38.547  1.00376.51           C
ATOM   1142  O   LEU   150      34.514  52.962  37.572  1.00376.51           O
ATOM   1143  N   ALA   151      34.183  52.872  39.791  1.00367.25           N
ATOM   1144  CA  ALA   151      35.474  52.262  39.964  1.00367.25           C
ATOM   1145  CB  ALA   151      35.766  51.887  41.427  1.00367.25           C
ATOM   1146  C   ALA   151      35.549  51.001  39.166  1.00367.25           C
ATOM   1147  O   ALA   151      36.517  50.757  38.445  1.00367.25           O
ATOM   1148  N   ASN   152      34.521  50.151  39.270  1.00592.42           N
ATOM   1149  CA  ASN   152      34.575  48.944  38.509  1.00592.42           C
ATOM   1150  CB  ASN   152      33.684  47.819  39.064  1.00592.42           C
ATOM   1151  CG  ASN   152      32.252  48.310  39.225  1.00592.42           C
ATOM   1152  OD1 ASN   152      31.487  48.415  38.269  1.00592.42           O
ATOM   1153  ND2 ASN   152      31.870  48.603  40.497  1.00592.42           N
ATOM   1154  C   ASN   152      34.294  49.177  37.053  1.00592.42           C
ATOM   1155  O   ASN   152      34.909  48.538  36.201  1.00592.42           O
ATOM   1156  N   VAL   153      33.395  50.129  36.727  1.00628.61           N
ATOM   1157  CA  VAL   153      32.928  50.315  35.380  1.00628.61           C
ATOM   1158  CB  VAL   153      31.919  51.414  35.196  1.00628.61           C
ATOM   1159  CG1 VAL   153      30.605  51.018  35.888  1.00628.61           C
ATOM   1160  CG2 VAL   153      32.537  52.733  35.684  1.00628.61           C
ATOM   1161  C   VAL   153      34.058  50.603  34.465  1.00628.61           C
ATOM   1162  O   VAL   153      34.114  50.044  33.373  1.00628.61           O
ATOM   1163  N   MET   154      34.999  51.481  34.836  1.00468.32           N
ATOM   1164  CA  MET   154      36.001  51.636  33.827  1.00468.32           C
ATOM   1165  CB  MET   154      36.224  53.105  33.429  1.00468.32           C
ATOM   1166  CG  MET   154      34.949  53.729  32.850  1.00468.32           C
ATOM   1167  SD  MET   154      35.143  55.375  32.104  1.00468.32           S
ATOM   1168  CE  MET   154      35.778  54.763  30.516  1.00468.32           C
ATOM   1169  C   MET   154      37.260  51.062  34.364  1.00468.32           C
ATOM   1170  O   MET   154      38.331  51.647  34.214  1.00468.32           O
ATOM   1171  N   LEU   155      37.143  49.814  34.859  1.00463.97           N
ATOM   1172  CA  LEU   155      38.138  49.137  35.630  1.00463.97           C
ATOM   1173  CB  LEU   155      37.687  47.727  36.064  1.00463.97           C
ATOM   1174  CG  LEU   155      38.546  47.069  37.170  1.00463.97           C
ATOM   1175  CD1 LEU   155      39.990  46.792  36.725  1.00463.97           C
ATOM   1176  CD2 LEU   155      38.461  47.873  38.478  1.00463.97           C
ATOM   1177  C   LEU   155      39.399  49.004  34.883  1.00463.97           C
ATOM   1178  O   LEU   155      40.452  49.295  35.445  1.00463.97           O
ATOM   1179  N   ASN   156      39.340  48.579  33.610  1.00314.33           N
ATOM   1180  CA  ASN   156      40.587  48.430  32.934  1.00314.33           C
ATOM   1181  CB  ASN   156      40.479  47.874  31.509  1.00314.33           C
ATOM   1182  CG  ASN   156      40.144  46.397  31.644  1.00314.33           C
ATOM   1183  OD1 ASN   156      40.728  45.702  32.475  1.00314.33           O
ATOM   1184  ND2 ASN   156      39.181  45.902  30.822  1.00314.33           N
ATOM   1185  C   ASN   156      41.184  49.781  32.905  1.00314.33           C
ATOM   1186  O   ASN   156      40.480  50.776  33.060  1.00314.33           O
ATOM   1187  N   ASP   157      42.512  49.833  32.780  1.00468.51           N
ATOM   1188  CA  ASP   157      43.183  51.079  32.904  1.00468.51           C
ATOM   1189  CB  ASP   157      44.699  50.929  32.790  1.00468.51           C
ATOM   1190  CG  ASP   157      45.089  50.187  34.062  1.00468.51           C
ATOM   1191  OD1 ASP   157      45.017  50.810  35.154  1.00468.51           O
ATOM   1192  OD2 ASP   157      45.426  48.977  33.961  1.00468.51           O
ATOM   1193  C   ASP   157      42.610  51.992  31.883  1.00468.51           C
ATOM   1194  O   ASP   157      42.545  53.195  32.123  1.00468.51           O
ATOM   1195  N   VAL   158      42.201  51.445  30.720  1.00464.38           N
ATOM   1196  CA  VAL   158      41.429  52.215  29.783  1.00464.38           C
ATOM   1197  CB  VAL   158      42.198  52.939  28.709  1.00464.38           C
ATOM   1198  CG1 VAL   158      42.693  51.945  27.649  1.00464.38           C
ATOM   1199  CG2 VAL   158      41.265  54.020  28.129  1.00464.38           C
ATOM   1200  C   VAL   158      40.444  51.308  29.065  1.00464.38           C
ATOM   1201  O   VAL   158      39.702  51.768  28.194  1.00464.38           O
ATOM   1202  N   SER   159      40.434  49.998  29.415  1.00264.68           N
ATOM   1203  CA  SER   159      39.584  48.953  28.919  1.00264.68           C
ATOM   1204  CB  SER   159      38.342  49.399  28.137  1.00264.68           C
ATOM   1205  OG  SER   159      37.470  50.128  28.987  1.00264.68           O
ATOM   1206  C   SER   159      40.421  48.008  28.116  1.00264.68           C
ATOM   1207  O   SER   159      41.179  47.189  28.636  1.00264.68           O
ATOM   1208  N   GLY   160      40.327  48.155  26.790  1.00136.56           N
ATOM   1209  CA  GLY   160      40.974  47.333  25.810  1.00136.56           C
ATOM   1210  C   GLY   160      42.440  47.347  26.162  1.00136.56           C
ATOM   1211  O   GLY   160      43.151  46.427  25.754  1.00136.56           O
ATOM   1212  N   GLY   161      42.919  48.446  26.831  1.00322.33           N
ATOM   1213  CA  GLY   161      44.295  48.625  27.260  1.00322.33           C
ATOM   1214  C   GLY   161      44.326  49.497  28.493  1.00322.33           C
ATOM   1215  O   GLY   161      43.288  49.721  29.108  1.00322.33           O
ATOM   1216  N   SER   162      45.540  49.934  28.918  1.00335.15           N
ATOM   1217  CA  SER   162      45.781  50.786  30.060  1.00335.15           C
ATOM   1218  CB  SER   162      47.202  50.630  30.625  1.00335.15           C
ATOM   1219  OG  SER   162      47.383  49.316  31.133  1.00335.15           O
ATOM   1220  C   SER   162      45.599  52.249  29.739  1.00335.15           C
ATOM   1221  O   SER   162      45.454  53.070  30.643  1.00335.15           O
ATOM   1222  N   GLU   163      45.591  52.614  28.443  1.00281.72           N
ATOM   1223  CA  GLU   163      45.687  53.986  28.008  1.00281.72           C
ATOM   1224  CB  GLU   163      45.938  54.054  26.492  1.00281.72           C
ATOM   1225  CG  GLU   163      47.237  53.370  26.058  1.00281.72           C
ATOM   1226  CD  GLU   163      47.096  52.984  24.590  1.00281.72           C
ATOM   1227  OE1 GLU   163      45.941  53.001  24.087  1.00281.72           O
ATOM   1228  OE2 GLU   163      48.134  52.654  23.955  1.00281.72           O
ATOM   1229  C   GLU   163      44.452  54.800  28.273  1.00281.72           C
ATOM   1230  O   GLU   163      43.672  55.059  27.358  1.00281.72           O
ATOM   1231  N   ALA   164      44.289  55.308  29.513  1.00253.29           N
ATOM   1232  CA  ALA   164      43.171  56.151  29.844  1.00253.29           C
ATOM   1233  CB  ALA   164      42.044  55.432  30.601  1.00253.29           C
ATOM   1234  C   ALA   164      43.707  57.195  30.769  1.00253.29           C
ATOM   1235  O   ALA   164      44.812  57.063  31.291  1.00253.29           O
ATOM   1236  N   TRP   165      42.937  58.276  30.993  1.00199.45           N
ATOM   1237  CA  TRP   165      43.436  59.322  31.832  1.00199.45           C
ATOM   1238  CB  TRP   165      43.330  60.716  31.198  1.00199.45           C
ATOM   1239  CG  TRP   165      44.182  60.914  29.974  1.00199.45           C
ATOM   1240  CD2 TRP   165      44.107  62.076  29.137  1.00199.45           C
ATOM   1241  CD1 TRP   165      45.122  60.097  29.421  1.00199.45           C
ATOM   1242  NE1 TRP   165      45.640  60.678  28.289  1.00199.45           N
ATOM   1243  CE2 TRP   165      45.023  61.897  28.103  1.00199.45           C
ATOM   1244  CE3 TRP   165      43.336  63.200  29.224  1.00199.45           C
ATOM   1245  CZ2 TRP   165      45.182  62.844  27.133  1.00199.45           C
ATOM   1246  CZ3 TRP   165      43.499  64.154  28.245  1.00199.45           C
ATOM   1247  CH2 TRP   165      44.405  63.978  27.219  1.00199.45           C
ATOM   1248  C   TRP   165      42.598  59.388  33.059  1.00199.45           C
ATOM   1249  O   TRP   165      41.459  58.924  33.092  1.00199.45           O
ATOM   1250  N   GLN   166      43.185  59.967  34.118  1.00167.38           N
ATOM   1251  CA  GLN   166      42.494  60.181  35.349  1.00167.38           C
ATOM   1252  CB  GLN   166      43.388  60.847  36.407  1.00167.38           C
ATOM   1253  CG  GLN   166      42.682  61.092  37.739  1.00167.38           C
ATOM   1254  CD  GLN   166      42.674  59.774  38.494  1.00167.38           C
ATOM   1255  OE1 GLN   166      41.657  59.358  39.045  1.00167.38           O
ATOM   1256  NE2 GLN   166      43.855  59.099  38.527  1.00167.38           N
ATOM   1257  C   GLN   166      41.409  61.156  35.040  1.00167.38           C
ATOM   1258  O   GLN   166      40.287  61.042  35.532  1.00167.38           O
ATOM   1259  N   ALA   167      41.738  62.139  34.180  1.00 47.42           N
ATOM   1260  CA  ALA   167      40.837  63.188  33.819  1.00 47.42           C
ATOM   1261  CB  ALA   167      41.456  64.181  32.820  1.00 47.42           C
ATOM   1262  C   ALA   167      39.641  62.582  33.160  1.00 47.42           C
ATOM   1263  O   ALA   167      38.512  63.000  33.409  1.00 47.42           O
ATOM   1264  N   MET   168      39.851  61.564  32.306  1.00156.89           N
ATOM   1265  CA  MET   168      38.743  60.981  31.607  1.00156.89           C
ATOM   1266  CB  MET   168      39.134  59.757  30.757  1.00156.89           C
ATOM   1267  CG  MET   168      40.144  60.001  29.636  1.00156.89           C
ATOM   1268  SD  MET   168      40.586  58.478  28.746  1.00156.89           S
ATOM   1269  CE  MET   168      42.020  59.179  27.883  1.00156.89           C
ATOM   1270  C   MET   168      37.800  60.422  32.618  1.00156.89           C
ATOM   1271  O   MET   168      36.589  60.626  32.548  1.00156.89           O
ATOM   1272  N   GLY   169      38.352  59.689  33.598  1.00167.79           N
ATOM   1273  CA  GLY   169      37.531  59.056  34.582  1.00167.79           C
ATOM   1274  C   GLY   169      36.832  60.094  35.412  1.00167.79           C
ATOM   1275  O   GLY   169      35.669  59.930  35.774  1.00167.79           O
ATOM   1276  N   ASP   170      37.530  61.185  35.771  1.00114.58           N
ATOM   1277  CA  ASP   170      36.937  62.180  36.621  1.00114.58           C
ATOM   1278  CB  ASP   170      37.931  63.275  37.036  1.00114.58           C
ATOM   1279  CG  ASP   170      38.973  62.642  37.945  1.00114.58           C
ATOM   1280  OD1 ASP   170      38.579  61.849  38.841  1.00114.58           O
ATOM   1281  OD2 ASP   170      40.180  62.948  37.757  1.00114.58           O
ATOM   1282  C   ASP   170      35.805  62.852  35.913  1.00114.58           C
ATOM   1283  O   ASP   170      34.751  63.102  36.497  1.00114.58           O
ATOM   1284  N   GLU   171      35.987  63.159  34.619  1.00120.66           N
ATOM   1285  CA  GLU   171      34.954  63.862  33.923  0.92120.66           C
ATOM   1286  CB  GLU   171      35.324  64.218  32.475  0.90120.66           C
ATOM   1287  CG  GLU   171      36.333  65.361  32.384  0.90120.66           C
ATOM   1288  CD  GLU   171      35.688  66.577  33.035  0.80120.66           C
ATOM   1289  OE1 GLU   171      34.932  67.296  32.327  1.00120.66           O
ATOM   1290  OE2 GLU   171      35.934  66.795  34.251  1.00120.66           O
ATOM   1291  C   GLU   171      33.724  63.021  33.882  1.00120.66           C
ATOM   1292  O   GLU   171      32.621  63.521  34.098  1.00120.66           O
ATOM   1293  N   VAL   172      33.879  61.713  33.615  1.00201.81           N
ATOM   1294  CA  VAL   172      32.722  60.878  33.512  1.00201.81           C
ATOM   1295  CB  VAL   172      33.003  59.469  33.068  1.00201.81           C
ATOM   1296  CG1 VAL   172      33.649  59.516  31.673  1.00201.81           C
ATOM   1297  CG2 VAL   172      33.831  58.741  34.136  1.00201.81           C
ATOM   1298  C   VAL   172      32.035  60.820  34.843  1.00201.81           C
ATOM   1299  O   VAL   172      30.808  60.826  34.911  1.00201.81           O
ATOM   1300  N   HIS   173      32.793  60.771  35.954  1.00191.90           N
ATOM   1301  CA  HIS   173      32.142  60.616  37.224  1.00191.90           C
ATOM   1302  ND1 HIS   173      32.986  62.553  39.749  1.00191.90           N
ATOM   1303  CG  HIS   173      33.705  61.627  39.026  1.00191.90           C
ATOM   1304  CB  HIS   173      33.103  60.397  38.414  1.00191.90           C
ATOM   1305  NE2 HIS   173      35.105  63.223  39.790  1.00191.90           N
ATOM   1306  CD2 HIS   173      34.998  62.052  39.061  1.00191.90           C
ATOM   1307  CE1 HIS   173      33.871  63.485  40.182  1.00191.90           C
ATOM   1308  C   HIS   173      31.282  61.806  37.522  1.00191.90           C
ATOM   1309  O   HIS   173      30.165  61.671  38.022  1.00191.90           O
ATOM   1310  N   ALA   174      31.775  63.017  37.214  1.00 97.07           N
ATOM   1311  CA  ALA   174      31.030  64.197  37.534  1.00 97.07           C
ATOM   1312  CB  ALA   174      31.769  65.491  37.152  1.00 97.07           C
ATOM   1313  C   ALA   174      29.730  64.186  36.794  1.00 97.07           C
ATOM   1314  O   ALA   174      28.685  64.505  37.358  1.00 97.07           O
ATOM   1315  N   ARG   175      29.755  63.799  35.507  1.00166.79           N
ATOM   1316  CA  ARG   175      28.556  63.844  34.721  1.00166.79           C
ATOM   1317  CB  ARG   175      28.780  63.510  33.235  1.00166.79           C
ATOM   1318  CG  ARG   175      29.334  62.107  32.994  1.00166.79           C
ATOM   1319  CD  ARG   175      29.577  61.776  31.520  1.00166.79           C
ATOM   1320  NE  ARG   175      30.120  60.390  31.470  1.00166.79           N
ATOM   1321  CZ  ARG   175      30.623  59.886  30.305  1.00166.79           C
ATOM   1322  NH1 ARG   175      30.643  60.656  29.177  1.00166.79           N
ATOM   1323  NH2 ARG   175      31.106  58.610  30.274  1.00166.79           N
ATOM   1324  C   ARG   175      27.539  62.890  35.263  1.00166.79           C
ATOM   1325  O   ARG   175      26.354  63.208  35.328  1.00166.79           O
ATOM   1326  N   LEU   176      27.978  61.693  35.680  1.00207.42           N
ATOM   1327  CA  LEU   176      27.057  60.692  36.131  1.00207.42           C
ATOM   1328  CB  LEU   176      27.757  59.347  36.445  1.00207.42           C
ATOM   1329  CG  LEU   176      26.839  58.116  36.655  1.00207.42           C
ATOM   1330  CD1 LEU   176      27.670  56.857  36.950  1.00207.42           C
ATOM   1331  CD2 LEU   176      25.772  58.334  37.735  1.00207.42           C
ATOM   1332  C   LEU   176      26.371  61.192  37.368  1.00207.42           C
ATOM   1333  O   LEU   176      25.169  61.001  37.541  1.00207.42           O
ATOM   1334  N   HIS   177      27.114  61.890  38.244  1.00248.56           N
ATOM   1335  CA  HIS   177      26.608  62.305  39.521  1.00248.56           C
ATOM   1336  ND1 HIS   177      28.508  62.768  42.750  1.00248.56           N
ATOM   1337  CG  HIS   177      27.477  62.879  41.843  1.00248.56           C
ATOM   1338  CB  HIS   177      27.698  62.994  40.363  1.00248.56           C
ATOM   1339  NE2 HIS   177      26.621  62.705  43.923  1.00248.56           N
ATOM   1340  CD2 HIS   177      26.331  62.841  42.577  1.00248.56           C
ATOM   1341  CE1 HIS   177      27.940  62.667  43.978  1.00248.56           C
ATOM   1342  C   HIS   177      25.457  63.245  39.312  1.00248.56           C
ATOM   1343  O   HIS   177      24.519  63.278  40.107  1.00248.56           O
ATOM   1344  N   LYS   178      25.510  64.049  38.236  1.00192.29           N
ATOM   1345  CA  LYS   178      24.501  65.027  37.933  1.00192.29           C
ATOM   1346  CB  LYS   178      24.914  65.933  36.763  1.00192.29           C
ATOM   1347  CG  LYS   178      26.351  66.434  36.932  1.00192.29           C
ATOM   1348  CD  LYS   178      26.636  67.049  38.305  1.00192.29           C
ATOM   1349  CE  LYS   178      28.131  67.163  38.618  1.00192.29           C
ATOM   1350  NZ  LYS   178      28.334  67.468  40.054  1.00192.29           N
ATOM   1351  C   LYS   178      23.197  64.354  37.599  1.00192.29           C
ATOM   1352  O   LYS   178      22.125  64.885  37.884  1.00192.29           O
ATOM   1353  N   ASN   179      23.260  63.159  36.982  1.00154.34           N
ATOM   1354  CA  ASN   179      22.111  62.427  36.514  1.00154.34           C
ATOM   1355  CB  ASN   179      22.522  61.116  35.834  1.00154.34           C
ATOM   1356  CG  ASN   179      23.551  61.483  34.774  1.00154.34           C
ATOM   1357  OD1 ASN   179      24.607  60.861  34.671  1.00154.34           O
ATOM   1358  ND2 ASN   179      23.239  62.528  33.963  1.00154.34           N
ATOM   1359  C   ASN   179      21.248  62.067  37.680  1.00154.34           C
ATOM   1360  O   ASN   179      21.709  61.958  38.815  1.00154.34           O
ATOM   1361  N   TYR   180      19.940  61.877  37.431  1.00170.00           N
ATOM   1362  CA  TYR   180      19.104  61.574  38.546  1.00170.00           C
ATOM   1363  CB  TYR   180      17.770  62.323  38.507  1.00170.00           C
ATOM   1364  CG  TYR   180      18.145  63.761  38.606  1.00170.00           C
ATOM   1365  CD1 TYR   180      18.351  64.353  39.833  1.00170.00           C
ATOM   1366  CD2 TYR   180      18.301  64.514  37.466  1.00170.00           C
ATOM   1367  CE1 TYR   180      18.704  65.680  39.916  1.00170.00           C
ATOM   1368  CE2 TYR   180      18.654  65.841  37.542  1.00170.00           C
ATOM   1369  CZ  TYR   180      18.856  66.425  38.770  1.00170.00           C
ATOM   1370  OH  TYR   180      19.218  67.787  38.851  1.00170.00           O
ATOM   1371  C   TYR   180      18.978  60.087  38.685  1.00170.00           C
ATOM   1372  O   TYR   180      18.879  59.333  37.720  1.00170.00           O
ATOM   1373  N   PRO   181      19.057  59.677  39.920  1.00148.22           N
ATOM   1374  CA  PRO   181      19.117  58.291  40.300  1.00148.22           C
ATOM   1375  CD  PRO   181      18.639  60.531  41.019  1.00148.22           C
ATOM   1376  CB  PRO   181      19.100  58.298  41.827  1.00148.22           C
ATOM   1377  CG  PRO   181      18.299  59.568  42.166  1.00148.22           C
ATOM   1378  C   PRO   181      18.034  57.409  39.756  1.00148.22           C
ATOM   1379  O   PRO   181      18.351  56.281  39.381  1.00148.22           O
ATOM   1380  N   VAL   182      16.763  57.855  39.718  1.00118.00           N
ATOM   1381  CA  VAL   182      15.757  56.923  39.288  1.00118.00           C
ATOM   1382  CB  VAL   182      14.330  57.376  39.506  1.00118.00           C
ATOM   1383  CG1 VAL   182      13.777  58.082  38.257  1.00118.00           C
ATOM   1384  CG2 VAL   182      13.500  56.159  39.942  1.00118.00           C
ATOM   1385  C   VAL   182      15.964  56.646  37.837  1.00118.00           C
ATOM   1386  O   VAL   182      15.824  55.520  37.365  1.00118.00           O
ATOM   1387  N   TRP   183      16.327  57.710  37.110  1.00151.92           N
ATOM   1388  CA  TRP   183      16.544  57.759  35.706  1.00151.92           C
ATOM   1389  CB  TRP   183      16.975  59.176  35.344  1.00151.92           C
ATOM   1390  CG  TRP   183      15.866  60.152  35.623  1.00151.92           C
ATOM   1391  CD2 TRP   183      15.392  60.557  36.924  1.00151.92           C
ATOM   1392  CD1 TRP   183      15.061  60.764  34.719  1.00151.92           C
ATOM   1393  NE1 TRP   183      14.166  61.563  35.359  1.00151.92           N
ATOM   1394  CE2 TRP   183      14.331  61.428  36.716  1.00151.92           C
ATOM   1395  CE3 TRP   183      15.780  60.221  38.190  1.00151.92           C
ATOM   1396  CZ2 TRP   183      13.639  61.966  37.766  1.00151.92           C
ATOM   1397  CZ3 TRP   183      15.103  60.785  39.246  1.00151.92           C
ATOM   1398  CH2 TRP   183      14.047  61.644  39.038  1.00151.92           C
ATOM   1399  C   TRP   183      17.666  56.841  35.412  1.00151.92           C
ATOM   1400  O   TRP   183      17.592  56.005  34.514  1.00151.92           O
ATOM   1401  N   ALA   184      18.733  56.964  36.208  1.00 98.98           N
ATOM   1402  CA  ALA   184      19.897  56.180  35.969  1.00 98.98           C
ATOM   1403  CB  ALA   184      21.032  56.491  36.959  1.00 98.98           C
ATOM   1404  C   ALA   184      19.569  54.737  36.110  1.00 98.98           C
ATOM   1405  O   ALA   184      20.007  53.942  35.292  1.00 98.98           O
ATOM   1406  N   ARG   185      18.812  54.341  37.149  1.00136.22           N
ATOM   1407  CA  ARG   185      18.531  52.941  37.325  1.00136.22           C
ATOM   1408  CB  ARG   185      17.933  52.614  38.702  1.00136.22           C
ATOM   1409  CG  ARG   185      18.871  52.997  39.849  1.00136.22           C
ATOM   1410  CD  ARG   185      18.520  52.356  41.192  1.00136.22           C
ATOM   1411  NE  ARG   185      19.341  53.043  42.226  1.00136.22           N
ATOM   1412  CZ  ARG   185      18.823  54.125  42.875  1.00136.22           C
ATOM   1413  NH1 ARG   185      17.525  54.490  42.661  1.00136.22           N
ATOM   1414  NH2 ARG   185      19.599  54.843  43.738  1.00136.22           N
ATOM   1415  C   ARG   185      17.590  52.444  36.271  1.00136.22           C
ATOM   1416  O   ARG   185      17.742  51.335  35.759  1.00136.22           O
ATOM   1417  N   GLY   186      16.591  53.271  35.916  1.00 98.59           N
ATOM   1418  CA  GLY   186      15.565  52.900  34.984  1.00 98.59           C
ATOM   1419  C   GLY   186      16.180  52.619  33.653  1.00 98.59           C
ATOM   1420  O   GLY   186      15.708  51.755  32.916  1.00 98.59           O
ATOM   1421  N   TYR   187      17.249  53.351  33.298  1.00113.76           N
ATOM   1422  CA  TYR   187      17.848  53.156  32.009  1.00113.76           C
ATOM   1423  CB  TYR   187      19.060  54.061  31.704  1.00113.76           C
ATOM   1424  CG  TYR   187      18.541  55.412  31.347  1.00113.76           C
ATOM   1425  CD1 TYR   187      17.800  55.569  30.198  1.00113.76           C
ATOM   1426  CD2 TYR   187      18.815  56.518  32.119  1.00113.76           C
ATOM   1427  CE1 TYR   187      17.313  56.802  29.837  1.00113.76           C
ATOM   1428  CE2 TYR   187      18.329  57.756  31.762  1.00113.76           C
ATOM   1429  CZ  TYR   187      17.573  57.897  30.623  1.00113.76           C
ATOM   1430  OH  TYR   187      17.074  59.164  30.254  1.00113.76           O
ATOM   1431  C   TYR   187      18.295  51.735  31.857  1.00113.76           C
ATOM   1432  O   TYR   187      18.134  51.175  30.776  1.00113.76           O
ATOM   1433  N   PRO   188      18.866  51.104  32.840  1.00180.12           N
ATOM   1434  CA  PRO   188      19.214  49.742  32.606  1.00180.12           C
ATOM   1435  CD  PRO   188      19.896  51.737  33.625  1.00180.12           C
ATOM   1436  CB  PRO   188      20.088  49.320  33.780  1.00180.12           C
ATOM   1437  CG  PRO   188      20.850  50.620  34.086  1.00180.12           C
ATOM   1438  C   PRO   188      18.032  48.897  32.302  1.00180.12           C
ATOM   1439  O   PRO   188      18.174  47.944  31.542  1.00180.12           O
ATOM   1440  N   ARG   189      16.857  49.192  32.873  1.00197.85           N
ATOM   1441  CA  ARG   189      15.740  48.389  32.484  1.00197.85           C
ATOM   1442  CB  ARG   189      14.469  48.664  33.308  1.00197.85           C
ATOM   1443  CG  ARG   189      13.271  47.826  32.855  1.00197.85           C
ATOM   1444  CD  ARG   189      13.510  46.314  32.924  1.00197.85           C
ATOM   1445  NE  ARG   189      13.323  45.878  34.337  1.00197.85           N
ATOM   1446  CZ  ARG   189      13.355  44.548  34.645  1.00197.85           C
ATOM   1447  NH1 ARG   189      13.598  43.627  33.666  1.00197.85           N
ATOM   1448  NH2 ARG   189      13.142  44.140  35.929  1.00197.85           N
ATOM   1449  C   ARG   189      15.438  48.671  31.042  1.00197.85           C
ATOM   1450  O   ARG   189      15.126  47.765  30.274  1.00197.85           O
ATOM   1451  N   THR   190      15.500  49.948  30.621  1.00150.26           N
ATOM   1452  CA  THR   190      15.162  50.240  29.258  1.00150.26           C
ATOM   1453  CB  THR   190      14.997  51.711  28.980  1.00150.26           C
ATOM   1454  OG1 THR   190      14.461  51.901  27.679  1.00150.26           O
ATOM   1455  CG2 THR   190      16.355  52.417  29.100  1.00150.26           C
ATOM   1456  C   THR   190      16.171  49.685  28.297  1.00150.26           C
ATOM   1457  O   THR   190      15.793  49.050  27.318  1.00150.26           O
ATOM   1458  N   ILE   191      17.482  49.884  28.535  1.00159.74           N
ATOM   1459  CA  ILE   191      18.412  49.487  27.512  1.00159.74           C
ATOM   1460  CB  ILE   191      19.794  50.038  27.731  1.00159.74           C
ATOM   1461  CG2 ILE   191      20.719  49.460  26.645  1.00159.74           C
ATOM   1462  CG1 ILE   191      19.739  51.571  27.755  1.00159.74           C
ATOM   1463  CD1 ILE   191      19.177  52.173  26.468  1.00159.74           C
ATOM   1464  C   ILE   191      18.480  47.996  27.329  1.00159.74           C
ATOM   1465  O   ILE   191      18.336  47.544  26.194  1.00159.74           O
ATOM   1466  N   PRO   192      18.709  47.177  28.330  1.00194.64           N
ATOM   1467  CA  PRO   192      18.709  45.782  27.984  1.00194.64           C
ATOM   1468  CD  PRO   192      19.773  47.460  29.283  1.00194.64           C
ATOM   1469  CB  PRO   192      19.517  45.056  29.061  1.00194.64           C
ATOM   1470  CG  PRO   192      20.509  46.132  29.526  1.00194.64           C
ATOM   1471  C   PRO   192      17.380  45.183  27.619  1.00194.64           C
ATOM   1472  O   PRO   192      17.332  44.420  26.657  1.00194.64           O
ATOM   1473  N   PRO   193      16.340  45.463  28.353  1.00184.09           N
ATOM   1474  CA  PRO   193      15.046  44.940  27.991  1.00184.09           C
ATOM   1475  CD  PRO   193      16.531  45.385  29.796  1.00184.09           C
ATOM   1476  CB  PRO   193      14.235  44.853  29.279  1.00184.09           C
ATOM   1477  CG  PRO   193      15.301  44.667  30.365  1.00184.09           C
ATOM   1478  C   PRO   193      14.314  45.674  26.915  1.00184.09           C
ATOM   1479  O   PRO   193      13.224  45.209  26.579  1.00184.09           O
ATOM   1480  N   SER   194      14.866  46.791  26.382  1.00204.92           N
ATOM   1481  CA  SER   194      14.156  47.641  25.459  1.00204.92           C
ATOM   1482  CB  SER   194      15.010  48.697  24.728  1.00204.92           C
ATOM   1483  OG  SER   194      15.939  48.070  23.858  1.00204.92           O
ATOM   1484  C   SER   194      13.568  46.797  24.413  1.00204.92           C
ATOM   1485  O   SER   194      14.194  45.809  24.022  1.00204.92           O
ATOM   1486  N   ALA   195      12.338  47.188  23.996  1.00203.34           N
ATOM   1487  CA  ALA   195      11.576  46.455  23.037  1.00203.34           C
ATOM   1488  CB  ALA   195      10.378  47.234  22.467  1.00203.34           C
ATOM   1489  C   ALA   195      12.527  46.210  21.946  1.00203.34           C
ATOM   1490  O   ALA   195      13.130  47.125  21.383  1.00203.34           O
ATOM   1491  N   PRO   196      12.642  44.926  21.750  1.00168.14           N
ATOM   1492  CA  PRO   196      13.624  44.345  20.887  1.00168.14           C
ATOM   1493  CD  PRO   196      11.464  44.083  21.873  1.00168.14           C
ATOM   1494  CB  PRO   196      13.167  42.909  20.632  1.00168.14           C
ATOM   1495  CG  PRO   196      11.644  42.976  20.827  1.00168.14           C
ATOM   1496  C   PRO   196      13.681  45.134  19.642  1.00168.14           C
ATOM   1497  O   PRO   196      12.697  45.200  18.910  1.00168.14           O
ATOM   1498  N   VAL   197      14.845  45.751  19.419  1.00168.27           N
ATOM   1499  CA  VAL   197      15.096  46.573  18.286  1.00168.27           C
ATOM   1500  CB  VAL   197      16.352  47.364  18.366  1.00168.27           C
ATOM   1501  CG1 VAL   197      16.255  48.355  19.538  1.00168.27           C
ATOM   1502  CG2 VAL   197      17.489  46.362  18.488  1.00168.27           C
ATOM   1503  C   VAL   197      15.186  45.661  17.115  1.00168.27           C
ATOM   1504  O   VAL   197      15.321  46.101  15.979  1.00168.27           O
ATOM   1505  N   LYS   198      15.180  44.346  17.384  1.00142.25           N
ATOM   1506  CA  LYS   198      15.290  43.350  16.365  1.00142.25           C
ATOM   1507  CB  LYS   198      14.967  41.974  16.972  1.00142.25           C
ATOM   1508  CG  LYS   198      15.181  40.754  16.081  1.00142.25           C
ATOM   1509  CD  LYS   198      15.072  39.452  16.878  1.00142.25           C
ATOM   1510  CE  LYS   198      13.754  39.338  17.652  1.00142.25           C
ATOM   1511  NZ  LYS   198      13.760  38.131  18.508  1.00142.25           N
ATOM   1512  C   LYS   198      14.254  43.672  15.327  1.00142.25           C
ATOM   1513  O   LYS   198      14.535  43.642  14.130  1.00142.25           O
ATOM   1514  N   ASP   199      13.031  44.016  15.770  1.00 77.86           N
ATOM   1515  CA  ASP   199      11.946  44.387  14.903  1.00 77.86           C
ATOM   1516  CB  ASP   199      10.628  44.502  15.685  1.00 77.86           C
ATOM   1517  CG  ASP   199      10.300  43.105  16.203  1.00 77.86           C
ATOM   1518  OD1 ASP   199      10.242  42.161  15.370  1.00 77.86           O
ATOM   1519  OD2 ASP   199      10.125  42.958  17.443  1.00 77.86           O
ATOM   1520  C   ASP   199      12.250  45.712  14.248  1.00 77.86           C
ATOM   1521  O   ASP   199      11.866  45.961  13.106  1.00 77.86           O
ATOM   1522  N   LEU   200      12.954  46.596  14.982  1.00180.68           N
ATOM   1523  CA  LEU   200      13.335  47.926  14.590  1.00180.68           C
ATOM   1524  CB  LEU   200      14.179  48.562  15.714  1.00180.68           C
ATOM   1525  CG  LEU   200      14.467  50.066  15.653  1.00180.68           C
ATOM   1526  CD1 LEU   200      14.974  50.508  14.270  1.00180.68           C
ATOM   1527  CD2 LEU   200      13.306  50.867  16.262  1.00180.68           C
ATOM   1528  C   LEU   200      14.235  47.810  13.388  1.00180.68           C
ATOM   1529  O   LEU   200      14.140  48.599  12.450  1.00180.68           O
ATOM   1530  N   GLU   201      15.131  46.803  13.403  1.00 85.65           N
ATOM   1531  CA  GLU   201      16.187  46.622  12.443  1.00 85.65           C
ATOM   1532  CB  GLU   201      17.073  45.428  12.831  1.00 85.65           C
ATOM   1533  CG  GLU   201      17.807  45.676  14.153  1.00 85.65           C
ATOM   1534  CD  GLU   201      18.262  44.345  14.736  1.00 85.65           C
ATOM   1535  OE1 GLU   201      18.033  43.295  14.079  1.00 85.65           O
ATOM   1536  OE2 GLU   201      18.837  44.365  15.857  1.00 85.65           O
ATOM   1537  C   GLU   201      15.680  46.405  11.051  1.00 85.65           C
ATOM   1538  O   GLU   201      16.199  46.988  10.101  1.00 85.65           O
ATOM   1539  N   ALA   202      14.637  45.579  10.884  1.00 47.56           N
ATOM   1540  CA  ALA   202      14.182  45.237   9.567  1.00 47.56           C
ATOM   1541  CB  ALA   202      13.001  44.250   9.587  1.00 47.56           C
ATOM   1542  C   ALA   202      13.727  46.463   8.834  1.00 47.56           C
ATOM   1543  O   ALA   202      13.982  46.606   7.639  1.00 47.56           O
ATOM   1544  N   LEU   203      13.041  47.382   9.538  1.00111.58           N
ATOM   1545  CA  LEU   203      12.474  48.555   8.933  1.00111.58           C
ATOM   1546  CB  LEU   203      11.576  49.382   9.870  1.00111.58           C
ATOM   1547  CG  LEU   203      10.213  48.733  10.165  1.00111.58           C
ATOM   1548  CD1 LEU   203      10.368  47.424  10.953  1.00111.58           C
ATOM   1549  CD2 LEU   203       9.254  49.734  10.831  1.00111.58           C
ATOM   1550  C   LEU   203      13.518  49.484   8.408  1.00111.58           C
ATOM   1551  O   LEU   203      13.278  50.172   7.417  1.00111.58           O
ATOM   1552  N   ARG   204      14.692  49.546   9.060  1.00219.52           N
ATOM   1553  CA  ARG   204      15.694  50.504   8.688  1.00219.52           C
ATOM   1554  CB  ARG   204      16.992  50.327   9.499  1.00219.52           C
ATOM   1555  CG  ARG   204      18.007  51.458   9.333  1.00219.52           C
ATOM   1556  CD  ARG   204      19.288  51.261  10.151  1.00219.52           C
ATOM   1557  NE  ARG   204      18.903  51.160  11.587  1.00219.52           N
ATOM   1558  CZ  ARG   204      18.733  49.938  12.173  1.00219.52           C
ATOM   1559  NH1 ARG   204      18.998  48.798  11.469  1.00219.52           N
ATOM   1560  NH2 ARG   204      18.309  49.855  13.468  1.00219.52           N
ATOM   1561  C   ARG   204      16.004  50.347   7.235  1.00219.52           C
ATOM   1562  O   ARG   204      16.089  49.242   6.705  1.00219.52           O
ATOM   1563  N   GLY   205      16.255  51.474   6.552  1.00186.42           N
ATOM   1564  CA  GLY   205      16.479  51.420   5.142  1.00186.42           C
ATOM   1565  C   GLY   205      16.891  52.791   4.762  1.00186.42           C
ATOM   1566  O   GLY   205      16.308  53.467   3.917  1.00186.42           O
ATOM   1567  N   LYS   206      17.990  53.181   5.419  1.00165.16           N
ATOM   1568  CA  LYS   206      18.731  54.384   5.240  1.00165.16           C
ATOM   1569  CB  LYS   206      18.533  55.440   6.345  1.00165.16           C
ATOM   1570  CG  LYS   206      17.201  56.184   6.262  1.00165.16           C
ATOM   1571  CD  LYS   206      15.994  55.289   6.522  1.00165.16           C
ATOM   1572  CE  LYS   206      14.662  55.934   6.141  1.00165.16           C
ATOM   1573  NZ  LYS   206      13.603  54.902   6.112  1.00165.16           N
ATOM   1574  C   LYS   206      20.118  53.885   5.381  1.00165.16           C
ATOM   1575  O   LYS   206      20.329  52.816   5.954  1.00165.16           O
ATOM   1576  N   PRO   207      21.075  54.584   4.882  1.00 96.00           N
ATOM   1577  CA  PRO   207      22.396  54.065   5.030  1.00 96.00           C
ATOM   1578  CD  PRO   207      20.919  55.338   3.648  1.00 96.00           C
ATOM   1579  CB  PRO   207      23.275  54.914   4.118  1.00 96.00           C
ATOM   1580  CG  PRO   207      22.308  55.320   2.985  1.00 96.00           C
ATOM   1581  C   PRO   207      22.760  54.047   6.476  1.00 96.00           C
ATOM   1582  O   PRO   207      22.533  55.045   7.160  1.00 96.00           O
ATOM   1583  N   LEU   208      23.317  52.920   6.961  1.00118.03           N
ATOM   1584  CA  LEU   208      23.672  52.837   8.343  1.00118.03           C
ATOM   1585  CB  LEU   208      22.891  51.767   9.130  1.00118.03           C
ATOM   1586  CG  LEU   208      23.288  51.697  10.619  1.00118.03           C
ATOM   1587  CD1 LEU   208      22.881  52.977  11.363  1.00118.03           C
ATOM   1588  CD2 LEU   208      22.756  50.422  11.293  1.00118.03           C
ATOM   1589  C   LEU   208      25.110  52.458   8.433  1.00118.03           C
ATOM   1590  O   LEU   208      25.633  51.719   7.599  1.00118.03           O
ATOM   1591  N   ASP   209      25.794  52.996   9.455  1.00102.89           N
ATOM   1592  CA  ASP   209      27.169  52.678   9.695  1.00102.89           C
ATOM   1593  CB  ASP   209      28.095  53.904   9.650  1.00102.89           C
ATOM   1594  CG  ASP   209      29.529  53.421   9.803  1.00102.89           C
ATOM   1595  OD1 ASP   209      29.735  52.179   9.835  1.00102.89           O
ATOM   1596  OD2 ASP   209      30.439  54.289   9.883  1.00102.89           O
ATOM   1597  C   ASP   209      27.224  52.152  11.088  1.00102.89           C
ATOM   1598  O   ASP   209      26.727  52.793  12.014  1.00102.89           O
ATOM   1599  N   TRP   210      27.807  50.957  11.290  1.00122.67           N
ATOM   1600  CA  TRP   210      27.814  50.538  12.652  1.00122.67           C
ATOM   1601  CB  TRP   210      27.182  49.161  12.873  1.00122.67           C
ATOM   1602  CG  TRP   210      26.486  49.078  14.209  1.00122.67           C
ATOM   1603  CD2 TRP   210      27.107  48.887  15.486  1.00122.67           C
ATOM   1604  CD1 TRP   210      25.149  49.202  14.445  1.00122.67           C
ATOM   1605  NE1 TRP   210      24.892  49.059  15.784  1.00122.67           N
ATOM   1606  CE2 TRP   210      26.089  48.875  16.439  1.00122.67           C
ATOM   1607  CE3 TRP   210      28.412  48.736  15.843  1.00122.67           C
ATOM   1608  CZ2 TRP   210      26.364  48.700  17.763  1.00122.67           C
ATOM   1609  CZ3 TRP   210      28.669  48.570  17.185  1.00122.67           C
ATOM   1610  CH2 TRP   210      27.676  48.548  18.131  1.00122.67           C
ATOM   1611  C   TRP   210      29.254  50.500  13.050  1.00122.67           C
ATOM   1612  O   TRP   210      30.095  49.954  12.336  1.00122.67           O
ATOM   1613  N   THR   211      29.577  51.117  14.200  1.00 94.04           N
ATOM   1614  CA  THR   211      30.939  51.173  14.633  1.00 94.04           C
ATOM   1615  CB  THR   211      31.382  52.573  14.945  1.00 94.04           C
ATOM   1616  OG1 THR   211      31.146  53.432  13.842  1.00 94.04           O
ATOM   1617  CG2 THR   211      32.884  52.544  15.240  1.00 94.04           C
ATOM   1618  C   THR   211      30.982  50.434  15.924  1.00 94.04           C
ATOM   1619  O   THR   211      30.239  50.762  16.845  1.00 94.04           O
ATOM   1620  N   VAL   212      31.862  49.422  16.025  1.00162.65           N
ATOM   1621  CA  VAL   212      31.928  48.620  17.210  1.00162.65           C
ATOM   1622  CB  VAL   212      31.295  47.276  16.996  1.00162.65           C
ATOM   1623  CG1 VAL   212      31.842  46.705  15.684  1.00162.65           C
ATOM   1624  CG2 VAL   212      31.533  46.379  18.223  1.00162.65           C
ATOM   1625  C   VAL   212      33.362  48.416  17.562  1.00162.65           C
ATOM   1626  O   VAL   212      34.244  48.511  16.710  1.00162.65           O
ATOM   1627  N   GLY   213      33.630  48.158  18.856  1.00157.48           N
ATOM   1628  CA  GLY   213      34.968  47.882  19.276  1.00157.48           C
ATOM   1629  C   GLY   213      35.041  46.405  19.474  1.00157.48           C
ATOM   1630  O   GLY   213      34.142  45.795  20.051  1.00157.48           O
ATOM   1631  N   ALA   214      36.125  45.786  18.976  1.00109.93           N
ATOM   1632  CA  ALA   214      36.302  44.371  19.113  1.00109.93           C
ATOM   1633  CB  ALA   214      37.546  43.854  18.374  1.00109.93           C
ATOM   1634  C   ALA   214      36.462  44.050  20.563  1.00109.93           C
ATOM   1635  O   ALA   214      36.003  43.014  21.041  1.00109.93           O
ATOM   1636  N   ALA   215      37.175  44.939  21.272  1.00224.49           N
ATOM   1637  CA  ALA   215      37.519  44.879  22.664  1.00224.49           C
ATOM   1638  CB  ALA   215      38.544  45.956  23.061  1.00224.49           C
ATOM   1639  C   ALA   215      36.333  45.041  23.571  1.00224.49           C
ATOM   1640  O   ALA   215      36.364  44.545  24.693  1.00224.49           O
ATOM   1641  N   THR   216      35.281  45.769  23.141  1.00372.65           N
ATOM   1642  CA  THR   216      34.221  46.189  24.029  1.00372.65           C
ATOM   1643  CB  THR   216      33.112  46.920  23.332  1.00372.65           C
ATOM   1644  OG1 THR   216      32.203  47.454  24.286  1.00372.65           O
ATOM   1645  CG2 THR   216      32.398  45.955  22.374  1.00372.65           C
ATOM   1646  C   THR   216      33.641  45.094  24.872  1.00372.65           C
ATOM   1647  O   THR   216      33.091  44.096  24.411  1.00372.65           O
ATOM   1648  N   PRO   217      33.865  45.275  26.148  1.00416.77           N
ATOM   1649  CA  PRO   217      33.340  44.421  27.179  1.00416.77           C
ATOM   1650  CD  PRO   217      34.981  46.082  26.613  1.00416.77           C
ATOM   1651  CB  PRO   217      34.214  44.669  28.411  1.00416.77           C
ATOM   1652  CG  PRO   217      34.888  46.027  28.143  1.00416.77           C
ATOM   1653  C   PRO   217      31.876  44.588  27.484  1.00416.77           C
ATOM   1654  O   PRO   217      31.224  43.587  27.775  1.00416.77           O
ATOM   1655  N   THR   218      31.355  45.838  27.485  1.00343.73           N
ATOM   1656  CA  THR   218      29.995  46.070  27.888  1.00343.73           C
ATOM   1657  CB  THR   218      29.694  47.497  28.226  1.00343.73           C
ATOM   1658  OG1 THR   218      29.888  48.316  27.090  1.00343.73           O
ATOM   1659  CG2 THR   218      30.619  47.941  29.370  1.00343.73           C
ATOM   1660  C   THR   218      29.005  45.622  26.864  1.00343.73           C
ATOM   1661  O   THR   218      28.041  44.938  27.200  1.00343.73           O
ATOM   1662  N   GLU   219      29.215  45.997  25.586  1.00302.14           N
ATOM   1663  CA  GLU   219      28.286  45.621  24.560  1.00302.14           C
ATOM   1664  CB  GLU   219      27.802  46.813  23.704  1.00302.14           C
ATOM   1665  CG  GLU   219      28.881  47.559  22.908  1.00302.14           C
ATOM   1666  CD  GLU   219      28.897  47.039  21.474  1.00302.14           C
ATOM   1667  OE1 GLU   219      27.971  46.263  21.114  1.00302.14           O
ATOM   1668  OE2 GLU   219      29.836  47.410  20.719  1.00302.14           O
ATOM   1669  C   GLU   219      28.962  44.625  23.664  1.00302.14           C
ATOM   1670  O   GLU   219      29.905  44.957  22.945  1.00302.14           O
ATOM   1671  N   SER   220      28.465  43.374  23.693  1.00256.61           N
ATOM   1672  CA  SER   220      28.989  42.243  22.973  1.00256.61           C
ATOM   1673  CB  SER   220      28.929  40.940  23.793  1.00256.61           C
ATOM   1674  OG  SER   220      29.458  39.856  23.041  1.00256.61           O
ATOM   1675  C   SER   220      28.152  42.039  21.729  1.00256.61           C
ATOM   1676  O   SER   220      28.138  42.916  20.867  1.00256.61           O
ATOM   1677  N   PHE   221      27.469  40.859  21.586  1.00470.13           N
ATOM   1678  CA  PHE   221      26.668  40.546  20.419  1.00470.13           C
ATOM   1679  CB  PHE   221      26.005  39.156  20.434  1.00470.13           C
ATOM   1680  CG  PHE   221      27.069  38.131  20.238  1.00470.13           C
ATOM   1681  CD1 PHE   221      27.748  38.049  19.043  1.00470.13           C
ATOM   1682  CD2 PHE   221      27.364  37.224  21.230  1.00470.13           C
ATOM   1683  CE1 PHE   221      28.723  37.099  18.852  1.00470.13           C
ATOM   1684  CE2 PHE   221      28.337  36.270  21.042  1.00470.13           C
ATOM   1685  CZ  PHE   221      29.021  36.207  19.852  1.00470.13           C
ATOM   1686  C   PHE   221      25.579  41.563  20.265  1.00470.13           C
ATOM   1687  O   PHE   221      24.461  41.432  20.780  1.00470.13           O
ATOM   1688  N   PHE   222      25.891  42.589  19.461  1.00245.49           N
ATOM   1689  CA  PHE   222      24.985  43.659  19.217  1.00245.49           C
ATOM   1690  CB  PHE   222      25.105  44.795  20.247  1.00245.49           C
ATOM   1691  CG  PHE   222      24.759  44.194  21.565  1.00245.49           C
ATOM   1692  CD1 PHE   222      23.443  44.037  21.935  1.00245.49           C
ATOM   1693  CD2 PHE   222      25.748  43.757  22.418  1.00245.49           C
ATOM   1694  CE1 PHE   222      23.122  43.473  23.146  1.00245.49           C
ATOM   1695  CE2 PHE   222      25.431  43.194  23.631  1.00245.49           C
ATOM   1696  CZ  PHE   222      24.115  43.052  23.998  1.00245.49           C
ATOM   1697  C   PHE   222      25.339  44.208  17.873  1.00245.49           C
ATOM   1698  O   PHE   222      24.542  44.190  16.939  1.00245.49           O
ATOM   1699  N   ASP   223      26.579  44.707  17.755  1.00134.31           N
ATOM   1700  CA  ASP   223      27.103  45.321  16.570  1.00134.31           C
ATOM   1701  CB  ASP   223      28.584  45.681  16.764  1.00134.31           C
ATOM   1702  CG  ASP   223      29.334  44.452  17.263  1.00134.31           C
ATOM   1703  OD1 ASP   223      29.038  44.010  18.405  1.00134.31           O
ATOM   1704  OD2 ASP   223      30.203  43.935  16.513  1.00134.31           O
ATOM   1705  C   ASP   223      27.050  44.396  15.395  1.00134.31           C
ATOM   1706  O   ASP   223      26.597  44.783  14.320  1.00134.31           O
ATOM   1707  N   ASN   224      27.514  43.148  15.550  1.00 83.53           N
ATOM   1708  CA  ASN   224      27.553  42.280  14.412  1.00 83.53           C
ATOM   1709  CB  ASN   224      28.257  40.942  14.698  1.00 83.53           C
ATOM   1710  CG  ASN   224      28.390  40.194  13.379  1.00 83.53           C
ATOM   1711  OD1 ASN   224      27.395  39.840  12.749  1.00 83.53           O
ATOM   1712  ND2 ASN   224      29.654  39.953  12.939  1.00 83.53           N
ATOM   1713  C   ASN   224      26.159  41.984  13.963  1.00 83.53           C
ATOM   1714  O   ASN   224      25.859  42.029  12.771  1.00 83.53           O
ATOM   1715  N   ILE   225      25.256  41.683  14.912  1.00133.44           N
ATOM   1716  CA  ILE   225      23.919  41.338  14.531  1.00133.44           C
ATOM   1717  CB  ILE   225      23.057  40.855  15.662  1.00133.44           C
ATOM   1718  CG2 ILE   225      22.967  41.970  16.711  1.00133.44           C
ATOM   1719  CG1 ILE   225      21.687  40.406  15.122  1.00133.44           C
ATOM   1720  CD1 ILE   225      21.755  39.187  14.205  1.00133.44           C
ATOM   1721  C   ILE   225      23.245  42.515  13.912  1.00133.44           C
ATOM   1722  O   ILE   225      22.519  42.377  12.930  1.00133.44           O
ATOM   1723  N   VAL   226      23.451  43.717  14.475  1.00109.38           N
ATOM   1724  CA  VAL   226      22.771  44.847  13.923  1.00109.38           C
ATOM   1725  CB  VAL   226      22.951  46.102  14.723  1.00109.38           C
ATOM   1726  CG1 VAL   226      24.447  46.383  14.861  1.00109.38           C
ATOM   1727  CG2 VAL   226      22.159  47.231  14.042  1.00109.38           C
ATOM   1728  C   VAL   226      23.219  45.065  12.511  1.00109.38           C
ATOM   1729  O   VAL   226      22.401  45.360  11.641  1.00109.38           O
ATOM   1730  N   THR   227      24.525  44.913  12.226  1.00112.69           N
ATOM   1731  CA  THR   227      24.970  45.127  10.880  1.00112.69           C
ATOM   1732  CB  THR   227      26.454  44.972  10.711  1.00112.69           C
ATOM   1733  OG1 THR   227      26.852  43.646  11.024  1.00112.69           O
ATOM   1734  CG2 THR   227      27.161  45.976  11.639  1.00112.69           C
ATOM   1735  C   THR   227      24.293  44.128   9.990  1.00112.69           C
ATOM   1736  O   THR   227      23.821  44.462   8.906  1.00112.69           O
ATOM   1737  N   ALA   228      24.211  42.861  10.425  1.00 38.72           N
ATOM   1738  CA  ALA   228      23.617  41.865   9.580  1.00 38.72           C
ATOM   1739  CB  ALA   228      23.692  40.454  10.189  1.00 38.72           C
ATOM   1740  C   ALA   228      22.168  42.178   9.339  1.00 38.72           C
ATOM   1741  O   ALA   228      21.690  42.096   8.209  1.00 38.72           O
ATOM   1742  N   THR   229      21.433  42.569  10.399  1.00117.93           N
ATOM   1743  CA  THR   229      20.016  42.791  10.308  1.00117.93           C
ATOM   1744  CB  THR   229      19.382  43.035  11.644  1.00117.93           C
ATOM   1745  OG1 THR   229      17.968  43.061  11.512  1.00117.93           O
ATOM   1746  CG2 THR   229      19.898  44.369  12.210  1.00117.93           C
ATOM   1747  C   THR   229      19.689  43.955   9.421  1.00117.93           C
ATOM   1748  O   THR   229      18.725  43.897   8.659  1.00117.93           O
ATOM   1749  N   LYS   230      20.462  45.056   9.509  1.00162.53           N
ATOM   1750  CA  LYS   230      20.193  46.210   8.695  1.00162.53           C
ATOM   1751  CB  LYS   230      21.026  47.437   9.109  1.00162.53           C
ATOM   1752  CG  LYS   230      20.593  48.750   8.456  1.00162.53           C
ATOM   1753  CD  LYS   230      20.722  48.768   6.933  1.00162.53           C
ATOM   1754  CE  LYS   230      20.157  50.036   6.291  1.00162.53           C
ATOM   1755  NZ  LYS   230      20.221  49.929   4.817  1.00162.53           N
ATOM   1756  C   LYS   230      20.564  45.840   7.294  1.00162.53           C
ATOM   1757  O   LYS   230      21.633  45.284   7.052  1.00162.53           O
ATOM   1758  N   ALA   231      19.708  46.208   6.322  1.00170.21           N
ATOM   1759  CA  ALA   231      19.847  45.698   4.990  1.00170.21           C
ATOM   1760  CB  ALA   231      18.774  46.247   4.036  1.00170.21           C
ATOM   1761  C   ALA   231      21.180  45.997   4.374  1.00170.21           C
ATOM   1762  O   ALA   231      21.846  45.083   3.898  1.00170.21           O
ATOM   1763  N   GLY   232      21.659  47.249   4.381  1.00116.76           N
ATOM   1764  CA  GLY   232      22.917  47.422   3.712  1.00116.76           C
ATOM   1765  C   GLY   232      23.797  48.232   4.590  1.00116.76           C
ATOM   1766  O   GLY   232      24.401  49.211   4.156  1.00116.76           O
ATOM   1767  N   VAL   233      23.928  47.807   5.855  1.00115.59           N
ATOM   1768  CA  VAL   233      24.737  48.564   6.757  1.00115.59           C
ATOM   1769  CB  VAL   233      24.366  48.383   8.196  1.00115.59           C
ATOM   1770  CG1 VAL   233      24.820  46.981   8.600  1.00115.59           C
ATOM   1771  CG2 VAL   233      25.019  49.482   9.047  1.00115.59           C
ATOM   1772  C   VAL   233      26.148  48.103   6.619  1.00115.59           C
ATOM   1773  O   VAL   233      26.415  46.952   6.274  1.00115.59           O
ATOM   1774  N   ASN   234      27.097  49.024   6.867  1.00104.28           N
ATOM   1775  CA  ASN   234      28.480  48.663   6.826  1.00104.28           C
ATOM   1776  CB  ASN   234      29.368  49.651   6.047  1.00104.28           C
ATOM   1777  CG  ASN   234      29.295  51.016   6.714  1.00104.28           C
ATOM   1778  OD1 ASN   234      30.270  51.487   7.296  1.00104.28           O
ATOM   1779  ND2 ASN   234      28.110  51.676   6.622  1.00104.28           N
ATOM   1780  C   ASN   234      28.943  48.606   8.243  1.00104.28           C
ATOM   1781  O   ASN   234      28.438  49.325   9.104  1.00104.28           O
ATOM   1782  N   ILE   235      29.900  47.707   8.535  1.00 89.54           N
ATOM   1783  CA  ILE   235      30.342  47.582   9.889  1.00 89.54           C
ATOM   1784  CB  ILE   235      30.098  46.216  10.463  1.00 89.54           C
ATOM   1785  CG2 ILE   235      30.970  45.212   9.692  1.00 89.54           C
ATOM   1786  CG1 ILE   235      30.320  46.214  11.984  1.00 89.54           C
ATOM   1787  CD1 ILE   235      29.784  44.960  12.673  1.00 89.54           C
ATOM   1788  C   ILE   235      31.809  47.843   9.942  1.00 89.54           C
ATOM   1789  O   ILE   235      32.572  47.376   9.098  1.00 89.54           O
ATOM   1790  N   GLY   236      32.234  48.631  10.947  1.00 40.11           N
ATOM   1791  CA  GLY   236      33.630  48.900  11.107  1.00 40.11           C
ATOM   1792  C   GLY   236      33.984  48.486  12.496  1.00 40.11           C
ATOM   1793  O   GLY   236      33.311  48.857  13.455  1.00 40.11           O
ATOM   1794  N   LEU   237      35.067  47.701  12.629  1.00197.79           N
ATOM   1795  CA  LEU   237      35.517  47.238  13.909  1.00197.79           C
ATOM   1796  CB  LEU   237      35.953  45.762  13.927  1.00197.79           C
ATOM   1797  CG  LEU   237      34.842  44.700  13.906  1.00197.79           C
ATOM   1798  CD1 LEU   237      35.445  43.299  13.751  1.00197.79           C
ATOM   1799  CD2 LEU   237      33.981  44.762  15.172  1.00197.79           C
ATOM   1800  C   LEU   237      36.769  47.978  14.244  1.00197.79           C
ATOM   1801  O   LEU   237      37.639  48.171  13.396  1.00197.79           O
ATOM   1802  N   LEU   238      36.885  48.410  15.515  1.00121.79           N
ATOM   1803  CA  LEU   238      38.061  49.083  15.991  1.00121.79           C
ATOM   1804  CB  LEU   238      37.778  50.470  16.574  1.00121.79           C
ATOM   1805  CG  LEU   238      37.170  51.479  15.583  1.00121.79           C
ATOM   1806  CD1 LEU   238      36.917  52.841  16.256  1.00121.79           C
ATOM   1807  CD2 LEU   238      38.022  51.598  14.309  1.00121.79           C
ATOM   1808  C   LEU   238      38.603  48.239  17.125  1.00121.79           C
ATOM   1809  O   LEU   238      37.882  47.411  17.673  1.00121.79           O
ATOM   1810  N   PRO   239      39.862  48.408  17.467  1.00294.50           N
ATOM   1811  CA  PRO   239      40.494  47.681  18.553  1.00294.50           C
ATOM   1812  CD  PRO   239      40.825  48.769  16.436  1.00294.50           C
ATOM   1813  CB  PRO   239      41.997  47.840  18.347  1.00294.50           C
ATOM   1814  CG  PRO   239      42.142  48.088  16.836  1.00294.50           C
ATOM   1815  C   PRO   239      40.021  48.242  19.844  1.00294.50           C
ATOM   1816  O   PRO   239      40.531  47.876  20.901  1.00294.50           O
ATOM   1817  N   GLY   240      39.066  49.168  19.762  1.00237.18           N
ATOM   1818  CA  GLY   240      38.630  49.908  20.898  1.00237.18           C
ATOM   1819  C   GLY   240      37.773  49.111  21.817  1.00237.18           C
ATOM   1820  O   GLY   240      37.343  47.987  21.562  1.00237.18           O
ATOM   1821  N   MET   241      37.539  49.773  22.952  1.00355.00           N
ATOM   1822  CA  MET   241      36.802  49.387  24.102  1.00355.00           C
ATOM   1823  CB  MET   241      37.357  50.125  25.321  1.00355.00           C
ATOM   1824  CG  MET   241      38.888  50.111  25.350  1.00355.00           C
ATOM   1825  SD  MET   241      39.726  51.270  24.230  1.00355.00           S
ATOM   1826  CE  MET   241      41.399  50.729  24.687  1.00355.00           C
ATOM   1827  C   MET   241      35.410  49.891  23.875  1.00355.00           C
ATOM   1828  O   MET   241      35.027  50.188  22.746  1.00355.00           O
ATOM   1829  N   HIS   242      34.606  49.960  24.954  1.00354.24           N
ATOM   1830  CA  HIS   242      33.252  50.437  24.884  1.00354.24           C
ATOM   1831  ND1 HIS   242      30.146  50.066  25.055  1.00354.24           N
ATOM   1832  CG  HIS   242      31.004  50.653  25.960  1.00354.24           C
ATOM   1833  CB  HIS   242      32.430  50.229  26.163  1.00354.24           C
ATOM   1834  NE2 HIS   242      28.988  51.661  26.083  1.00354.24           N
ATOM   1835  CD2 HIS   242      30.280  51.627  26.577  1.00354.24           C
ATOM   1836  CE1 HIS   242      28.955  50.706  25.171  1.00354.24           C
ATOM   1837  C   HIS   242      33.199  51.890  24.559  1.00354.24           C
ATOM   1838  O   HIS   242      32.282  52.310  23.856  1.00354.24           O
ATOM   1839  N   PHE   243      34.131  52.736  25.053  0.90454.45           N
ATOM   1840  CA  PHE   243      34.004  54.096  24.587  0.90454.45           C
ATOM   1841  CB  PHE   243      34.167  55.175  25.673  0.75454.45           C
ATOM   1842  CG  PHE   243      32.984  55.089  26.572  0.75454.45           C
ATOM   1843  CD1 PHE   243      31.781  55.635  26.188  0.75454.45           C
ATOM   1844  CD2 PHE   243      33.068  54.443  27.782  0.75454.45           C
ATOM   1845  CE1 PHE   243      30.681  55.558  27.008  1.00454.45           C
ATOM   1846  CE2 PHE   243      31.971  54.364  28.607  0.50454.45           C
ATOM   1847  CZ  PHE   243      30.775  54.921  28.222  1.00454.45           C
ATOM   1848  C   PHE   243      35.071  54.355  23.554  0.90454.45           C
ATOM   1849  O   PHE   243      36.093  54.942  23.908  0.90454.45           O
ATOM   1850  N   PRO   244      34.914  53.986  22.292  1.00315.14           N
ATOM   1851  CA  PRO   244      35.938  54.274  21.331  1.00315.14           C
ATOM   1852  CD  PRO   244      34.206  52.781  21.890  1.00315.14           C
ATOM   1853  CB  PRO   244      35.716  53.363  20.126  1.00315.14           C
ATOM   1854  CG  PRO   244      34.968  52.168  20.711  1.00315.14           C
ATOM   1855  C   PRO   244      35.996  55.695  20.920  1.00315.14           C
ATOM   1856  O   PRO   244      36.993  56.085  20.317  1.00315.14           O
ATOM   1857  N   TYR   245      34.933  56.474  21.162  1.00186.46           N
ATOM   1858  CA  TYR   245      35.005  57.833  20.731  1.00186.46           C
ATOM   1859  CB  TYR   245      33.665  58.588  20.849  1.00186.46           C
ATOM   1860  CG  TYR   245      33.310  58.792  22.281  1.00186.46           C
ATOM   1861  CD1 TYR   245      32.772  57.769  23.025  1.00186.46           C
ATOM   1862  CD2 TYR   245      33.528  60.011  22.881  1.00186.46           C
ATOM   1863  CE1 TYR   245      32.446  57.959  24.347  1.00186.46           C
ATOM   1864  CE2 TYR   245      33.202  60.209  24.202  1.00186.46           C
ATOM   1865  CZ  TYR   245      32.658  59.182  24.936  1.00186.46           C
ATOM   1866  OH  TYR   245      32.322  59.381  26.292  1.00186.46           O
ATOM   1867  C   TYR   245      36.067  58.476  21.561  1.00186.46           C
ATOM   1868  O   TYR   245      36.815  59.325  21.078  1.00186.46           O
ATOM   1869  N   VAL   246      36.118  58.131  22.863  1.00201.84           N
ATOM   1870  CA  VAL   246      37.156  58.657  23.702  1.00201.84           C
ATOM   1871  CB  VAL   246      36.887  58.497  25.174  1.00201.84           C
ATOM   1872  CG1 VAL   246      36.835  57.008  25.546  1.00201.84           C
ATOM   1873  CG2 VAL   246      37.980  59.263  25.931  1.00201.84           C
ATOM   1874  C   VAL   246      38.481  58.013  23.398  1.00201.84           C
ATOM   1875  O   VAL   246      39.491  58.699  23.249  1.00201.84           O
ATOM   1876  N   SER   247      38.509  56.669  23.293  1.00215.71           N
ATOM   1877  CA  SER   247      39.744  55.956  23.112  1.00215.71           C
ATOM   1878  CB  SER   247      39.553  54.435  23.197  1.00215.71           C
ATOM   1879  OG  SER   247      40.797  53.783  23.003  1.00215.71           O
ATOM   1880  C   SER   247      40.363  56.255  21.781  1.00215.71           C
ATOM   1881  O   SER   247      41.536  56.621  21.708  1.00215.71           O
ATOM   1882  N   HIS   248      39.597  56.100  20.682  1.00150.90           N
ATOM   1883  CA  HIS   248      40.177  56.331  19.386  1.00150.90           C
ATOM   1884  ND1 HIS   248      40.530  53.262  20.234  1.00150.90           N
ATOM   1885  CG  HIS   248      40.894  53.931  19.086  1.00150.90           C
ATOM   1886  CB  HIS   248      40.119  55.074  18.503  1.00150.90           C
ATOM   1887  NE2 HIS   248      42.412  52.319  19.519  1.00150.90           N
ATOM   1888  CD2 HIS   248      42.045  53.341  18.662  1.00150.90           C
ATOM   1889  CE1 HIS   248      41.472  52.309  20.447  1.00150.90           C
ATOM   1890  C   HIS   248      39.392  57.400  18.697  1.00150.90           C
ATOM   1891  O   HIS   248      38.809  57.180  17.636  1.00150.90           O
ATOM   1892  N   PRO   249      39.381  58.567  19.268  1.00123.72           N
ATOM   1893  CA  PRO   249      38.630  59.672  18.741  1.00123.72           C
ATOM   1894  CD  PRO   249      40.408  58.992  20.203  1.00123.72           C
ATOM   1895  CB  PRO   249      38.933  60.845  19.671  1.00123.72           C
ATOM   1896  CG  PRO   249      40.354  60.530  20.176  1.00123.72           C
ATOM   1897  C   PRO   249      38.958  60.014  17.318  1.00123.72           C
ATOM   1898  O   PRO   249      38.035  60.290  16.554  1.00123.72           O
ATOM   1899  N   ASP   250      40.249  60.018  16.931  1.00 83.29           N
ATOM   1900  CA  ASP   250      40.583  60.449  15.603  1.00 83.29           C
ATOM   1901  CB  ASP   250      42.098  60.531  15.354  1.00 83.29           C
ATOM   1902  CG  ASP   250      42.310  61.303  14.058  0.90 83.29           C
ATOM   1903  OD1 ASP   250      41.603  62.326  13.857  0.75 83.29           O
ATOM   1904  OD2 ASP   250      43.193  60.890  13.259  0.75 83.29           O
ATOM   1905  C   ASP   250      40.017  59.497  14.601  1.00 83.29           C
ATOM   1906  O   ASP   250      39.403  59.910  13.619  1.00 83.29           O
ATOM   1907  N   VAL   251      40.201  58.184  14.835  1.00 91.81           N
ATOM   1908  CA  VAL   251      39.749  57.201  13.896  0.92 91.81           C
ATOM   1909  CB  VAL   251      40.155  55.803  14.264  0.92 91.81           C
ATOM   1910  CG1 VAL   251      39.475  55.404  15.585  1.00 91.81           C
ATOM   1911  CG2 VAL   251      39.813  54.881  13.081  1.00 91.81           C
ATOM   1912  C   VAL   251      38.259  57.252  13.821  1.00 91.81           C
ATOM   1913  O   VAL   251      37.677  57.146  12.744  1.00 91.81           O
ATOM   1914  N   PHE   252      37.605  57.430  14.981  1.00 59.06           N
ATOM   1915  CA  PHE   252      36.176  57.447  15.061  1.00 59.06           C
ATOM   1916  CB  PHE   252      35.707  57.638  16.513  1.00 59.06           C
ATOM   1917  CG  PHE   252      34.223  57.612  16.537  1.00 59.06           C
ATOM   1918  CD1 PHE   252      33.554  56.412  16.529  1.00 59.06           C
ATOM   1919  CD2 PHE   252      33.505  58.784  16.578  1.00 59.06           C
ATOM   1920  CE1 PHE   252      32.183  56.383  16.555  1.00 59.06           C
ATOM   1921  CE2 PHE   252      32.131  58.759  16.604  1.00 59.06           C
ATOM   1922  CZ  PHE   252      31.469  57.556  16.593  1.00 59.06           C
ATOM   1923  C   PHE   252      35.672  58.595  14.241  1.00 59.06           C
ATOM   1924  O   PHE   252      34.739  58.445  13.454  1.00 59.06           O
ATOM   1925  N   ALA   253      36.296  59.777  14.399  1.00 31.07           N
ATOM   1926  CA  ALA   253      35.876  60.950  13.689  1.00 31.07           C
ATOM   1927  CB  ALA   253      36.687  62.199  14.073  1.00 31.07           C
ATOM   1928  C   ALA   253      36.054  60.733  12.218  1.00 31.07           C
ATOM   1929  O   ALA   253      35.191  61.105  11.426  1.00 31.07           O
ATOM   1930  N   LYS   254      37.179  60.112  11.814  1.00107.14           N
ATOM   1931  CA  LYS   254      37.462  59.928  10.418  1.00107.14           C
ATOM   1932  CB  LYS   254      38.809  59.225  10.173  1.00107.14           C
ATOM   1933  CG  LYS   254      40.027  60.087  10.505  1.00107.14           C
ATOM   1934  CD  LYS   254      40.178  61.308   9.596  1.00107.14           C
ATOM   1935  CE  LYS   254      41.251  62.289  10.068  1.00107.14           C
ATOM   1936  NZ  LYS   254      40.749  63.058  11.229  1.00107.14           N
ATOM   1937  C   LYS   254      36.406  59.070   9.800  1.00107.14           C
ATOM   1938  O   LYS   254      35.893  59.384   8.727  1.00107.14           O
ATOM   1939  N   TYR   255      36.042  57.960  10.466  1.00 53.78           N
ATOM   1940  CA  TYR   255      35.071  57.070   9.895  1.00 53.78           C
ATOM   1941  CB  TYR   255      34.876  55.764  10.687  1.00 53.78           C
ATOM   1942  CG  TYR   255      36.009  54.851  10.361  1.00 53.78           C
ATOM   1943  CD1 TYR   255      35.958  54.084   9.219  1.00 53.78           C
ATOM   1944  CD2 TYR   255      37.111  54.750  11.180  1.00 53.78           C
ATOM   1945  CE1 TYR   255      36.983  53.230   8.893  1.00 53.78           C
ATOM   1946  CE2 TYR   255      38.142  53.895  10.859  1.00 53.78           C
ATOM   1947  CZ  TYR   255      38.080  53.137   9.714  1.00 53.78           C
ATOM   1948  OH  TYR   255      39.136  52.261   9.383  1.00 53.78           O
ATOM   1949  C   TYR   255      33.742  57.738   9.776  1.00 53.78           C
ATOM   1950  O   TYR   255      33.071  57.617   8.753  1.00 53.78           O
ATOM   1951  N   VAL   256      33.317  58.462  10.825  1.00111.36           N
ATOM   1952  CA  VAL   256      32.021  59.071  10.780  1.00111.36           C
ATOM   1953  CB  VAL   256      31.623  59.687  12.091  1.00111.36           C
ATOM   1954  CG1 VAL   256      31.368  58.543  13.084  1.00111.36           C
ATOM   1955  CG2 VAL   256      32.739  60.627  12.570  1.00111.36           C
ATOM   1956  C   VAL   256      31.956  60.098   9.691  1.00111.36           C
ATOM   1957  O   VAL   256      30.975  60.156   8.951  1.00111.36           O
ATOM   1958  N   VAL   257      33.002  60.932   9.547  1.00 88.01           N
ATOM   1959  CA  VAL   257      32.967  61.964   8.549  1.00 88.01           C
ATOM   1960  CB  VAL   257      34.157  62.878   8.600  1.00 88.01           C
ATOM   1961  CG1 VAL   257      35.426  62.078   8.261  1.00 88.01           C
ATOM   1962  CG2 VAL   257      33.894  64.061   7.651  1.00 88.01           C
ATOM   1963  C   VAL   257      32.912  61.356   7.181  1.00 88.01           C
ATOM   1964  O   VAL   257      32.173  61.823   6.316  1.00 88.01           O
ATOM   1965  N   GLU   258      33.687  60.282   6.948  1.00 96.14           N
ATOM   1966  CA  GLU   258      33.739  59.670   5.651  1.00 96.14           C
ATOM   1967  CB  GLU   258      34.715  58.479   5.618  1.00 96.14           C
ATOM   1968  CG  GLU   258      34.928  57.872   4.229  1.00 96.14           C
ATOM   1969  CD  GLU   258      33.771  56.931   3.936  1.00 96.14           C
ATOM   1970  OE1 GLU   258      33.638  55.913   4.667  1.00 96.14           O
ATOM   1971  OE2 GLU   258      33.006  57.216   2.978  1.00 96.14           O
ATOM   1972  C   GLU   258      32.369  59.169   5.327  1.00 96.14           C
ATOM   1973  O   GLU   258      31.897  59.287   4.197  1.00 96.14           O
ATOM   1974  N   PHE   259      31.692  58.608   6.339  1.00 63.43           N
ATOM   1975  CA  PHE   259      30.384  58.041   6.196  1.00 63.43           C
ATOM   1976  CB  PHE   259      29.913  57.439   7.534  1.00 63.43           C
ATOM   1977  CG  PHE   259      28.506  56.963   7.428  1.00 63.43           C
ATOM   1978  CD1 PHE   259      28.202  55.784   6.789  1.00 63.43           C
ATOM   1979  CD2 PHE   259      27.490  57.694   8.001  1.00 63.43           C
ATOM   1980  CE1 PHE   259      26.897  55.354   6.707  1.00 63.43           C
ATOM   1981  CE2 PHE   259      26.185  57.268   7.922  1.00 63.43           C
ATOM   1982  CZ  PHE   259      25.887  56.096   7.271  1.00 63.43           C
ATOM   1983  C   PHE   259      29.410  59.102   5.779  1.00 63.43           C
ATOM   1984  O   PHE   259      28.633  58.907   4.845  1.00 63.43           O
ATOM   1985  N   THR   260      29.425  60.262   6.459  1.00112.06           N
ATOM   1986  CA  THR   260      28.473  61.288   6.154  1.00112.06           C
ATOM   1987  CB  THR   260      28.518  62.436   7.128  1.00112.06           C
ATOM   1988  OG1 THR   260      27.464  63.348   6.857  1.00112.06           O
ATOM   1989  CG2 THR   260      29.879  63.146   7.038  1.00112.06           C
ATOM   1990  C   THR   260      28.691  61.825   4.772  1.00112.06           C
ATOM   1991  O   THR   260      27.735  61.982   4.014  1.00112.06           O
ATOM   1992  N   GLN   261      29.953  62.130   4.408  1.00121.21           N
ATOM   1993  CA  GLN   261      30.241  62.709   3.125  1.00121.21           C
ATOM   1994  CB  GLN   261      31.698  63.174   2.968  1.00121.21           C
ATOM   1995  CG  GLN   261      31.946  64.624   3.371  1.00121.21           C
ATOM   1996  CD  GLN   261      31.592  65.451   2.140  1.00121.21           C
ATOM   1997  OE1 GLN   261      32.204  66.480   1.858  1.00121.21           O
ATOM   1998  NE2 GLN   261      30.571  64.981   1.374  1.00121.21           N
ATOM   1999  C   GLN   261      29.998  61.778   1.994  1.00121.21           C
ATOM   2000  O   GLN   261      29.343  62.143   1.018  1.00121.21           O
ATOM   2001  N   LYS   262      30.503  60.539   2.079  1.00266.49           N
ATOM   2002  CA  LYS   262      30.374  59.767   0.888  1.00266.49           C
ATOM   2003  CB  LYS   262      31.671  59.808   0.069  1.00266.49           C
ATOM   2004  CG  LYS   262      32.907  59.589   0.947  1.00266.49           C
ATOM   2005  CD  LYS   262      34.213  59.417   0.173  1.00266.49           C
ATOM   2006  CE  LYS   262      35.455  59.497   1.064  1.00266.49           C
ATOM   2007  NZ  LYS   262      35.597  60.865   1.613  1.00266.49           N
ATOM   2008  C   LYS   262      30.086  58.352   1.217  1.00266.49           C
ATOM   2009  O   LYS   262      30.987  57.518   1.270  1.00266.49           O
ATOM   2010  N   TYR   263      28.801  58.040   1.428  1.00280.66           N
ATOM   2011  CA  TYR   263      28.465  56.667   1.607  1.00280.66           C
ATOM   2012  CB  TYR   263      27.887  56.296   2.981  1.00280.66           C
ATOM   2013  CG  TYR   263      27.613  54.835   2.895  1.00280.66           C
ATOM   2014  CD1 TYR   263      28.645  53.927   2.959  1.00280.66           C
ATOM   2015  CD2 TYR   263      26.326  54.370   2.745  1.00280.66           C
ATOM   2016  CE1 TYR   263      28.399  52.576   2.876  1.00280.66           C
ATOM   2017  CE2 TYR   263      26.075  53.021   2.661  1.00280.66           C
ATOM   2018  CZ  TYR   263      27.111  52.121   2.724  1.00280.66           C
ATOM   2019  OH  TYR   263      26.855  50.737   2.636  1.00280.66           O
ATOM   2020  C   TYR   263      27.428  56.362   0.589  1.00280.66           C
ATOM   2021  O   TYR   263      26.410  57.050   0.523  1.00280.66           O
ATOM   2022  N   LEU   264      27.693  55.302  -0.206  1.00 95.56           N
ATOM   2023  CA  LEU   264      26.886  54.804  -1.285  1.00 95.56           C
ATOM   2024  CB  LEU   264      25.822  53.788  -0.819  1.00 95.56           C
ATOM   2025  CG  LEU   264      25.181  52.931  -1.936  1.00 95.56           C
ATOM   2026  CD1 LEU   264      24.101  52.002  -1.357  1.00 95.56           C
ATOM   2027  CD2 LEU   264      24.674  53.755  -3.130  1.00 95.56           C
ATOM   2028  C   LEU   264      26.200  55.984  -1.967  1.00 95.56           C
ATOM   2029  O   LEU   264      26.914  56.769  -2.645  1.00 95.56           O
ATOM   2030  OXT LEU   264      24.960  56.130  -1.797  1.00 95.56           O
