# Supplementary material for: Zearalenone lactonohydrolase activity in Hypocreales and its evolutionary relationships within the epoxide hydrolase subset of a/b-hydrolases
Source: BMC Microbiol. 2014 Apr 3;14:82. doi: 10.1186/1471-2180-14-82 (PMC4021089; doi:10.1186/1471-2180-14-82)
Supplement: Additional file 2 — Structure models from homology modelling. [file 1471-2180-14-82-S2.zip › AN171.pdb]

REMARK   templates = 3om8A 1va4A 1a8sA 2og1A 2xuaA 
ATOM      1  N   MET     1      20.525  82.077  27.636  1.00121.58           N
ATOM      2  CA  MET     1      19.757  80.960  28.232  1.00121.58           C
ATOM      3  CB  MET     1      18.912  81.459  29.415  1.00121.58           C
ATOM      4  CG  MET     1      17.798  82.420  28.993  1.00121.58           C
ATOM      5  SD  MET     1      16.680  82.922  30.335  1.00121.58           S
ATOM      6  CE  MET     1      15.721  81.380  30.324  1.00121.58           C
ATOM      7  C   MET     1      18.826  80.375  27.227  1.00121.58           C
ATOM      8  O   MET     1      19.127  80.319  26.036  1.00121.58           O
ATOM      9  N   ARG     2      17.658  79.906  27.703  1.00448.15           N
ATOM     10  CA  ARG     2      16.681  79.352  26.819  1.00448.15           C
ATOM     11  CB  ARG     2      16.166  80.378  25.795  1.00448.15           C
ATOM     12  CG  ARG     2      15.025  79.864  24.918  1.00448.15           C
ATOM     13  CD  ARG     2      13.730  79.622  25.695  1.00448.15           C
ATOM     14  NE  ARG     2      12.692  79.192  24.716  1.00448.15           N
ATOM     15  CZ  ARG     2      11.919  80.128  24.092  1.00448.15           C
ATOM     16  NH1 ARG     2      12.091  81.453  24.373  1.00448.15           N
ATOM     17  NH2 ARG     2      10.974  79.739  23.188  1.00448.15           N
ATOM     18  C   ARG     2      17.324  78.228  26.087  1.00448.15           C
ATOM     19  O   ARG     2      16.957  77.914  24.955  1.00448.15           O
ATOM     20  N   ILE     3      18.300  77.560  26.727  1.00169.94           N
ATOM     21  CA  ILE     3      18.901  76.495  25.994  1.00169.94           C
ATOM     22  CB  ILE     3      20.351  76.298  26.340  1.00169.94           C
ATOM     23  CG2 ILE     3      20.907  75.141  25.489  1.00169.94           C
ATOM     24  CG1 ILE     3      21.124  77.608  26.117  1.00169.94           C
ATOM     25  CD1 ILE     3      22.529  77.595  26.717  1.00169.94           C
ATOM     26  C   ILE     3      18.148  75.264  26.376  1.00169.94           C
ATOM     27  O   ILE     3      18.709  74.292  26.878  1.00169.94           O
ATOM     28  N   ARG     4      16.827  75.278  26.124  1.00169.97           N
ATOM     29  CA  ARG     4      16.035  74.126  26.417  1.00169.97           C
ATOM     30  CB  ARG     4      15.633  74.019  27.900  1.00169.97           C
ATOM     31  CG  ARG     4      14.786  75.190  28.402  1.00169.97           C
ATOM     32  CD  ARG     4      14.396  75.076  29.879  1.00169.97           C
ATOM     33  NE  ARG     4      13.548  73.860  30.033  1.00169.97           N
ATOM     34  CZ  ARG     4      13.035  73.537  31.256  1.00169.97           C
ATOM     35  NH1 ARG     4      13.279  74.340  32.332  1.00169.97           N
ATOM     36  NH2 ARG     4      12.277  72.411  31.405  1.00169.97           N
ATOM     37  C   ARG     4      14.771  74.276  25.649  1.00169.97           C
ATOM     38  O   ARG     4      14.180  75.354  25.605  1.00169.97           O
ATOM     39  N   SER     5      14.332  73.180  25.012  1.00110.60           N
ATOM     40  CA  SER     5      13.087  73.202  24.314  1.00110.60           C
ATOM     41  CB  SER     5      13.232  73.081  22.788  1.00110.60           C
ATOM     42  OG  SER     5      13.928  74.207  22.273  1.00110.60           O
ATOM     43  C   SER     5      12.364  71.991  24.795  1.00110.60           C
ATOM     44  O   SER     5      12.987  70.964  25.060  1.00110.60           O
ATOM     45  N   THR     6      11.030  72.080  24.949  1.00119.66           N
ATOM     46  CA  THR     6      10.323  70.933  25.436  1.00119.66           C
ATOM     47  CB  THR     6       9.717  71.134  26.793  1.00119.66           C
ATOM     48  OG1 THR     6       8.748  72.170  26.747  1.00119.66           O
ATOM     49  CG2 THR     6      10.835  71.500  27.783  1.00119.66           C
ATOM     50  C   THR     6       9.197  70.636  24.503  1.00119.66           C
ATOM     51  O   THR     6       8.577  71.540  23.945  1.00119.66           O
ATOM     52  N   ILE     7       8.924  69.333  24.299  1.00144.08           N
ATOM     53  CA  ILE     7       7.845  68.929  23.448  1.00144.08           C
ATOM     54  CB  ILE     7       8.333  68.324  22.156  1.00144.08           C
ATOM     55  CG2 ILE     7       9.002  66.981  22.493  1.00144.08           C
ATOM     56  CG1 ILE     7       7.214  68.220  21.104  1.00144.08           C
ATOM     57  CD1 ILE     7       6.106  67.229  21.453  1.00144.08           C
ATOM     58  C   ILE     7       7.063  67.903  24.206  1.00144.08           C
ATOM     59  O   ILE     7       7.634  67.041  24.872  1.00144.08           O
ATOM     60  N   SER     8       5.720  67.975  24.147  1.00 85.55           N
ATOM     61  CA  SER     8       4.951  67.003  24.863  1.00 85.55           C
ATOM     62  CB  SER     8       3.711  67.588  25.559  1.00 85.55           C
ATOM     63  OG  SER     8       2.822  68.131  24.596  1.00 85.55           O
ATOM     64  C   SER     8       4.492  65.976  23.881  1.00 85.55           C
ATOM     65  O   SER     8       3.928  66.294  22.835  1.00 85.55           O
ATOM     66  N   THR     9       4.734  64.696  24.214  1.00128.43           N
ATOM     67  CA  THR     9       4.392  63.593  23.366  1.00128.43           C
ATOM     68  CB  THR     9       5.215  62.390  23.688  1.00128.43           C
ATOM     69  OG1 THR     9       4.895  61.292  22.850  1.00128.43           O
ATOM     70  CG2 THR     9       4.924  62.050  25.146  1.00128.43           C
ATOM     71  C   THR     9       2.954  63.245  23.597  1.00128.43           C
ATOM     72  O   THR     9       2.330  63.707  24.551  1.00128.43           O
ATOM     73  N   PRO    10       2.405  62.454  22.713  1.00135.75           N
ATOM     74  CA  PRO    10       1.032  62.063  22.858  1.00135.75           C
ATOM     75  CD  PRO    10       2.803  62.503  21.314  1.00135.75           C
ATOM     76  CB  PRO    10       0.652  61.385  21.545  1.00135.75           C
ATOM     77  CG  PRO    10       1.557  62.086  20.514  1.00135.75           C
ATOM     78  C   PRO    10       0.765  61.249  24.085  1.00135.75           C
ATOM     79  O   PRO    10      -0.336  61.344  24.624  1.00135.75           O
ATOM     80  N   ASN    11       1.730  60.426  24.536  1.00 83.09           N
ATOM     81  CA  ASN    11       1.499  59.668  25.729  1.00 83.09           C
ATOM     82  CB  ASN    11       2.458  58.485  25.969  1.00 83.09           C
ATOM     83  CG  ASN    11       3.871  58.983  26.153  1.00 83.09           C
ATOM     84  OD1 ASN    11       4.543  59.335  25.186  1.00 83.09           O
ATOM     85  ND2 ASN    11       4.332  59.007  27.432  1.00 83.09           N
ATOM     86  C   ASN    11       1.517  60.617  26.884  1.00 83.09           C
ATOM     87  O   ASN    11       0.944  60.333  27.933  1.00 83.09           O
ATOM     88  N   GLY    12       2.183  61.780  26.729  1.00 48.17           N
ATOM     89  CA  GLY    12       2.139  62.731  27.802  1.00 48.17           C
ATOM     90  C   GLY    12       3.493  62.984  28.390  1.00 48.17           C
ATOM     91  O   GLY    12       3.611  63.807  29.297  1.00 48.17           O
ATOM     92  N   ILE    13       4.564  62.306  27.930  1.00192.76           N
ATOM     93  CA  ILE    13       5.805  62.673  28.552  1.00192.76           C
ATOM     94  CB  ILE    13       6.891  61.627  28.700  1.00192.76           C
ATOM     95  CG2 ILE    13       6.273  60.463  29.491  1.00192.76           C
ATOM     96  CG1 ILE    13       7.563  61.189  27.386  1.00192.76           C
ATOM     97  CD1 ILE    13       6.759  60.224  26.530  1.00192.76           C
ATOM     98  C   ILE    13       6.409  63.826  27.812  1.00192.76           C
ATOM     99  O   ILE    13       6.261  63.958  26.598  1.00192.76           O
ATOM    100  N   THR    14       7.080  64.727  28.559  1.00112.15           N
ATOM    101  CA  THR    14       7.688  65.878  27.957  1.00112.15           C
ATOM    102  CB  THR    14       7.725  67.081  28.851  1.00112.15           C
ATOM    103  OG1 THR    14       8.144  68.222  28.117  1.00112.15           O
ATOM    104  CG2 THR    14       8.698  66.809  30.012  1.00112.15           C
ATOM    105  C   THR    14       9.098  65.535  27.598  1.00112.15           C
ATOM    106  O   THR    14       9.795  64.833  28.330  1.00112.15           O
ATOM    107  N   TRP    15       9.546  66.044  26.434  1.00 92.49           N
ATOM    108  CA  TRP    15      10.838  65.723  25.906  1.00 92.49           C
ATOM    109  CB  TRP    15      10.701  65.212  24.475  1.00 92.49           C
ATOM    110  CG  TRP    15       9.824  64.003  24.487  1.00 92.49           C
ATOM    111  CD2 TRP    15      10.340  62.680  24.603  1.00 92.49           C
ATOM    112  CD1 TRP    15       8.464  63.901  24.480  1.00 92.49           C
ATOM    113  NE1 TRP    15       8.098  62.586  24.621  1.00 92.49           N
ATOM    114  CE2 TRP    15       9.245  61.825  24.691  1.00 92.49           C
ATOM    115  CE3 TRP    15      11.624  62.226  24.662  1.00 92.49           C
ATOM    116  CZ2 TRP    15       9.421  60.489  24.850  1.00 92.49           C
ATOM    117  CZ3 TRP    15      11.800  60.872  24.776  1.00 92.49           C
ATOM    118  CH2 TRP    15      10.716  60.029  24.867  1.00 92.49           C
ATOM    119  C   TRP    15      11.636  66.980  25.823  1.00 92.49           C
ATOM    120  O   TRP    15      11.175  67.984  25.285  1.00 92.49           O
ATOM    121  N   TYR    16      12.876  66.935  26.344  1.00 87.19           N
ATOM    122  CA  TYR    16      13.761  68.063  26.317  1.00 87.19           C
ATOM    123  CB  TYR    16      14.645  68.129  27.573  1.00 87.19           C
ATOM    124  CG  TYR    16      15.758  69.096  27.354  1.00 87.19           C
ATOM    125  CD1 TYR    16      15.610  70.437  27.620  1.00 87.19           C
ATOM    126  CD2 TYR    16      16.967  68.643  26.877  1.00 87.19           C
ATOM    127  CE1 TYR    16      16.659  71.303  27.414  1.00 87.19           C
ATOM    128  CE2 TYR    16      18.017  69.504  26.670  1.00 87.19           C
ATOM    129  CZ  TYR    16      17.862  70.840  26.940  1.00 87.19           C
ATOM    130  OH  TYR    16      18.936  71.729  26.730  1.00 87.19           O
ATOM    131  C   TYR    16      14.664  67.901  25.139  1.00 87.19           C
ATOM    132  O   TYR    16      15.231  66.830  24.930  1.00 87.19           O
ATOM    133  N   TYR    17      14.788  68.951  24.301  1.00113.59           N
ATOM    134  CA  TYR    17      15.700  68.828  23.201  1.00113.59           C
ATOM    135  CB  TYR    17      15.057  68.359  21.879  1.00113.59           C
ATOM    136  CG  TYR    17      14.169  69.413  21.308  1.00113.59           C
ATOM    137  CD1 TYR    17      12.904  69.628  21.797  1.00113.59           C
ATOM    138  CD2 TYR    17      14.601  70.178  20.252  1.00113.59           C
ATOM    139  CE1 TYR    17      12.092  70.596  21.253  1.00113.59           C
ATOM    140  CE2 TYR    17      13.794  71.147  19.703  1.00113.59           C
ATOM    141  CZ  TYR    17      12.535  71.359  20.204  1.00113.59           C
ATOM    142  OH  TYR    17      11.702  72.351  19.645  1.00113.59           O
ATOM    143  C   TYR    17      16.368  70.146  22.971  1.00113.59           C
ATOM    144  O   TYR    17      15.888  71.190  23.412  1.00113.59           O
ATOM    145  N   GLU    18      17.531  70.113  22.292  1.00 60.78           N
ATOM    146  CA  GLU    18      18.258  71.309  21.984  1.00 60.78           C
ATOM    147  CB  GLU    18      19.685  71.319  22.558  1.00 60.78           C
ATOM    148  CG  GLU    18      19.720  71.314  24.087  1.00 60.78           C
ATOM    149  CD  GLU    18      21.176  71.325  24.531  1.00 60.78           C
ATOM    150  OE1 GLU    18      22.063  71.471  23.648  1.00 60.78           O
ATOM    151  OE2 GLU    18      21.420  71.192  25.760  1.00 60.78           O
ATOM    152  C   GLU    18      18.392  71.357  20.499  1.00 60.78           C
ATOM    153  O   GLU    18      18.548  70.323  19.853  1.00 60.78           O
ATOM    154  N   GLN    19      18.301  72.565  19.908  1.00134.83           N
ATOM    155  CA  GLN    19      18.464  72.635  18.487  1.00134.83           C
ATOM    156  CB  GLN    19      17.147  72.852  17.728  1.00134.83           C
ATOM    157  CG  GLN    19      16.481  74.195  18.010  1.00134.83           C
ATOM    158  CD  GLN    19      15.155  74.200  17.265  1.00134.83           C
ATOM    159  OE1 GLN    19      14.301  73.346  17.496  1.00134.83           O
ATOM    160  NE2 GLN    19      14.976  75.183  16.343  1.00134.83           N
ATOM    161  C   GLN    19      19.390  73.766  18.183  1.00134.83           C
ATOM    162  O   GLN    19      19.259  74.857  18.736  1.00134.83           O
ATOM    163  N   GLU    20      20.372  73.518  17.293  1.00 94.08           N
ATOM    164  CA  GLU    20      21.327  74.533  16.949  1.00 94.08           C
ATOM    165  CB  GLU    20      22.695  74.346  17.630  1.00 94.08           C
ATOM    166  CG  GLU    20      22.673  74.570  19.142  1.00 94.08           C
ATOM    167  CD  GLU    20      22.459  76.057  19.387  1.00 94.08           C
ATOM    168  OE1 GLU    20      22.153  76.781  18.402  1.00 94.08           O
ATOM    169  OE2 GLU    20      22.603  76.489  20.562  1.00 94.08           O
ATOM    170  C   GLU    20      21.584  74.466  15.474  1.00 94.08           C
ATOM    171  O   GLU    20      21.428  73.416  14.855  1.00 94.08           O
ATOM    172  N   GLY    21      21.961  75.612  14.867  1.00 38.87           N
ATOM    173  CA  GLY    21      22.355  75.655  13.483  1.00 38.87           C
ATOM    174  C   GLY    21      21.153  75.691  12.583  1.00 38.87           C
ATOM    175  O   GLY    21      20.010  75.701  13.039  1.00 38.87           O
ATOM    176  N   THR    22      21.414  75.735  11.255  1.00110.00           N
ATOM    177  CA  THR    22      20.388  75.719  10.249  1.00110.00           C
ATOM    178  CB  THR    22      20.080  77.075   9.678  1.00110.00           C
ATOM    179  OG1 THR    22      18.950  76.997   8.820  1.00110.00           O
ATOM    180  CG2 THR    22      21.309  77.570   8.898  1.00110.00           C
ATOM    181  C   THR    22      20.894  74.870   9.122  1.00110.00           C
ATOM    182  O   THR    22      22.095  74.628   9.022  1.00110.00           O
ATOM    183  N   GLY    23      19.988  74.370   8.253  1.00 38.07           N
ATOM    184  CA  GLY    23      20.421  73.548   7.153  1.00 38.07           C
ATOM    185  C   GLY    23      19.700  72.237   7.241  1.00 38.07           C
ATOM    186  O   GLY    23      18.619  72.143   7.820  1.00 38.07           O
ATOM    187  N   PRO    24      20.279  71.214   6.664  1.00134.20           N
ATOM    188  CA  PRO    24      19.689  69.907   6.723  1.00134.20           C
ATOM    189  CD  PRO    24      21.116  71.384   5.489  1.00134.20           C
ATOM    190  CB  PRO    24      20.501  69.042   5.765  1.00134.20           C
ATOM    191  CG  PRO    24      21.017  70.052   4.721  1.00134.20           C
ATOM    192  C   PRO    24      19.738  69.475   8.146  1.00134.20           C
ATOM    193  O   PRO    24      20.690  69.833   8.836  1.00134.20           O
ATOM    194  N   ASP    25      18.739  68.709   8.622  1.00126.04           N
ATOM    195  CA  ASP    25      18.773  68.426  10.023  1.00126.04           C
ATOM    196  CB  ASP    25      17.407  68.499  10.726  1.00126.04           C
ATOM    197  CG  ASP    25      16.511  67.390  10.213  1.00126.04           C
ATOM    198  OD1 ASP    25      16.640  67.015   9.017  1.00126.04           O
ATOM    199  OD2 ASP    25      15.678  66.906  11.025  1.00126.04           O
ATOM    200  C   ASP    25      19.377  67.092  10.296  1.00126.04           C
ATOM    201  O   ASP    25      19.174  66.120   9.570  1.00126.04           O
ATOM    202  N   VAL    26      20.185  67.049  11.371  1.00 70.12           N
ATOM    203  CA  VAL    26      20.792  65.838  11.820  1.00 70.12           C
ATOM    204  CB  VAL    26      22.293  65.918  11.870  1.00 70.12           C
ATOM    205  CG1 VAL    26      22.845  64.589  12.412  1.00 70.12           C
ATOM    206  CG2 VAL    26      22.811  66.284  10.469  1.00 70.12           C
ATOM    207  C   VAL    26      20.300  65.646  13.219  1.00 70.12           C
ATOM    208  O   VAL    26      20.384  66.558  14.041  1.00 70.12           O
ATOM    209  N   VAL    27      19.758  64.451  13.528  1.00120.26           N
ATOM    210  CA  VAL    27      19.250  64.237  14.851  1.00120.26           C
ATOM    211  CB  VAL    27      17.849  63.694  14.880  1.00120.26           C
ATOM    212  CG1 VAL    27      17.869  62.221  14.445  1.00120.26           C
ATOM    213  CG2 VAL    27      17.272  63.912  16.283  1.00120.26           C
ATOM    214  C   VAL    27      20.143  63.240  15.521  1.00120.26           C
ATOM    215  O   VAL    27      20.568  62.256  14.916  1.00120.26           O
ATOM    216  N   LEU    28      20.462  63.486  16.806  1.00 59.46           N
ATOM    217  CA  LEU    28      21.354  62.616  17.517  1.00 59.46           C
ATOM    218  CB  LEU    28      22.520  63.369  18.181  1.00 59.46           C
ATOM    219  CG  LEU    28      23.413  64.108  17.166  1.00 59.46           C
ATOM    220  CD1 LEU    28      24.568  64.847  17.862  1.00 59.46           C
ATOM    221  CD2 LEU    28      23.887  63.163  16.051  1.00 59.46           C
ATOM    222  C   LEU    28      20.589  61.924  18.606  1.00 59.46           C
ATOM    223  O   LEU    28      19.746  62.534  19.263  1.00 59.46           O
ATOM    224  N   VAL    29      20.863  60.613  18.807  1.00 54.52           N
ATOM    225  CA  VAL    29      20.217  59.847  19.842  1.00 54.52           C
ATOM    226  CB  VAL    29      19.460  58.657  19.324  1.00 54.52           C
ATOM    227  CG1 VAL    29      18.906  57.868  20.524  1.00 54.52           C
ATOM    228  CG2 VAL    29      18.380  59.147  18.346  1.00 54.52           C
ATOM    229  C   VAL    29      21.283  59.316  20.761  1.00 54.52           C
ATOM    230  O   VAL    29      22.257  58.691  20.340  1.00 54.52           O
ATOM    231  N   PRO    30      21.076  59.562  22.026  1.00 93.10           N
ATOM    232  CA  PRO    30      22.031  59.204  23.050  1.00 93.10           C
ATOM    233  CD  PRO    30      20.314  60.743  22.396  1.00 93.10           C
ATOM    234  CB  PRO    30      21.811  60.189  24.202  1.00 93.10           C
ATOM    235  CG  PRO    30      20.439  60.823  23.922  1.00 93.10           C
ATOM    236  C   PRO    30      22.041  57.778  23.515  1.00 93.10           C
ATOM    237  O   PRO    30      21.106  57.028  23.242  1.00 93.10           O
ATOM    238  N   ASP    31      23.129  57.406  24.224  1.00132.25           N
ATOM    239  CA  ASP    31      23.355  56.111  24.804  1.00132.25           C
ATOM    240  CB  ASP    31      24.858  55.873  25.072  1.00132.25           C
ATOM    241  CG  ASP    31      25.178  54.440  25.502  1.00132.25           C
ATOM    242  OD1 ASP    31      24.347  53.517  25.296  1.00132.25           O
ATOM    243  OD2 ASP    31      26.300  54.255  26.045  1.00132.25           O
ATOM    244  C   ASP    31      22.651  56.067  26.129  1.00132.25           C
ATOM    245  O   ASP    31      22.089  57.061  26.585  1.00132.25           O
ATOM    246  N   GLY    32      22.672  54.864  26.738  1.00268.94           N
ATOM    247  CA  GLY    32      22.160  54.432  28.009  1.00268.94           C
ATOM    248  C   GLY    32      22.012  55.551  28.973  1.00268.94           C
ATOM    249  O   GLY    32      21.138  56.381  28.815  1.00268.94           O
ATOM    250  N   LEU    33      22.821  55.605  30.042  1.00210.94           N
ATOM    251  CA  LEU    33      22.526  56.606  31.025  1.00210.94           C
ATOM    252  CB  LEU    33      22.964  56.176  32.429  1.00210.94           C
ATOM    253  CG  LEU    33      22.265  54.893  32.904  1.00210.94           C
ATOM    254  CD1 LEU    33      22.727  54.501  34.314  1.00210.94           C
ATOM    255  CD2 LEU    33      20.738  55.015  32.790  1.00210.94           C
ATOM    256  C   LEU    33      23.227  57.891  30.721  1.00210.94           C
ATOM    257  O   LEU    33      23.929  58.433  31.568  1.00210.94           O
ATOM    258  N   GLY    34      22.982  58.481  29.541  1.00 95.68           N
ATOM    259  CA  GLY    34      23.641  59.714  29.232  1.00 95.68           C
ATOM    260  C   GLY    34      22.580  60.667  28.806  1.00 95.68           C
ATOM    261  O   GLY    34      21.404  60.321  28.808  1.00 95.68           O
ATOM    262  N   GLU    35      22.964  61.908  28.451  1.00120.65           N
ATOM    263  CA  GLU    35      21.986  62.858  28.011  1.00120.65           C
ATOM    264  CB  GLU    35      21.671  63.951  29.048  1.00120.65           C
ATOM    265  CG  GLU    35      22.881  64.781  29.473  1.00120.65           C
ATOM    266  CD  GLU    35      22.448  65.679  30.623  1.00120.65           C
ATOM    267  OE1 GLU    35      21.873  65.141  31.606  1.00120.65           O
ATOM    268  OE2 GLU    35      22.683  66.914  30.533  1.00120.65           O
ATOM    269  C   GLU    35      22.514  63.489  26.758  1.00120.65           C
ATOM    270  O   GLU    35      23.536  63.063  26.223  1.00120.65           O
ATOM    271  N   CYS    36      21.819  64.533  26.264  1.00118.15           N
ATOM    272  CA  CYS    36      22.128  65.180  25.018  1.00118.15           C
ATOM    273  CB  CYS    36      21.117  66.275  24.628  1.00118.15           C
ATOM    274  SG  CYS    36      21.140  67.703  25.751  1.00118.15           S
ATOM    275  C   CYS    36      23.482  65.811  25.087  1.00118.15           C
ATOM    276  O   CYS    36      24.111  66.060  24.061  1.00118.15           O
ATOM    277  N   GLN    37      23.957  66.103  26.308  1.00 72.76           N
ATOM    278  CA  GLN    37      25.216  66.759  26.507  1.00 72.76           C
ATOM    279  CB  GLN    37      25.531  67.067  27.980  1.00 72.76           C
ATOM    280  CG  GLN    37      24.594  68.115  28.583  1.00 72.76           C
ATOM    281  CD  GLN    37      24.999  68.338  30.032  1.00 72.76           C
ATOM    282  OE1 GLN    37      25.896  67.675  30.551  1.00 72.76           O
ATOM    283  NE2 GLN    37      24.321  69.304  30.707  1.00 72.76           N
ATOM    284  C   GLN    37      26.336  65.928  25.957  1.00 72.76           C
ATOM    285  O   GLN    37      27.384  66.461  25.600  1.00 72.76           O
ATOM    286  N   MET    38      26.157  64.600  25.869  1.00170.69           N
ATOM    287  CA  MET    38      27.221  63.733  25.451  1.00170.69           C
ATOM    288  CB  MET    38      26.840  62.240  25.413  1.00170.69           C
ATOM    289  CG  MET    38      25.895  61.850  24.276  1.00170.69           C
ATOM    290  SD  MET    38      25.725  60.054  24.029  1.00170.69           S
ATOM    291  CE  MET    38      24.791  59.776  25.558  1.00170.69           C
ATOM    292  C   MET    38      27.696  64.122  24.078  1.00170.69           C
ATOM    293  O   MET    38      28.869  63.922  23.769  1.00170.69           O
ATOM    294  N   PHE    39      26.814  64.636  23.193  1.00163.22           N
ATOM    295  CA  PHE    39      27.285  64.972  21.874  1.00163.22           C
ATOM    296  CB  PHE    39      26.244  64.709  20.771  1.00163.22           C
ATOM    297  CG  PHE    39      26.022  63.242  20.654  1.00163.22           C
ATOM    298  CD1 PHE    39      25.092  62.608  21.444  1.00163.22           C
ATOM    299  CD2 PHE    39      26.743  62.499  19.747  1.00163.22           C
ATOM    300  CE1 PHE    39      24.886  61.254  21.331  1.00163.22           C
ATOM    301  CE2 PHE    39      26.542  61.144  19.631  1.00163.22           C
ATOM    302  CZ  PHE    39      25.610  60.519  20.425  1.00163.22           C
ATOM    303  C   PHE    39      27.609  66.433  21.769  1.00163.22           C
ATOM    304  O   PHE    39      27.491  67.027  20.699  1.00163.22           O
ATOM    305  N   ASP    40      28.127  67.040  22.843  0.90126.25           N
ATOM    306  CA  ASP    40      28.348  68.455  22.827  0.90126.25           C
ATOM    307  CB  ASP    40      28.799  68.941  24.210  0.90126.25           C
ATOM    308  CG  ASP    40      28.342  70.373  24.360  1.00126.25           C
ATOM    309  OD1 ASP    40      28.631  71.197  23.454  1.00126.25           O
ATOM    310  OD2 ASP    40      27.664  70.654  25.384  1.00126.25           O
ATOM    311  C   ASP    40      29.408  68.792  21.818  0.90126.25           C
ATOM    312  O   ASP    40      29.292  69.771  21.080  0.90126.25           O
ATOM    313  N   ARG    41      30.472  67.969  21.758  1.00126.43           N
ATOM    314  CA  ARG    41      31.597  68.228  20.904  1.00126.43           C
ATOM    315  CB  ARG    41      32.733  67.201  21.076  1.00126.43           C
ATOM    316  CG  ARG    41      33.542  67.318  22.375  1.00126.43           C
ATOM    317  CD  ARG    41      32.794  66.919  23.651  1.00126.43           C
ATOM    318  NE  ARG    41      31.943  68.069  24.065  1.00126.43           N
ATOM    319  CZ  ARG    41      32.439  69.019  24.910  1.00126.43           C
ATOM    320  NH1 ARG    41      33.712  68.908  25.390  1.00126.43           N
ATOM    321  NH2 ARG    41      31.660  70.078  25.276  1.00126.43           N
ATOM    322  C   ARG    41      31.188  68.180  19.466  1.00126.43           C
ATOM    323  O   ARG    41      31.602  69.016  18.663  1.00126.43           O
ATOM    324  N   SER    42      30.370  67.181  19.098  1.00 80.94           N
ATOM    325  CA  SER    42      29.993  67.004  17.726  1.00 80.94           C
ATOM    326  CB  SER    42      29.264  65.672  17.482  1.00 80.94           C
ATOM    327  OG  SER    42      30.126  64.584  17.780  1.00 80.94           O
ATOM    328  C   SER    42      29.080  68.104  17.273  1.00 80.94           C
ATOM    329  O   SER    42      29.145  68.520  16.119  1.00 80.94           O
ATOM    330  N   VAL    43      28.214  68.621  18.165  1.00142.94           N
ATOM    331  CA  VAL    43      27.226  69.584  17.751  1.00142.94           C
ATOM    332  CB  VAL    43      26.287  69.991  18.854  1.00142.94           C
ATOM    333  CG1 VAL    43      27.042  70.820  19.906  1.00142.94           C
ATOM    334  CG2 VAL    43      25.103  70.731  18.214  1.00142.94           C
ATOM    335  C   VAL    43      27.892  70.813  17.219  1.00142.94           C
ATOM    336  O   VAL    43      27.466  71.371  16.207  1.00142.94           O
ATOM    337  N   SER    44      28.963  71.277  17.885  1.00 84.49           N
ATOM    338  CA  SER    44      29.584  72.478  17.416  1.00 84.49           C
ATOM    339  CB  SER    44      30.761  72.930  18.298  1.00 84.49           C
ATOM    340  OG  SER    44      31.808  71.973  18.244  1.00 84.49           O
ATOM    341  C   SER    44      30.116  72.244  16.037  1.00 84.49           C
ATOM    342  O   SER    44      29.871  73.036  15.128  1.00 84.49           O
ATOM    343  N   GLN    45      30.850  71.131  15.839  1.00136.47           N
ATOM    344  CA  GLN    45      31.442  70.889  14.553  1.00136.47           C
ATOM    345  CB  GLN    45      32.361  69.652  14.552  1.00136.47           C
ATOM    346  CG  GLN    45      33.163  69.465  13.261  1.00136.47           C
ATOM    347  CD  GLN    45      32.261  68.840  12.206  1.00136.47           C
ATOM    348  OE1 GLN    45      32.368  69.144  11.019  1.00136.47           O
ATOM    349  NE2 GLN    45      31.353  67.929  12.648  1.00136.47           N
ATOM    350  C   GLN    45      30.368  70.671  13.529  1.00136.47           C
ATOM    351  O   GLN    45      30.423  71.221  12.429  1.00136.47           O
ATOM    352  N   ILE    46      29.345  69.874  13.891  1.00166.85           N
ATOM    353  CA  ILE    46      28.279  69.506  13.003  1.00166.85           C
ATOM    354  CB  ILE    46      27.347  68.488  13.597  1.00166.85           C
ATOM    355  CG2 ILE    46      26.759  69.074  14.885  1.00166.85           C
ATOM    356  CG1 ILE    46      26.302  68.041  12.561  1.00166.85           C
ATOM    357  CD1 ILE    46      26.898  67.261  11.390  1.00166.85           C
ATOM    358  C   ILE    46      27.501  70.707  12.597  1.00166.85           C
ATOM    359  O   ILE    46      27.088  70.773  11.437  1.00166.85           O
ATOM    360  N   ALA    47      27.220  71.651  13.534  1.00105.63           N
ATOM    361  CA  ALA    47      26.558  72.822  13.043  1.00105.63           C
ATOM    362  CB  ALA    47      26.325  73.886  14.130  1.00105.63           C
ATOM    363  C   ALA    47      27.545  73.353  12.071  1.00105.63           C
ATOM    364  O   ALA    47      27.260  73.303  10.878  1.00105.63           O
ATOM    365  N   GLY    48      28.743  73.732  12.590  1.00217.11           N
ATOM    366  CA  GLY    48      29.989  74.052  11.930  1.00217.11           C
ATOM    367  C   GLY    48      29.764  74.393  10.511  1.00217.11           C
ATOM    368  O   GLY    48      30.495  73.938   9.631  1.00217.11           O
ATOM    369  N   SER    49      28.786  75.255  10.256  1.00332.68           N
ATOM    370  CA  SER    49      28.393  75.469   8.910  1.00332.68           C
ATOM    371  CB  SER    49      29.531  75.975   8.009  1.00332.68           C
ATOM    372  OG  SER    49      29.059  76.158   6.682  1.00332.68           O
ATOM    373  C   SER    49      27.871  74.196   8.313  1.00332.68           C
ATOM    374  O   SER    49      28.568  73.192   8.177  1.00332.68           O
ATOM    375  N   GLY    50      26.594  74.227   7.905  1.00102.59           N
ATOM    376  CA  GLY    50      26.083  73.130   7.149  1.00102.59           C
ATOM    377  C   GLY    50      24.953  72.390   7.790  1.00102.59           C
ATOM    378  O   GLY    50      24.042  71.978   7.075  1.00102.59           O
ATOM    379  N   PHE    51      24.917  72.196   9.121  1.00 92.53           N
ATOM    380  CA  PHE    51      23.847  71.332   9.530  1.00 92.53           C
ATOM    381  CB  PHE    51      24.347  69.956   9.998  1.00 92.53           C
ATOM    382  CG  PHE    51      25.140  69.375   8.879  1.00 92.53           C
ATOM    383  CD1 PHE    51      24.522  68.778   7.806  1.00 92.53           C
ATOM    384  CD2 PHE    51      26.514  69.430   8.911  1.00 92.53           C
ATOM    385  CE1 PHE    51      25.266  68.246   6.779  1.00 92.53           C
ATOM    386  CE2 PHE    51      27.263  68.900   7.888  1.00 92.53           C
ATOM    387  CZ  PHE    51      26.638  68.304   6.819  1.00 92.53           C
ATOM    388  C   PHE    51      23.101  71.910  10.685  1.00 92.53           C
ATOM    389  O   PHE    51      23.647  72.657  11.494  1.00 92.53           O
ATOM    390  N   ARG    52      21.801  71.561  10.764  1.00 94.59           N
ATOM    391  CA  ARG    52      20.991  71.916  11.889  1.00 94.59           C
ATOM    392  CB  ARG    52      19.511  72.153  11.535  1.00 94.59           C
ATOM    393  CG  ARG    52      18.622  72.436  12.750  1.00 94.59           C
ATOM    394  CD  ARG    52      17.140  72.608  12.407  1.00 94.59           C
ATOM    395  NE  ARG    52      16.388  72.626  13.694  1.00 94.59           N
ATOM    396  CZ  ARG    52      15.035  72.809  13.699  1.00 94.59           C
ATOM    397  NH1 ARG    52      14.367  73.014  12.528  1.00 94.59           N
ATOM    398  NH2 ARG    52      14.348  72.779  14.878  1.00 94.59           N
ATOM    399  C   ARG    52      21.063  70.708  12.760  1.00 94.59           C
ATOM    400  O   ARG    52      20.863  69.588  12.293  1.00 94.59           O
ATOM    401  N   VAL    53      21.374  70.895  14.054  1.00 73.03           N
ATOM    402  CA  VAL    53      21.570  69.739  14.872  1.00 73.03           C
ATOM    403  CB  VAL    53      22.896  69.756  15.562  1.00 73.03           C
ATOM    404  CG1 VAL    53      23.033  68.490  16.423  1.00 73.03           C
ATOM    405  CG2 VAL    53      23.974  69.927  14.484  1.00 73.03           C
ATOM    406  C   VAL    53      20.523  69.703  15.928  1.00 73.03           C
ATOM    407  O   VAL    53      20.267  70.699  16.603  1.00 73.03           O
ATOM    408  N   THR    54      19.883  68.531  16.090  1.00128.60           N
ATOM    409  CA  THR    54      18.888  68.399  17.104  1.00128.60           C
ATOM    410  CB  THR    54      17.520  68.096  16.563  1.00128.60           C
ATOM    411  OG1 THR    54      16.584  67.986  17.624  1.00128.60           O
ATOM    412  CG2 THR    54      17.581  66.793  15.755  1.00128.60           C
ATOM    413  C   THR    54      19.300  67.278  17.993  1.00128.60           C
ATOM    414  O   THR    54      19.642  66.188  17.535  1.00128.60           O
ATOM    415  N   THR    55      19.302  67.540  19.311  1.00132.60           N
ATOM    416  CA  THR    55      19.646  66.521  20.252  1.00132.60           C
ATOM    417  CB  THR    55      20.914  66.801  21.006  1.00132.60           C
ATOM    418  OG1 THR    55      21.283  65.674  21.786  1.00132.60           O
ATOM    419  CG2 THR    55      20.693  68.027  21.908  1.00132.60           C
ATOM    420  C   THR    55      18.538  66.498  21.242  1.00132.60           C
ATOM    421  O   THR    55      17.992  67.542  21.593  1.00132.60           O
ATOM    422  N   PHE    56      18.151  65.302  21.711  1.00115.19           N
ATOM    423  CA  PHE    56      17.079  65.274  22.654  1.00115.19           C
ATOM    424  CB  PHE    56      15.736  64.840  22.039  1.00115.19           C
ATOM    425  CG  PHE    56      15.875  63.436  21.560  1.00115.19           C
ATOM    426  CD1 PHE    56      16.349  63.172  20.297  1.00115.19           C
ATOM    427  CD2 PHE    56      15.539  62.381  22.375  1.00115.19           C
ATOM    428  CE1 PHE    56      16.478  61.878  19.852  1.00115.19           C
ATOM    429  CE2 PHE    56      15.666  61.084  21.936  1.00115.19           C
ATOM    430  CZ  PHE    56      16.137  60.830  20.672  1.00115.19           C
ATOM    431  C   PHE    56      17.431  64.306  23.727  1.00115.19           C
ATOM    432  O   PHE    56      18.296  63.446  23.562  1.00115.19           O
ATOM    433  N   ASP    57      16.774  64.465  24.887  1.00106.26           N
ATOM    434  CA  ASP    57      16.987  63.562  25.972  1.00106.26           C
ATOM    435  CB  ASP    57      16.770  64.212  27.344  1.00106.26           C
ATOM    436  CG  ASP    57      17.857  65.261  27.528  1.00106.26           C
ATOM    437  OD1 ASP    57      18.899  65.178  26.825  1.00106.26           O
ATOM    438  OD2 ASP    57      17.660  66.159  28.388  1.00106.26           O
ATOM    439  C   ASP    57      15.946  62.505  25.815  1.00106.26           C
ATOM    440  O   ASP    57      14.755  62.800  25.728  1.00106.26           O
ATOM    441  N   MET    58      16.381  61.236  25.771  1.00106.65           N
ATOM    442  CA  MET    58      15.489  60.126  25.601  1.00106.65           C
ATOM    443  CB  MET    58      16.242  58.784  25.535  1.00106.65           C
ATOM    444  CG  MET    58      17.176  58.656  24.332  1.00106.65           C
ATOM    445  SD  MET    58      18.142  57.117  24.306  1.00106.65           S
ATOM    446  CE  MET    58      19.188  57.571  25.720  1.00106.65           C
ATOM    447  C   MET    58      14.585  60.089  26.793  1.00106.65           C
ATOM    448  O   MET    58      14.929  60.632  27.843  1.00106.65           O
ATOM    449  N   PRO    59      13.426  59.477  26.647  1.00140.58           N
ATOM    450  CA  PRO    59      12.475  59.398  27.723  1.00140.58           C
ATOM    451  CD  PRO    59      13.253  58.383  25.702  1.00140.58           C
ATOM    452  CB  PRO    59      11.419  58.388  27.287  1.00140.58           C
ATOM    453  CG  PRO    59      12.198  57.461  26.336  1.00140.58           C
ATOM    454  C   PRO    59      13.155  58.872  28.934  1.00140.58           C
ATOM    455  O   PRO    59      13.991  57.983  28.801  1.00140.58           O
ATOM    456  N   GLY    60      12.840  59.434  30.111  1.00101.70           N
ATOM    457  CA  GLY    60      13.395  58.924  31.323  1.00101.70           C
ATOM    458  C   GLY    60      14.801  59.403  31.500  1.00101.70           C
ATOM    459  O   GLY    60      15.488  58.949  32.410  1.00101.70           O
ATOM    460  N   MET    61      15.294  60.338  30.667  1.00209.94           N
ATOM    461  CA  MET    61      16.669  60.684  30.881  1.00209.94           C
ATOM    462  CB  MET    61      17.616  60.110  29.831  1.00209.94           C
ATOM    463  CG  MET    61      19.057  60.452  30.168  1.00209.94           C
ATOM    464  SD  MET    61      19.745  59.549  31.585  1.00209.94           S
ATOM    465  CE  MET    61      21.310  60.468  31.611  1.00209.94           C
ATOM    466  C   MET    61      16.848  62.168  30.855  1.00209.94           C
ATOM    467  O   MET    61      16.047  62.899  30.275  1.00209.94           O
ATOM    468  N   SER    62      17.911  62.645  31.538  1.00199.11           N
ATOM    469  CA  SER    62      18.285  64.025  31.509  1.00199.11           C
ATOM    470  CB  SER    62      18.882  64.456  30.164  1.00199.11           C
ATOM    471  OG  SER    62      19.407  65.770  30.263  1.00199.11           O
ATOM    472  C   SER    62      17.102  64.872  31.874  1.00199.11           C
ATOM    473  O   SER    62      16.399  64.596  32.843  1.00199.11           O
ATOM    474  N   ARG    63      16.889  65.967  31.118  1.00179.31           N
ATOM    475  CA  ARG    63      15.843  66.924  31.366  1.00179.31           C
ATOM    476  CB  ARG    63      15.911  68.188  30.491  1.00179.31           C
ATOM    477  CG  ARG    63      17.201  68.994  30.636  1.00179.31           C
ATOM    478  CD  ARG    63      18.365  68.321  29.919  1.00179.31           C
ATOM    479  NE  ARG    63      19.514  69.260  29.869  1.00179.31           N
ATOM    480  CZ  ARG    63      20.659  68.864  29.244  1.00179.31           C
ATOM    481  NH1 ARG    63      20.742  67.610  28.713  1.00179.31           N
ATOM    482  NH2 ARG    63      21.718  69.720  29.145  1.00179.31           N
ATOM    483  C   ARG    63      14.486  66.332  31.125  1.00179.31           C
ATOM    484  O   ARG    63      13.502  66.795  31.697  1.00179.31           O
ATOM    485  N   SER    64      14.380  65.328  30.238  1.00109.66           N
ATOM    486  CA  SER    64      13.098  64.793  29.869  1.00109.66           C
ATOM    487  CB  SER    64      13.214  63.733  28.762  1.00109.66           C
ATOM    488  OG  SER    64      11.927  63.348  28.310  1.00109.66           O
ATOM    489  C   SER    64      12.429  64.179  31.067  1.00109.66           C
ATOM    490  O   SER    64      13.059  63.918  32.090  1.00109.66           O
ATOM    491  N   ALA    65      11.097  63.974  30.970  1.00 48.43           N
ATOM    492  CA  ALA    65      10.325  63.408  32.042  1.00 48.43           C
ATOM    493  CB  ALA    65       8.808  63.603  31.880  1.00 48.43           C
ATOM    494  C   ALA    65      10.591  61.937  32.096  1.00 48.43           C
ATOM    495  O   ALA    65      11.061  61.343  31.126  1.00 48.43           O
ATOM    496  N   LYS    66      10.320  61.309  33.259  1.00104.22           N
ATOM    497  CA  LYS    66      10.561  59.900  33.373  1.00104.22           C
ATOM    498  CB  LYS    66      11.398  59.524  34.608  1.00104.22           C
ATOM    499  CG  LYS    66      10.772  59.962  35.934  1.00104.22           C
ATOM    500  CD  LYS    66      11.467  59.375  37.164  1.00104.22           C
ATOM    501  CE  LYS    66      10.846  59.817  38.490  1.00104.22           C
ATOM    502  NZ  LYS    66      11.578  59.205  39.622  1.00104.22           N
ATOM    503  C   LYS    66       9.248  59.199  33.472  1.00104.22           C
ATOM    504  O   LYS    66       8.542  59.306  34.473  1.00104.22           O
ATOM    505  N   ALA    67       8.903  58.443  32.414  1.00 79.31           N
ATOM    506  CA  ALA    67       7.672  57.720  32.377  1.00 79.31           C
ATOM    507  CB  ALA    67       7.286  57.226  30.973  1.00 79.31           C
ATOM    508  C   ALA    67       7.821  56.525  33.248  1.00 79.31           C
ATOM    509  O   ALA    67       8.913  56.047  33.548  1.00 79.31           O
ATOM    510  N   PRO    68       6.678  56.073  33.664  1.00315.50           N
ATOM    511  CA  PRO    68       6.565  54.913  34.512  1.00315.50           C
ATOM    512  CD  PRO    68       5.656  57.062  33.973  1.00315.50           C
ATOM    513  CB  PRO    68       5.248  55.074  35.272  1.00315.50           C
ATOM    514  CG  PRO    68       4.990  56.586  35.268  1.00315.50           C
ATOM    515  C   PRO    68       6.661  53.523  33.936  1.00315.50           C
ATOM    516  O   PRO    68       6.553  52.664  34.805  1.00315.50           O
ATOM    517  N   PRO    69       6.858  53.195  32.663  1.00286.97           N
ATOM    518  CA  PRO    69       6.660  51.844  32.166  1.00286.97           C
ATOM    519  CD  PRO    69       7.851  53.884  31.856  1.00286.97           C
ATOM    520  CB  PRO    69       7.279  51.812  30.775  1.00286.97           C
ATOM    521  CG  PRO    69       8.403  52.849  30.874  1.00286.97           C
ATOM    522  C   PRO    69       7.199  50.748  33.028  1.00286.97           C
ATOM    523  O   PRO    69       8.318  50.863  33.520  1.00286.97           O
ATOM    524  N   GLU    70       6.404  49.674  33.200  1.00208.16           N
ATOM    525  CA  GLU    70       6.696  48.613  34.119  1.00208.16           C
ATOM    526  CB  GLU    70       5.782  47.385  33.955  1.00208.16           C
ATOM    527  CG  GLU    70       4.310  47.667  34.266  1.00208.16           C
ATOM    528  CD  GLU    70       3.700  48.376  33.064  1.00208.16           C
ATOM    529  OE1 GLU    70       4.396  48.470  32.018  1.00208.16           O
ATOM    530  OE2 GLU    70       2.531  48.831  33.176  1.00208.16           O
ATOM    531  C   GLU    70       8.096  48.164  33.912  1.00208.16           C
ATOM    532  O   GLU    70       8.651  48.276  32.823  1.00208.16           O
ATOM    533  N   THR    71       8.732  47.683  34.991  1.00105.01           N
ATOM    534  CA  THR    71      10.084  47.245  34.865  1.00105.01           C
ATOM    535  CB  THR    71      10.645  46.725  36.153  1.00105.01           C
ATOM    536  OG1 THR    71       9.897  45.601  36.594  1.00105.01           O
ATOM    537  CG2 THR    71      10.585  47.849  37.201  1.00105.01           C
ATOM    538  C   THR    71      10.085  46.127  33.881  1.00105.01           C
ATOM    539  O   THR    71      10.932  46.069  32.993  1.00105.01           O
ATOM    540  N   TYR    72       9.100  45.221  33.988  1.00 92.55           N
ATOM    541  CA  TYR    72       9.091  44.099  33.101  1.00 92.55           C
ATOM    542  CB  TYR    72       7.884  43.182  33.349  1.00 92.55           C
ATOM    543  CG  TYR    72       8.021  42.659  34.736  1.00 92.55           C
ATOM    544  CD1 TYR    72       8.768  41.532  34.988  1.00 92.55           C
ATOM    545  CD2 TYR    72       7.408  43.303  35.786  1.00 92.55           C
ATOM    546  CE1 TYR    72       8.896  41.050  36.269  1.00 92.55           C
ATOM    547  CE2 TYR    72       7.533  42.825  37.069  1.00 92.55           C
ATOM    548  CZ  TYR    72       8.278  41.696  37.312  1.00 92.55           C
ATOM    549  OH  TYR    72       8.408  41.203  38.627  1.00 92.55           O
ATOM    550  C   TYR    72       8.981  44.617  31.705  1.00 92.55           C
ATOM    551  O   TYR    72       9.757  44.235  30.830  1.00 92.55           O
ATOM    552  N   THR    73       8.016  45.522  31.460  1.00175.57           N
ATOM    553  CA  THR    73       7.861  46.050  30.143  1.00175.57           C
ATOM    554  CB  THR    73       6.503  45.785  29.559  1.00175.57           C
ATOM    555  OG1 THR    73       6.248  44.389  29.517  1.00175.57           O
ATOM    556  CG2 THR    73       6.453  46.376  28.140  1.00175.57           C
ATOM    557  C   THR    73       7.984  47.519  30.282  1.00175.57           C
ATOM    558  O   THR    73       6.984  48.223  30.371  1.00175.57           O
ATOM    559  N   GLU    74       9.214  48.052  30.273  1.00222.76           N
ATOM    560  CA  GLU    74       9.283  49.468  30.436  1.00222.76           C
ATOM    561  CB  GLU    74      10.620  50.003  31.012  1.00222.76           C
ATOM    562  CG  GLU    74      11.788  50.231  30.049  1.00222.76           C
ATOM    563  CD  GLU    74      11.964  51.746  29.910  1.00222.76           C
ATOM    564  OE1 GLU    74      11.698  52.469  30.907  1.00222.76           O
ATOM    565  OE2 GLU    74      12.364  52.195  28.802  1.00222.76           O
ATOM    566  C   GLU    74       8.998  50.002  29.068  1.00222.76           C
ATOM    567  O   GLU    74       8.281  49.371  28.293  1.00222.76           O
ATOM    568  N   VAL    75       9.484  51.205  28.741  1.00206.64           N
ATOM    569  CA  VAL    75       9.258  51.755  27.446  1.00206.64           C
ATOM    570  CB  VAL    75       9.904  53.095  27.254  1.00206.64           C
ATOM    571  CG1 VAL    75       9.811  53.532  25.783  1.00206.64           C
ATOM    572  CG2 VAL    75       9.159  54.065  28.185  1.00206.64           C
ATOM    573  C   VAL    75       9.763  50.762  26.461  1.00206.64           C
ATOM    574  O   VAL    75      10.537  49.878  26.813  1.00206.64           O
ATOM    575  N   THR    76       9.247  50.832  25.222  1.00159.20           N
ATOM    576  CA  THR    76       9.590  49.902  24.196  1.00159.20           C
ATOM    577  CB  THR    76       8.384  49.274  23.569  1.00159.20           C
ATOM    578  OG1 THR    76       8.771  48.356  22.558  1.00159.20           O
ATOM    579  CG2 THR    76       7.508  50.394  22.984  1.00159.20           C
ATOM    580  C   THR    76      10.330  50.627  23.122  1.00159.20           C
ATOM    581  O   THR    76      10.344  51.854  23.076  1.00159.20           O
ATOM    582  N   ALA    77      10.985  49.858  22.232  1.00 80.05           N
ATOM    583  CA  ALA    77      11.764  50.411  21.162  1.00 80.05           C
ATOM    584  CB  ALA    77      12.458  49.342  20.304  1.00 80.05           C
ATOM    585  C   ALA    77      10.864  51.189  20.267  1.00 80.05           C
ATOM    586  O   ALA    77      11.244  52.250  19.778  1.00 80.05           O
ATOM    587  N   GLN    78       9.641  50.689  20.016  1.00174.20           N
ATOM    588  CA  GLN    78       8.786  51.434  19.145  1.00174.20           C
ATOM    589  CB  GLN    78       7.460  50.728  18.798  1.00174.20           C
ATOM    590  CG  GLN    78       6.587  50.362  19.996  1.00174.20           C
ATOM    591  CD  GLN    78       7.019  48.975  20.447  1.00174.20           C
ATOM    592  OE1 GLN    78       6.468  48.415  21.392  1.00174.20           O
ATOM    593  NE2 GLN    78       8.035  48.400  19.749  1.00174.20           N
ATOM    594  C   GLN    78       8.507  52.754  19.785  1.00174.20           C
ATOM    595  O   GLN    78       8.475  53.773  19.098  1.00174.20           O
ATOM    596  N   LYS    79       8.315  52.782  21.121  1.00166.91           N
ATOM    597  CA  LYS    79       8.031  54.027  21.774  1.00166.91           C
ATOM    598  CB  LYS    79       7.749  53.890  23.279  1.00166.91           C
ATOM    599  CG  LYS    79       6.322  53.432  23.580  1.00166.91           C
ATOM    600  CD  LYS    79       5.263  54.399  23.041  1.00166.91           C
ATOM    601  CE  LYS    79       5.188  55.723  23.805  1.00166.91           C
ATOM    602  NZ  LYS    79       4.176  56.609  23.188  1.00166.91           N
ATOM    603  C   LYS    79       9.186  54.959  21.607  1.00166.91           C
ATOM    604  O   LYS    79       8.984  56.118  21.258  1.00166.91           O
ATOM    605  N   LEU    80      10.430  54.483  21.812  1.00124.06           N
ATOM    606  CA  LEU    80      11.546  55.377  21.679  1.00124.06           C
ATOM    607  CB  LEU    80      12.916  54.751  21.997  1.00124.06           C
ATOM    608  CG  LEU    80      13.178  54.555  23.504  1.00124.06           C
ATOM    609  CD1 LEU    80      12.255  53.506  24.131  1.00124.06           C
ATOM    610  CD2 LEU    80      14.662  54.273  23.769  1.00124.06           C
ATOM    611  C   LEU    80      11.579  55.881  20.274  1.00124.06           C
ATOM    612  O   LEU    80      11.913  57.038  20.026  1.00124.06           O
ATOM    613  N   ALA    81      11.254  55.009  19.307  1.00 57.59           N
ATOM    614  CA  ALA    81      11.243  55.410  17.930  1.00 57.59           C
ATOM    615  CB  ALA    81      10.936  54.244  16.974  1.00 57.59           C
ATOM    616  C   ALA    81      10.183  56.452  17.716  1.00 57.59           C
ATOM    617  O   ALA    81      10.409  57.451  17.034  1.00 57.59           O
ATOM    618  N   SER    82       8.995  56.251  18.319  1.00 48.41           N
ATOM    619  CA  SER    82       7.877  57.130  18.121  1.00 48.41           C
ATOM    620  CB  SER    82       6.601  56.641  18.831  1.00 48.41           C
ATOM    621  OG  SER    82       6.179  55.402  18.280  1.00 48.41           O
ATOM    622  C   SER    82       8.201  58.481  18.668  1.00 48.41           C
ATOM    623  O   SER    82       7.738  59.496  18.149  1.00 48.41           O
ATOM    624  N   TYR    83       9.017  58.532  19.733  1.00 64.56           N
ATOM    625  CA  TYR    83       9.315  59.788  20.348  1.00 64.56           C
ATOM    626  CB  TYR    83      10.199  59.661  21.598  1.00 64.56           C
ATOM    627  CG  TYR    83       9.526  58.707  22.522  1.00 64.56           C
ATOM    628  CD1 TYR    83       8.177  58.812  22.777  1.00 64.56           C
ATOM    629  CD2 TYR    83      10.238  57.684  23.106  1.00 64.56           C
ATOM    630  CE1 TYR    83       7.553  57.929  23.627  1.00 64.56           C
ATOM    631  CE2 TYR    83       9.619  56.799  23.957  1.00 64.56           C
ATOM    632  CZ  TYR    83       8.275  56.922  24.221  1.00 64.56           C
ATOM    633  OH  TYR    83       7.641  56.014  25.095  1.00 64.56           O
ATOM    634  C   TYR    83      10.046  60.633  19.355  1.00 64.56           C
ATOM    635  O   TYR    83       9.777  61.826  19.226  1.00 64.56           O
ATOM    636  N   VAL    84      10.999  60.025  18.625  1.00 48.92           N
ATOM    637  CA  VAL    84      11.772  60.751  17.662  1.00 48.92           C
ATOM    638  CB  VAL    84      12.826  59.912  17.002  1.00 48.92           C
ATOM    639  CG1 VAL    84      13.528  60.769  15.934  1.00 48.92           C
ATOM    640  CG2 VAL    84      13.769  59.366  18.088  1.00 48.92           C
ATOM    641  C   VAL    84      10.862  61.254  16.584  1.00 48.92           C
ATOM    642  O   VAL    84      10.967  62.397  16.150  1.00 48.92           O
ATOM    643  N   ILE    85       9.915  60.420  16.130  1.00 51.79           N
ATOM    644  CA  ILE    85       9.045  60.821  15.063  1.00 51.79           C
ATOM    645  CB  ILE    85       8.034  59.763  14.738  1.00 51.79           C
ATOM    646  CG2 ILE    85       7.091  60.316  13.657  1.00 51.79           C
ATOM    647  CG1 ILE    85       8.737  58.460  14.342  1.00 51.79           C
ATOM    648  CD1 ILE    85       7.802  57.258  14.397  1.00 51.79           C
ATOM    649  C   ILE    85       8.283  62.023  15.519  1.00 51.79           C
ATOM    650  O   ILE    85       8.123  62.991  14.777  1.00 51.79           O
ATOM    651  N   SER    86       7.802  61.990  16.772  1.00 76.65           N
ATOM    652  CA  SER    86       7.002  63.058  17.293  1.00 76.65           C
ATOM    653  CB  SER    86       6.529  62.796  18.734  1.00 76.65           C
ATOM    654  OG  SER    86       5.681  61.657  18.769  1.00 76.65           O
ATOM    655  C   SER    86       7.799  64.325  17.303  1.00 76.65           C
ATOM    656  O   SER    86       7.277  65.385  16.962  1.00 76.65           O
ATOM    657  N   VAL    87       9.088  64.262  17.693  1.00104.51           N
ATOM    658  CA  VAL    87       9.851  65.477  17.753  1.00104.51           C
ATOM    659  CB  VAL    87      11.224  65.332  18.353  1.00104.51           C
ATOM    660  CG1 VAL    87      11.074  64.763  19.773  1.00104.51           C
ATOM    661  CG2 VAL    87      12.130  64.521  17.416  1.00104.51           C
ATOM    662  C   VAL    87       9.996  66.027  16.369  1.00104.51           C
ATOM    663  O   VAL    87       9.862  67.230  16.155  1.00104.51           O
ATOM    664  N   LEU    88      10.258  65.156  15.378  1.00 99.05           N
ATOM    665  CA  LEU    88      10.421  65.632  14.034  1.00 99.05           C
ATOM    666  CB  LEU    88      10.775  64.524  13.024  1.00 99.05           C
ATOM    667  CG  LEU    88      12.250  64.070  13.043  1.00 99.05           C
ATOM    668  CD1 LEU    88      13.162  65.152  12.448  1.00 99.05           C
ATOM    669  CD2 LEU    88      12.711  63.637  14.440  1.00 99.05           C
ATOM    670  C   LEU    88       9.147  66.272  13.582  1.00 99.05           C
ATOM    671  O   LEU    88       9.169  67.325  12.948  1.00 99.05           O
ATOM    672  N   ASP    89       7.995  65.664  13.912  1.00 36.90           N
ATOM    673  CA  ASP    89       6.737  66.199  13.476  1.00 36.90           C
ATOM    674  CB  ASP    89       5.541  65.344  13.927  1.00 36.90           C
ATOM    675  CG  ASP    89       5.568  64.047  13.131  1.00 36.90           C
ATOM    676  OD1 ASP    89       5.948  64.096  11.931  1.00 36.90           O
ATOM    677  OD2 ASP    89       5.216  62.988  13.714  1.00 36.90           O
ATOM    678  C   ASP    89       6.556  67.570  14.053  1.00 36.90           C
ATOM    679  O   ASP    89       6.100  68.480  13.364  1.00 36.90           O
ATOM    680  N   ALA    90       6.923  67.763  15.334  1.00 39.40           N
ATOM    681  CA  ALA    90       6.707  69.039  15.959  1.00 39.40           C
ATOM    682  CB  ALA    90       7.160  69.067  17.428  1.00 39.40           C
ATOM    683  C   ALA    90       7.494  70.081  15.227  1.00 39.40           C
ATOM    684  O   ALA    90       6.993  71.166  14.938  1.00 39.40           O
ATOM    685  N   LEU    91       8.758  69.761  14.910  1.00129.45           N
ATOM    686  CA  LEU    91       9.646  70.627  14.192  1.00129.45           C
ATOM    687  CB  LEU    91      11.112  70.167  14.217  1.00129.45           C
ATOM    688  CG  LEU    91      11.792  70.397  15.582  1.00129.45           C
ATOM    689  CD1 LEU    91      11.114  69.604  16.705  1.00129.45           C
ATOM    690  CD2 LEU    91      13.298  70.122  15.504  1.00129.45           C
ATOM    691  C   LEU    91       9.186  70.736  12.775  1.00129.45           C
ATOM    692  O   LEU    91       9.540  71.677  12.067  1.00129.45           O
ATOM    693  N   ASP    92       8.394  69.750  12.322  1.00124.04           N
ATOM    694  CA  ASP    92       7.934  69.690  10.968  1.00124.04           C
ATOM    695  CB  ASP    92       7.135  70.919  10.510  1.00124.04           C
ATOM    696  CG  ASP    92       6.432  70.510   9.224  1.00124.04           C
ATOM    697  OD1 ASP    92       6.594  69.327   8.818  1.00124.04           O
ATOM    698  OD2 ASP    92       5.724  71.366   8.631  1.00124.04           O
ATOM    699  C   ASP    92       9.116  69.528  10.076  1.00124.04           C
ATOM    700  O   ASP    92       9.208  70.145   9.015  1.00124.04           O
ATOM    701  N   ILE    93      10.060  68.671  10.508  1.00 73.55           N
ATOM    702  CA  ILE    93      11.191  68.351   9.692  1.00 73.55           C
ATOM    703  CB  ILE    93      12.431  68.066  10.483  1.00 73.55           C
ATOM    704  CG2 ILE    93      13.519  67.621   9.494  1.00 73.55           C
ATOM    705  CG1 ILE    93      12.824  69.294  11.320  1.00 73.55           C
ATOM    706  CD1 ILE    93      13.876  68.992  12.386  1.00 73.55           C
ATOM    707  C   ILE    93      10.792  67.086   9.008  1.00 73.55           C
ATOM    708  O   ILE    93      10.500  66.083   9.659  1.00 73.55           O
ATOM    709  N   LYS    94      10.699  67.131   7.665  1.00159.54           N
ATOM    710  CA  LYS    94      10.247  65.992   6.926  1.00159.54           C
ATOM    711  CB  LYS    94       9.950  66.311   5.454  1.00159.54           C
ATOM    712  CG  LYS    94       8.982  67.484   5.302  0.88159.54           C
ATOM    713  CD  LYS    94       7.718  67.367   6.157  1.00159.54           C
ATOM    714  CE  LYS    94       6.724  66.305   5.691  1.00159.54           C
ATOM    715  NZ  LYS    94       5.552  66.290   6.594  1.00159.54           N
ATOM    716  C   LYS    94      11.260  64.893   6.962  1.00159.54           C
ATOM    717  O   LYS    94      10.916  63.741   7.223  1.00159.54           O
ATOM    718  N   HIS    95      12.545  65.220   6.712  1.00 77.16           N
ATOM    719  CA  HIS    95      13.530  64.179   6.646  1.00 77.16           C
ATOM    720  ND1 HIS    95      12.992  63.424   2.919  1.00 77.16           N
ATOM    721  CG  HIS    95      12.877  63.489   4.290  1.00 77.16           C
ATOM    722  CB  HIS    95      13.995  63.887   5.208  1.00 77.16           C
ATOM    723  NE2 HIS    95      10.901  62.846   3.409  1.00 77.16           N
ATOM    724  CD2 HIS    95      11.594  63.133   4.571  1.00 77.16           C
ATOM    725  CE1 HIS    95      11.782  63.035   2.443  1.00 77.16           C
ATOM    726  C   HIS    95      14.741  64.628   7.396  1.00 77.16           C
ATOM    727  O   HIS    95      15.062  65.815   7.428  1.00 77.16           O
ATOM    728  N   ALA    96      15.456  63.678   8.030  1.00 50.32           N
ATOM    729  CA  ALA    96      16.615  64.075   8.768  1.00 50.32           C
ATOM    730  CB  ALA    96      16.322  64.359  10.249  1.00 50.32           C
ATOM    731  C   ALA    96      17.602  62.959   8.754  1.00 50.32           C
ATOM    732  O   ALA    96      17.250  61.795   8.570  1.00 50.32           O
ATOM    733  N   THR    97      18.889  63.312   8.929  1.00 68.07           N
ATOM    734  CA  THR    97      19.898  62.308   9.046  1.00 68.07           C
ATOM    735  CB  THR    97      21.267  62.815   8.699  1.00 68.07           C
ATOM    736  OG1 THR    97      21.256  63.352   7.385  1.00 68.07           O
ATOM    737  CG2 THR    97      22.271  61.649   8.774  1.00 68.07           C
ATOM    738  C   THR    97      19.871  61.922  10.492  1.00 68.07           C
ATOM    739  O   THR    97      19.562  62.750  11.348  1.00 68.07           O
ATOM    740  N   VAL    98      20.164  60.648  10.816  1.00108.94           N
ATOM    741  CA  VAL    98      20.085  60.263  12.195  1.00108.94           C
ATOM    742  CB  VAL    98      19.031  59.230  12.465  1.00108.94           C
ATOM    743  CG1 VAL    98      19.415  57.942  11.718  1.00108.94           C
ATOM    744  CG2 VAL    98      18.898  59.049  13.987  1.00108.94           C
ATOM    745  C   VAL    98      21.387  59.666  12.618  1.00108.94           C
ATOM    746  O   VAL    98      22.011  58.901  11.883  1.00108.94           O
ATOM    747  N   TRP    99      21.834  60.020  13.837  1.00155.24           N
ATOM    748  CA  TRP    99      23.052  59.480  14.362  1.00155.24           C
ATOM    749  CB  TRP    99      24.119  60.562  14.594  1.00155.24           C
ATOM    750  CG  TRP    99      24.449  61.355  13.352  1.00155.24           C
ATOM    751  CD2 TRP    99      25.406  62.425  13.304  1.00155.24           C
ATOM    752  CD1 TRP    99      23.915  61.259  12.101  1.00155.24           C
ATOM    753  NE1 TRP    99      24.474  62.207  11.277  1.00155.24           N
ATOM    754  CE2 TRP    99      25.394  62.931  12.005  1.00155.24           C
ATOM    755  CE3 TRP    99      26.223  62.946  14.265  1.00155.24           C
ATOM    756  CZ2 TRP    99      26.202  63.972  11.646  1.00155.24           C
ATOM    757  CZ3 TRP    99      27.041  63.992  13.899  1.00155.24           C
ATOM    758  CH2 TRP    99      27.029  64.496  12.615  1.00155.24           C
ATOM    759  C   TRP    99      22.690  58.942  15.713  1.00155.24           C
ATOM    760  O   TRP    99      22.147  59.668  16.544  1.00155.24           O
ATOM    761  N   GLY   100      22.987  57.657  15.984  1.00 39.66           N
ATOM    762  CA  GLY   100      22.611  57.124  17.264  1.00 39.66           C
ATOM    763  C   GLY   100      23.754  56.331  17.807  1.00 39.66           C
ATOM    764  O   GLY   100      24.431  55.609  17.076  1.00 39.66           O
ATOM    765  N   CYS   101      23.975  56.436  19.134  1.00 80.44           N
ATOM    766  CA  CYS   101      25.058  55.742  19.768  1.00 80.44           C
ATOM    767  CB  CYS   101      25.938  56.680  20.612  1.00 80.44           C
ATOM    768  SG  CYS   101      27.335  55.832  21.401  1.00 80.44           S
ATOM    769  C   CYS   101      24.491  54.726  20.710  1.00 80.44           C
ATOM    770  O   CYS   101      23.705  55.055  21.598  1.00 80.44           O
ATOM    771  N   SER   102      24.884  53.450  20.518  1.00161.45           N
ATOM    772  CA  SER   102      24.485  52.384  21.392  1.00161.45           C
ATOM    773  CB  SER   102      24.981  52.572  22.826  1.00161.45           C
ATOM    774  OG  SER   102      24.596  51.469  23.634  1.00161.45           O
ATOM    775  C   SER   102      22.998  52.236  21.341  1.00161.45           C
ATOM    776  O   SER   102      22.432  51.955  20.287  1.00161.45           O
ATOM    777  N   SER   103      22.320  52.398  22.493  1.00149.02           N
ATOM    778  CA  SER   103      20.896  52.233  22.524  1.00149.02           C
ATOM    779  CB  SER   103      20.310  52.472  23.925  1.00149.02           C
ATOM    780  OG  SER   103      20.655  53.769  24.384  1.00149.02           O
ATOM    781  C   SER   103      20.288  53.202  21.559  1.00149.02           C
ATOM    782  O   SER   103      19.246  52.923  20.967  1.00149.02           O
ATOM    783  N   GLY   104      20.930  54.368  21.367  1.00 51.79           N
ATOM    784  CA  GLY   104      20.436  55.344  20.440  1.00 51.79           C
ATOM    785  C   GLY   104      20.489  54.757  19.066  1.00 51.79           C
ATOM    786  O   GLY   104      19.640  55.039  18.222  1.00 51.79           O
ATOM    787  N   ALA   105      21.539  53.970  18.781  1.00 73.52           N
ATOM    788  CA  ALA   105      21.672  53.360  17.493  1.00 73.52           C
ATOM    789  CB  ALA   105      23.072  52.809  17.237  1.00 73.52           C
ATOM    790  C   ALA   105      20.591  52.333  17.295  1.00 73.52           C
ATOM    791  O   ALA   105      20.137  52.111  16.174  1.00 73.52           O
ATOM    792  N   SER   106      20.161  51.637  18.365  1.00111.68           N
ATOM    793  CA  SER   106      19.090  50.691  18.196  1.00111.68           C
ATOM    794  CB  SER   106      18.783  49.895  19.478  1.00111.68           C
ATOM    795  OG  SER   106      19.892  49.080  19.827  1.00111.68           O
ATOM    796  C   SER   106      17.844  51.446  17.822  1.00111.68           C
ATOM    797  O   SER   106      17.052  51.003  16.992  1.00111.68           O
ATOM    798  N   THR   107      17.633  52.628  18.429  1.00 73.60           N
ATOM    799  CA  THR   107      16.470  53.405  18.106  1.00 73.60           C
ATOM    800  CB  THR   107      16.380  54.671  18.905  1.00 73.60           C
ATOM    801  OG1 THR   107      16.336  54.366  20.291  1.00 73.60           O
ATOM    802  CG2 THR   107      15.109  55.433  18.488  1.00 73.60           C
ATOM    803  C   THR   107      16.549  53.782  16.660  1.00 73.60           C
ATOM    804  O   THR   107      15.553  53.711  15.943  1.00 73.60           O
ATOM    805  N   VAL   108      17.745  54.179  16.181  1.00150.90           N
ATOM    806  CA  VAL   108      17.823  54.599  14.812  1.00150.90           C
ATOM    807  CB  VAL   108      19.139  55.210  14.386  1.00150.90           C
ATOM    808  CG1 VAL   108      19.409  56.437  15.271  1.00150.90           C
ATOM    809  CG2 VAL   108      20.262  54.169  14.385  1.00150.90           C
ATOM    810  C   VAL   108      17.483  53.446  13.916  1.00150.90           C
ATOM    811  O   VAL   108      16.809  53.635  12.907  1.00150.90           O
ATOM    812  N   VAL   109      17.910  52.209  14.245  1.00154.69           N
ATOM    813  CA  VAL   109      17.576  51.136  13.343  1.00154.69           C
ATOM    814  CB  VAL   109      18.143  49.779  13.695  1.00154.69           C
ATOM    815  CG1 VAL   109      19.672  49.880  13.743  1.00154.69           C
ATOM    816  CG2 VAL   109      17.494  49.227  14.967  1.00154.69           C
ATOM    817  C   VAL   109      16.083  51.012  13.277  1.00154.69           C
ATOM    818  O   VAL   109      15.522  50.776  12.208  1.00154.69           O
ATOM    819  N   ALA   110      15.390  51.172  14.421  1.00 76.96           N
ATOM    820  CA  ALA   110      13.957  51.046  14.414  1.00 76.96           C
ATOM    821  CB  ALA   110      13.333  51.211  15.812  1.00 76.96           C
ATOM    822  C   ALA   110      13.362  52.108  13.531  1.00 76.96           C
ATOM    823  O   ALA   110      12.442  51.832  12.760  1.00 76.96           O
ATOM    824  N   LEU   111      13.874  53.355  13.610  1.00193.83           N
ATOM    825  CA  LEU   111      13.314  54.412  12.811  1.00193.83           C
ATOM    826  CB  LEU   111      13.942  55.794  13.071  1.00193.83           C
ATOM    827  CG  LEU   111      13.440  56.511  14.338  1.00193.83           C
ATOM    828  CD1 LEU   111      13.712  55.710  15.614  1.00193.83           C
ATOM    829  CD2 LEU   111      14.012  57.933  14.413  1.00193.83           C
ATOM    830  C   LEU   111      13.487  54.122  11.353  1.00193.83           C
ATOM    831  O   LEU   111      12.556  54.299  10.568  1.00193.83           O
ATOM    832  N   LEU   112      14.679  53.660  10.941  1.00144.76           N
ATOM    833  CA  LEU   112      14.884  53.402   9.546  1.00144.76           C
ATOM    834  CB  LEU   112      16.351  53.118   9.162  1.00144.76           C
ATOM    835  CG  LEU   112      17.223  54.397   9.176  1.00144.76           C
ATOM    836  CD1 LEU   112      17.419  54.955  10.591  1.00144.76           C
ATOM    837  CD2 LEU   112      18.545  54.203   8.421  1.00144.76           C
ATOM    838  C   LEU   112      13.984  52.286   9.120  1.00144.76           C
ATOM    839  O   LEU   112      13.549  52.243   7.969  1.00144.76           O
ATOM    840  N   LEU   113      13.690  51.340  10.032  1.00325.06           N
ATOM    841  CA  LEU   113      12.825  50.260   9.663  1.00325.06           C
ATOM    842  CB  LEU   113      13.231  48.938  10.324  1.00325.06           C
ATOM    843  CG  LEU   113      12.430  47.733   9.817  1.00325.06           C
ATOM    844  CD1 LEU   113      12.861  47.345   8.398  1.00325.06           C
ATOM    845  CD2 LEU   113      12.502  46.559  10.793  1.00325.06           C
ATOM    846  C   LEU   113      11.454  50.568  10.162  1.00325.06           C
ATOM    847  O   LEU   113      10.985  50.004  11.145  1.00325.06           O
ATOM    848  N   GLY   114      10.701  51.368   9.409  1.00269.39           N
ATOM    849  CA  GLY   114       9.404  51.734   9.877  1.00269.39           C
ATOM    850  C   GLY   114       9.146  53.135   9.443  1.00269.39           C
ATOM    851  O   GLY   114       8.038  53.439   9.005  1.00269.39           O
ATOM    852  N   TYR   115      10.131  54.045   9.557  1.00258.84           N
ATOM    853  CA  TYR   115       9.829  55.339   9.012  1.00258.84           C
ATOM    854  CB  TYR   115       9.742  56.418  10.105  1.00258.84           C
ATOM    855  CG  TYR   115       8.634  55.995  11.009  1.00258.84           C
ATOM    856  CD1 TYR   115       8.878  55.130  12.051  1.00258.84           C
ATOM    857  CD2 TYR   115       7.352  56.450  10.808  1.00258.84           C
ATOM    858  CE1 TYR   115       7.862  54.731  12.887  1.00258.84           C
ATOM    859  CE2 TYR   115       6.331  56.055  11.641  1.00258.84           C
ATOM    860  CZ  TYR   115       6.584  55.194  12.681  1.00258.84           C
ATOM    861  OH  TYR   115       5.537  54.790  13.536  1.00258.84           O
ATOM    862  C   TYR   115      10.928  55.724   8.063  1.00258.84           C
ATOM    863  O   TYR   115      11.567  56.759   8.250  1.00258.84           O
ATOM    864  N   PRO   116      11.136  54.966   7.018  1.00 94.12           N
ATOM    865  CA  PRO   116      12.161  55.241   6.042  1.00 94.12           C
ATOM    866  CD  PRO   116      10.133  54.041   6.517  1.00 94.12           C
ATOM    867  CB  PRO   116      12.037  54.120   5.014  1.00 94.12           C
ATOM    868  CG  PRO   116      10.537  53.773   5.056  1.00 94.12           C
ATOM    869  C   PRO   116      11.985  56.576   5.391  1.00 94.12           C
ATOM    870  O   PRO   116      12.979  57.190   5.006  1.00 94.12           O
ATOM    871  N   ASP   117      10.735  57.038   5.237  1.00 52.53           N
ATOM    872  CA  ASP   117      10.473  58.265   4.544  1.00 52.53           C
ATOM    873  CB  ASP   117       8.969  58.561   4.432  1.00 52.53           C
ATOM    874  CG  ASP   117       8.356  57.515   3.513  1.00 52.53           C
ATOM    875  OD1 ASP   117       9.134  56.751   2.881  0.75 52.53           O
ATOM    876  OD2 ASP   117       7.100  57.468   3.427  0.75 52.53           O
ATOM    877  C   ASP   117      11.098  59.386   5.307  1.00 52.53           C
ATOM    878  O   ASP   117      11.576  60.355   4.720  1.00 52.53           O
ATOM    879  N   ARG   118      11.072  59.283   6.647  1.00180.77           N
ATOM    880  CA  ARG   118      11.548  60.298   7.544  1.00180.77           C
ATOM    881  CB  ARG   118      11.052  60.102   8.985  1.00180.77           C
ATOM    882  CG  ARG   118       9.526  60.165   9.087  1.00180.77           C
ATOM    883  CD  ARG   118       8.919  61.508   8.667  1.00180.77           C
ATOM    884  NE  ARG   118       9.267  62.518   9.707  1.00180.77           N
ATOM    885  CZ  ARG   118       8.444  63.587   9.918  1.00180.77           C
ATOM    886  NH1 ARG   118       7.314  63.737   9.167  1.00180.77           N
ATOM    887  NH2 ARG   118       8.741  64.502  10.886  1.00180.77           N
ATOM    888  C   ARG   118      13.046  60.424   7.570  1.00180.77           C
ATOM    889  O   ARG   118      13.553  61.498   7.887  1.00180.77           O
ATOM    890  N   ILE   119      13.814  59.350   7.283  1.00 93.47           N
ATOM    891  CA  ILE   119      15.235  59.476   7.494  1.00 93.47           C
ATOM    892  CB  ILE   119      15.786  58.359   8.322  1.00 93.47           C
ATOM    893  CG2 ILE   119      17.315  58.487   8.352  1.00 93.47           C
ATOM    894  CG1 ILE   119      15.139  58.379   9.713  1.00 93.47           C
ATOM    895  CD1 ILE   119      15.416  57.118  10.522  1.00 93.47           C
ATOM    896  C   ILE   119      16.011  59.506   6.211  1.00 93.47           C
ATOM    897  O   ILE   119      15.780  58.700   5.312  1.00 93.47           O
ATOM    898  N   ARG   120      16.891  60.526   6.055  1.00154.76           N
ATOM    899  CA  ARG   120      17.743  60.594   4.898  1.00154.76           C
ATOM    900  CB  ARG   120      18.391  61.979   4.719  1.00154.76           C
ATOM    901  CG  ARG   120      17.376  63.088   4.424  1.00154.76           C
ATOM    902  CD  ARG   120      18.005  64.467   4.210  1.00154.76           C
ATOM    903  NE  ARG   120      18.592  64.486   2.840  1.00154.76           N
ATOM    904  CZ  ARG   120      17.816  64.824   1.769  1.00154.76           C
ATOM    905  NH1 ARG   120      16.502  65.147   1.955  1.00154.76           N
ATOM    906  NH2 ARG   120      18.352  64.841   0.514  1.00154.76           N
ATOM    907  C   ARG   120      18.853  59.580   4.952  1.00154.76           C
ATOM    908  O   ARG   120      18.900  58.653   4.147  1.00154.76           O
ATOM    909  N   ASN   121      19.740  59.684   5.967  1.00 68.10           N
ATOM    910  CA  ASN   121      20.880  58.812   6.056  1.00 68.10           C
ATOM    911  CB  ASN   121      22.198  59.454   5.588  1.00 68.10           C
ATOM    912  CG  ASN   121      22.116  59.632   4.079  1.00 68.10           C
ATOM    913  OD1 ASN   121      21.516  58.817   3.379  1.00 68.10           O
ATOM    914  ND2 ASN   121      22.733  60.727   3.560  1.00 68.10           N
ATOM    915  C   ASN   121      21.041  58.455   7.494  1.00 68.10           C
ATOM    916  O   ASN   121      20.588  59.189   8.369  1.00 68.10           O
ATOM    917  N   ALA   122      21.687  57.308   7.791  1.00 58.86           N
ATOM    918  CA  ALA   122      21.771  56.959   9.177  1.00 58.86           C
ATOM    919  CB  ALA   122      20.856  55.791   9.580  1.00 58.86           C
ATOM    920  C   ALA   122      23.165  56.578   9.547  1.00 58.86           C
ATOM    921  O   ALA   122      23.896  55.964   8.771  1.00 58.86           O
ATOM    922  N   MET   123      23.564  56.963  10.776  1.00115.49           N
ATOM    923  CA  MET   123      24.846  56.601  11.299  1.00115.49           C
ATOM    924  CB  MET   123      25.732  57.786  11.728  1.00115.49           C
ATOM    925  CG  MET   123      26.330  58.599  10.581  1.00115.49           C
ATOM    926  SD  MET   123      25.143  59.638   9.684  1.00115.49           S
ATOM    927  CE  MET   123      26.431  60.563   8.799  1.00115.49           C
ATOM    928  C   MET   123      24.596  55.817  12.545  1.00115.49           C
ATOM    929  O   MET   123      23.865  56.257  13.431  1.00115.49           O
ATOM    930  N   CYS   124      25.198  54.617  12.642  1.00 77.16           N
ATOM    931  CA  CYS   124      25.016  53.844  13.835  1.00 77.16           C
ATOM    932  CB  CYS   124      24.399  52.462  13.606  1.00 77.16           C
ATOM    933  SG  CYS   124      22.649  52.569  13.125  1.00 77.16           S
ATOM    934  C   CYS   124      26.349  53.682  14.469  1.00 77.16           C
ATOM    935  O   CYS   124      27.272  53.118  13.880  1.00 77.16           O
ATOM    936  N   HIS   125      26.461  54.167  15.719  1.00140.55           N
ATOM    937  CA  HIS   125      27.732  54.199  16.370  1.00140.55           C
ATOM    938  ND1 HIS   125      26.378  57.427  16.399  1.00140.55           N
ATOM    939  CG  HIS   125      27.496  56.688  16.079  1.00140.55           C
ATOM    940  CB  HIS   125      28.036  55.590  16.946  1.00140.55           C
ATOM    941  NE2 HIS   125      27.086  58.170  14.428  1.00140.55           N
ATOM    942  CD2 HIS   125      27.916  57.155  14.872  1.00140.55           C
ATOM    943  CE1 HIS   125      26.178  58.298  15.379  1.00140.55           C
ATOM    944  C   HIS   125      27.678  53.290  17.549  1.00140.55           C
ATOM    945  O   HIS   125      26.778  53.399  18.381  1.00140.55           O
ATOM    946  N   GLU   126      28.656  52.365  17.630  1.00306.29           N
ATOM    947  CA  GLU   126      28.802  51.455  18.729  1.00306.29           C
ATOM    948  CB  GLU   126      29.526  52.055  19.949  1.00306.29           C
ATOM    949  CG  GLU   126      29.028  53.446  20.332  1.00306.29           C
ATOM    950  CD  GLU   126      29.702  54.415  19.373  1.00306.29           C
ATOM    951  OE1 GLU   126      30.541  53.938  18.563  1.00306.29           O
ATOM    952  OE2 GLU   126      29.397  55.635  19.430  1.00306.29           O
ATOM    953  C   GLU   126      27.483  50.875  19.131  1.00306.29           C
ATOM    954  O   GLU   126      27.099  50.957  20.297  1.00306.29           O
ATOM    955  N   LEU   127      26.733  50.296  18.168  1.00240.86           N
ATOM    956  CA  LEU   127      25.498  49.672  18.556  1.00240.86           C
ATOM    957  CB  LEU   127      24.197  50.237  18.008  1.00240.86           C
ATOM    958  CG  LEU   127      23.916  49.748  16.574  1.00240.86           C
ATOM    959  CD1 LEU   127      22.521  50.165  16.077  1.00240.86           C
ATOM    960  CD2 LEU   127      25.042  50.188  15.626  1.00240.86           C
ATOM    961  C   LEU   127      25.434  48.319  17.950  1.00240.86           C
ATOM    962  O   LEU   127      26.184  47.959  17.048  1.00240.86           O
ATOM    963  N   PRO   128      24.599  47.534  18.559  1.00282.39           N
ATOM    964  CA  PRO   128      24.316  46.265  17.955  1.00282.39           C
ATOM    965  CD  PRO   128      24.800  47.395  19.993  1.00282.39           C
ATOM    966  CB  PRO   128      24.407  45.215  19.063  1.00282.39           C
ATOM    967  CG  PRO   128      25.147  45.917  20.208  1.00282.39           C
ATOM    968  C   PRO   128      22.934  46.286  17.381  1.00282.39           C
ATOM    969  O   PRO   128      22.113  47.113  17.773  1.00282.39           O
ATOM    970  N   THR   129      22.652  45.361  16.463  1.00188.58           N
ATOM    971  CA  THR   129      21.349  45.146  15.925  1.00188.58           C
ATOM    972  CB  THR   129      21.514  44.317  14.712  1.00188.58           C
ATOM    973  OG1 THR   129      22.368  45.032  13.827  1.00188.58           O
ATOM    974  CG2 THR   129      20.154  44.073  14.069  1.00188.58           C
ATOM    975  C   THR   129      20.576  44.473  17.012  1.00188.58           C
ATOM    976  O   THR   129      19.365  44.650  17.173  1.00188.58           O
ATOM    977  N   LYS   130      21.296  43.622  17.766  1.00393.84           N
ATOM    978  CA  LYS   130      20.753  43.076  18.964  1.00393.84           C
ATOM    979  CB  LYS   130      20.481  41.568  18.991  1.00393.84           C
ATOM    980  CG  LYS   130      20.017  41.185  20.400  1.00393.84           C
ATOM    981  CD  LYS   130      19.693  39.714  20.634  1.00393.84           C
ATOM    982  CE  LYS   130      19.411  39.420  22.110  1.00393.84           C
ATOM    983  NZ  LYS   130      19.696  38.003  22.411  1.00393.84           N
ATOM    984  C   LYS   130      21.813  43.263  19.998  1.00393.84           C
ATOM    985  O   LYS   130      22.896  42.694  19.877  1.00393.84           O
ATOM    986  N   LEU   131      21.530  44.068  21.043  1.00320.90           N
ATOM    987  CA  LEU   131      22.485  44.280  22.094  1.00320.90           C
ATOM    988  CB  LEU   131      22.212  45.509  22.974  1.00320.90           C
ATOM    989  CG  LEU   131      22.321  46.818  22.178  1.00320.90           C
ATOM    990  CD1 LEU   131      21.217  46.900  21.116  1.00320.90           C
ATOM    991  CD2 LEU   131      22.371  48.045  23.098  1.00320.90           C
ATOM    992  C   LEU   131      22.431  43.061  22.964  1.00320.90           C
ATOM    993  O   LEU   131      21.376  42.457  23.153  1.00320.90           O
ATOM    994  N   LEU   132      23.576  42.695  23.566  1.00265.76           N
ATOM    995  CA  LEU   132      23.647  41.436  24.252  1.00265.76           C
ATOM    996  CB  LEU   132      25.070  40.977  24.606  1.00265.76           C
ATOM    997  CG  LEU   132      25.846  40.519  23.355  1.00265.76           C
ATOM    998  CD1 LEU   132      27.209  39.909  23.721  1.00265.76           C
ATOM    999  CD2 LEU   132      24.987  39.578  22.492  1.00265.76           C
ATOM   1000  C   LEU   132      22.771  41.374  25.450  1.00265.76           C
ATOM   1001  O   LEU   132      22.191  42.372  25.868  1.00265.76           O
ATOM   1002  N   ASP   133      22.608  40.147  25.995  1.00287.04           N
ATOM   1003  CA  ASP   133      21.773  39.962  27.143  1.00287.04           C
ATOM   1004  CB  ASP   133      20.765  38.816  26.967  1.00287.04           C
ATOM   1005  CG  ASP   133      19.794  39.235  25.874  1.00287.04           C
ATOM   1006  OD1 ASP   133      20.254  39.854  24.877  1.00287.04           O
ATOM   1007  OD2 ASP   133      18.576  38.958  26.031  1.00287.04           O
ATOM   1008  C   ASP   133      22.544  39.675  28.398  1.00287.04           C
ATOM   1009  O   ASP   133      22.863  38.529  28.705  1.00287.04           O
ATOM   1010  N   HIS   134      22.855  40.740  29.158  1.00224.12           N
ATOM   1011  CA  HIS   134      23.411  40.670  30.470  1.00224.12           C
ATOM   1012  ND1 HIS   134      26.200  39.592  32.130  1.00224.12           N
ATOM   1013  CG  HIS   134      25.543  40.767  31.841  1.00224.12           C
ATOM   1014  CB  HIS   134      24.897  41.062  30.518  1.00224.12           C
ATOM   1015  NE2 HIS   134      26.313  40.849  33.960  1.00224.12           N
ATOM   1016  CD2 HIS   134      25.621  41.523  32.970  1.00224.12           C
ATOM   1017  CE1 HIS   134      26.641  39.694  33.409  1.00224.12           C
ATOM   1018  C   HIS   134      22.647  41.746  31.164  1.00224.12           C
ATOM   1019  O   HIS   134      23.006  42.203  32.247  1.00224.12           O
ATOM   1020  N   PHE   135      21.545  42.162  30.504  1.00152.13           N
ATOM   1021  CA  PHE   135      20.684  43.227  30.928  1.00152.13           C
ATOM   1022  CB  PHE   135      19.703  43.717  29.857  1.00152.13           C
ATOM   1023  CG  PHE   135      20.481  44.560  28.900  1.00152.13           C
ATOM   1024  CD1 PHE   135      20.861  45.836  29.249  1.00152.13           C
ATOM   1025  CD2 PHE   135      20.810  44.092  27.648  1.00152.13           C
ATOM   1026  CE1 PHE   135      21.572  46.622  28.372  1.00152.13           C
ATOM   1027  CE2 PHE   135      21.521  44.875  26.768  1.00152.13           C
ATOM   1028  CZ  PHE   135      21.906  46.142  27.129  1.00152.13           C
ATOM   1029  C   PHE   135      19.922  42.880  32.164  1.00152.13           C
ATOM   1030  O   PHE   135      19.633  43.759  32.971  1.00152.13           O
ATOM   1031  N   SER   136      19.523  41.610  32.343  1.00 77.89           N
ATOM   1032  CA  SER   136      18.789  41.321  33.541  1.00 77.89           C
ATOM   1033  CB  SER   136      18.378  39.843  33.650  1.00 77.89           C
ATOM   1034  OG  SER   136      19.533  39.025  33.766  1.00 77.89           O
ATOM   1035  C   SER   136      19.678  41.637  34.707  1.00 77.89           C
ATOM   1036  O   SER   136      19.245  42.258  35.676  1.00 77.89           O
ATOM   1037  N   ASN   137      20.964  41.240  34.622  1.00107.70           N
ATOM   1038  CA  ASN   137      21.910  41.453  35.683  1.00107.70           C
ATOM   1039  CB  ASN   137      23.293  40.857  35.372  1.00107.70           C
ATOM   1040  CG  ASN   137      23.149  39.345  35.295  1.00107.70           C
ATOM   1041  OD1 ASN   137      23.446  38.732  34.271  1.00107.70           O
ATOM   1042  ND2 ASN   137      22.678  38.723  36.409  1.00107.70           N
ATOM   1043  C   ASN   137      22.102  42.926  35.876  1.00107.70           C
ATOM   1044  O   ASN   137      22.206  43.404  37.005  1.00107.70           O
ATOM   1045  N   THR   138      22.160  43.698  34.776  1.00177.51           N
ATOM   1046  CA  THR   138      22.384  45.105  34.929  1.00177.51           C
ATOM   1047  CB  THR   138      22.558  45.855  33.635  1.00177.51           C
ATOM   1048  OG1 THR   138      23.093  47.145  33.896  1.00177.51           O
ATOM   1049  CG2 THR   138      21.199  46.001  32.935  1.00177.51           C
ATOM   1050  C   THR   138      21.224  45.694  35.660  1.00177.51           C
ATOM   1051  O   THR   138      21.394  46.590  36.485  1.00177.51           O
ATOM   1052  N   ALA   139      20.002  45.211  35.371  1.00 90.90           N
ATOM   1053  CA  ALA   139      18.847  45.766  36.017  1.00 90.90           C
ATOM   1054  CB  ALA   139      17.528  45.147  35.521  1.00 90.90           C
ATOM   1055  C   ALA   139      18.929  45.526  37.494  1.00 90.90           C
ATOM   1056  O   ALA   139      18.686  46.433  38.288  1.00 90.90           O
ATOM   1057  N   VAL   140      19.292  44.297  37.911  1.00131.25           N
ATOM   1058  CA  VAL   140      19.318  44.010  39.317  1.00131.25           C
ATOM   1059  CB  VAL   140      19.595  42.567  39.639  1.00131.25           C
ATOM   1060  CG1 VAL   140      18.464  41.713  39.046  1.00131.25           C
ATOM   1061  CG2 VAL   140      20.998  42.184  39.142  1.00131.25           C
ATOM   1062  C   VAL   140      20.373  44.840  39.972  1.00131.25           C
ATOM   1063  O   VAL   140      20.166  45.401  41.047  1.00131.25           O
ATOM   1064  N   LEU   141      21.546  44.952  39.330  1.00176.91           N
ATOM   1065  CA  LEU   141      22.614  45.685  39.933  1.00176.91           C
ATOM   1066  CB  LEU   141      23.924  45.578  39.137  1.00176.91           C
ATOM   1067  CG  LEU   141      25.122  46.241  39.834  1.00176.91           C
ATOM   1068  CD1 LEU   141      25.421  45.575  41.186  1.00176.91           C
ATOM   1069  CD2 LEU   141      26.346  46.271  38.907  1.00176.91           C
ATOM   1070  C   LEU   141      22.210  47.121  40.029  1.00176.91           C
ATOM   1071  O   LEU   141      22.524  47.805  41.002  1.00176.91           O
ATOM   1072  N   GLU   142      21.499  47.628  39.006  1.00142.61           N
ATOM   1073  CA  GLU   142      21.138  49.015  39.017  1.00142.61           C
ATOM   1074  CB  GLU   142      20.448  49.493  37.728  1.00142.61           C
ATOM   1075  CG  GLU   142      20.270  51.011  37.675  1.00142.61           C
ATOM   1076  CD  GLU   142      19.871  51.387  36.256  1.00142.61           C
ATOM   1077  OE1 GLU   142      18.915  50.763  35.722  1.00142.61           O
ATOM   1078  OE2 GLU   142      20.525  52.299  35.684  1.00142.61           O
ATOM   1079  C   GLU   142      20.235  49.280  40.174  1.00142.61           C
ATOM   1080  O   GLU   142      20.369  50.299  40.848  1.00142.61           O
ATOM   1081  N   ASP   143      19.282  48.371  40.449  1.00155.16           N
ATOM   1082  CA  ASP   143      18.408  48.641  41.548  1.00155.16           C
ATOM   1083  CB  ASP   143      17.224  47.656  41.669  1.00155.16           C
ATOM   1084  CG  ASP   143      17.713  46.242  41.951  1.00155.16           C
ATOM   1085  OD1 ASP   143      18.152  45.976  43.102  1.00155.16           O
ATOM   1086  OD2 ASP   143      17.629  45.399  41.019  1.00155.16           O
ATOM   1087  C   ASP   143      19.203  48.620  42.816  1.00155.16           C
ATOM   1088  O   ASP   143      18.985  49.449  43.698  1.00155.16           O
ATOM   1089  N   GLU   144      20.145  47.663  42.945  1.00127.13           N
ATOM   1090  CA  GLU   144      20.885  47.536  44.169  1.00127.13           C
ATOM   1091  CB  GLU   144      21.726  46.249  44.215  1.00127.13           C
ATOM   1092  CG  GLU   144      20.871  44.980  44.209  1.00127.13           C
ATOM   1093  CD  GLU   144      21.800  43.776  44.260  1.00127.13           C
ATOM   1094  OE1 GLU   144      22.965  43.947  44.708  1.00127.13           O
ATOM   1095  OE2 GLU   144      21.356  42.669  43.855  1.00127.13           O
ATOM   1096  C   GLU   144      21.808  48.701  44.396  1.00127.13           C
ATOM   1097  O   GLU   144      21.730  49.337  45.447  1.00127.13           O
ATOM   1098  N   GLU   145      22.699  49.025  43.424  1.00129.42           N
ATOM   1099  CA  GLU   145      23.606  50.130  43.625  1.00129.42           C
ATOM   1100  CB  GLU   145      25.047  49.722  43.979  1.00129.42           C
ATOM   1101  CG  GLU   145      25.177  48.779  45.169  1.00129.42           C
ATOM   1102  CD  GLU   145      25.145  47.367  44.600  1.00129.42           C
ATOM   1103  OE1 GLU   145      25.501  47.210  43.401  1.00129.42           O
ATOM   1104  OE2 GLU   145      24.770  46.427  45.351  1.00129.42           O
ATOM   1105  C   GLU   145      23.768  50.816  42.308  1.00129.42           C
ATOM   1106  O   GLU   145      24.609  50.428  41.498  1.00129.42           O
ATOM   1107  N   ILE   146      22.990  51.881  42.075  1.00188.04           N
ATOM   1108  CA  ILE   146      23.044  52.572  40.823  1.00188.04           C
ATOM   1109  CB  ILE   146      21.891  53.537  40.696  1.00188.04           C
ATOM   1110  CG2 ILE   146      22.100  54.690  41.691  1.00188.04           C
ATOM   1111  CG1 ILE   146      21.677  53.989  39.244  1.00188.04           C
ATOM   1112  CD1 ILE   146      22.817  54.831  38.690  1.00188.04           C
ATOM   1113  C   ILE   146      24.362  53.275  40.663  1.00188.04           C
ATOM   1114  O   ILE   146      25.001  53.179  39.618  1.00188.04           O
ATOM   1115  N   SER   147      24.830  53.980  41.709  1.00112.05           N
ATOM   1116  CA  SER   147      26.027  54.767  41.599  1.00112.05           C
ATOM   1117  CB  SER   147      26.306  55.611  42.857  1.00112.05           C
ATOM   1118  OG  SER   147      26.567  54.772  43.973  1.00112.05           O
ATOM   1119  C   SER   147      27.220  53.895  41.364  1.00112.05           C
ATOM   1120  O   SER   147      28.067  54.202  40.527  1.00112.05           O
ATOM   1121  N   LYS   148      27.312  52.771  42.093  1.00141.96           N
ATOM   1122  CA  LYS   148      28.462  51.921  41.995  1.00141.96           C
ATOM   1123  CB  LYS   148      28.380  50.713  42.944  1.00141.96           C
ATOM   1124  CG  LYS   148      29.675  49.904  43.022  1.00141.96           C
ATOM   1125  CD  LYS   148      30.810  50.641  43.736  0.88141.96           C
ATOM   1126  CE  LYS   148      30.607  50.749  45.248  1.00141.96           C
ATOM   1127  NZ  LYS   148      31.748  51.463  45.863  1.00141.96           N
ATOM   1128  C   LYS   148      28.557  51.385  40.605  1.00141.96           C
ATOM   1129  O   LYS   148      29.644  51.326  40.030  1.00141.96           O
ATOM   1130  N   ILE   149      27.410  50.996  40.020  1.00102.46           N
ATOM   1131  CA  ILE   149      27.425  50.411  38.712  1.00102.46           C
ATOM   1132  CB  ILE   149      26.085  50.093  38.148  1.00102.46           C
ATOM   1133  CG2 ILE   149      26.297  49.678  36.683  1.00102.46           C
ATOM   1134  CG1 ILE   149      25.357  49.047  38.975  1.00102.46           C
ATOM   1135  CD1 ILE   149      23.999  48.755  38.365  1.00102.46           C
ATOM   1136  C   ILE   149      27.956  51.403  37.748  1.00102.46           C
ATOM   1137  O   ILE   149      28.751  51.066  36.875  1.00102.46           O
ATOM   1138  N   LEU   150      27.514  52.662  37.886  1.00201.05           N
ATOM   1139  CA  LEU   150      27.894  53.683  36.961  1.00201.05           C
ATOM   1140  CB  LEU   150      27.263  55.026  37.343  1.00201.05           C
ATOM   1141  CG  LEU   150      25.811  55.172  36.855  1.00201.05           C
ATOM   1142  CD1 LEU   150      25.010  53.866  36.977  1.00201.05           C
ATOM   1143  CD2 LEU   150      25.132  56.309  37.634  1.00201.05           C
ATOM   1144  C   LEU   150      29.381  53.813  36.940  1.00201.05           C
ATOM   1145  O   LEU   150      29.970  53.886  35.865  1.00201.05           O
ATOM   1146  N   ALA   151      30.044  53.824  38.109  1.00127.09           N
ATOM   1147  CA  ALA   151      31.470  53.983  38.087  1.00127.09           C
ATOM   1148  CB  ALA   151      32.095  54.053  39.490  1.00127.09           C
ATOM   1149  C   ALA   151      32.095  52.820  37.386  1.00127.09           C
ATOM   1150  O   ALA   151      32.963  52.990  36.535  1.00127.09           O
ATOM   1151  N   ASN   152      31.639  51.597  37.694  1.00114.34           N
ATOM   1152  CA  ASN   152      32.262  50.443  37.118  1.00114.34           C
ATOM   1153  CB  ASN   152      31.618  49.130  37.587  1.00114.34           C
ATOM   1154  CG  ASN   152      32.504  47.992  37.110  1.00114.34           C
ATOM   1155  OD1 ASN   152      33.648  48.210  36.716  1.00114.34           O
ATOM   1156  ND2 ASN   152      31.963  46.744  37.138  1.00114.34           N
ATOM   1157  C   ASN   152      32.099  50.508  35.636  1.00114.34           C
ATOM   1158  O   ASN   152      33.016  50.180  34.884  1.00114.34           O
ATOM   1159  N   VAL   153      30.908  50.944  35.190  1.00118.39           N
ATOM   1160  CA  VAL   153      30.580  51.017  33.800  1.00118.39           C
ATOM   1161  CB  VAL   153      29.180  51.515  33.559  1.00118.39           C
ATOM   1162  CG1 VAL   153      28.970  51.660  32.041  1.00118.39           C
ATOM   1163  CG2 VAL   153      28.192  50.551  34.237  1.00118.39           C
ATOM   1164  C   VAL   153      31.496  51.978  33.119  1.00118.39           C
ATOM   1165  O   VAL   153      31.956  51.705  32.014  1.00118.39           O
ATOM   1166  N   MET   154      31.796  53.123  33.761  1.00261.97           N
ATOM   1167  CA  MET   154      32.608  54.126  33.138  1.00261.97           C
ATOM   1168  CB  MET   154      32.824  55.356  34.033  1.00261.97           C
ATOM   1169  CG  MET   154      33.671  56.447  33.377  1.00261.97           C
ATOM   1170  SD  MET   154      33.934  57.911  34.420  1.00261.97           S
ATOM   1171  CE  MET   154      34.966  57.039  35.633  1.00261.97           C
ATOM   1172  C   MET   154      33.946  53.534  32.851  1.00261.97           C
ATOM   1173  O   MET   154      34.521  53.745  31.786  1.00261.97           O
ATOM   1174  N   LEU   155      34.487  52.745  33.786  1.00213.67           N
ATOM   1175  CA  LEU   155      35.795  52.225  33.545  1.00213.67           C
ATOM   1176  CB  LEU   155      36.359  51.514  34.788  1.00213.67           C
ATOM   1177  CG  LEU   155      36.766  52.524  35.890  1.00213.67           C
ATOM   1178  CD1 LEU   155      35.632  53.494  36.254  1.00213.67           C
ATOM   1179  CD2 LEU   155      37.312  51.807  37.132  1.00213.67           C
ATOM   1180  C   LEU   155      35.775  51.330  32.336  1.00213.67           C
ATOM   1181  O   LEU   155      36.676  51.386  31.500  1.00213.67           O
ATOM   1182  N   ASN   156      34.743  50.480  32.190  1.00149.71           N
ATOM   1183  CA  ASN   156      34.678  49.599  31.053  1.00149.71           C
ATOM   1184  CB  ASN   156      33.562  48.547  31.178  1.00149.71           C
ATOM   1185  CG  ASN   156      34.000  47.528  32.221  1.00149.71           C
ATOM   1186  OD1 ASN   156      33.502  47.518  33.345  1.00149.71           O
ATOM   1187  ND2 ASN   156      34.964  46.647  31.841  1.00149.71           N
ATOM   1188  C   ASN   156      34.433  50.371  29.785  1.00149.71           C
ATOM   1189  O   ASN   156      35.001  50.051  28.742  1.00149.71           O
ATOM   1190  N   ASP   157      33.556  51.392  29.836  1.00109.43           N
ATOM   1191  CA  ASP   157      33.185  52.179  28.690  1.00109.43           C
ATOM   1192  CB  ASP   157      32.014  53.128  28.997  1.00109.43           C
ATOM   1193  CG  ASP   157      30.779  52.264  29.227  1.00109.43           C
ATOM   1194  OD1 ASP   157      30.874  51.029  28.993  1.00109.43           O
ATOM   1195  OD2 ASP   157      29.727  52.824  29.636  1.00109.43           O
ATOM   1196  C   ASP   157      34.351  52.998  28.237  1.00109.43           C
ATOM   1197  O   ASP   157      34.530  53.238  27.042  1.00109.43           O
ATOM   1198  N   VAL   158      35.181  53.447  29.194  1.00241.76           N
ATOM   1199  CA  VAL   158      36.261  54.333  28.894  1.00241.76           C
ATOM   1200  CB  VAL   158      36.837  55.039  30.090  1.00241.76           C
ATOM   1201  CG1 VAL   158      35.752  55.946  30.696  1.00241.76           C
ATOM   1202  CG2 VAL   158      37.402  53.993  31.063  1.00241.76           C
ATOM   1203  C   VAL   158      37.345  53.597  28.207  1.00241.76           C
ATOM   1204  O   VAL   158      37.610  52.419  28.454  1.00241.76           O
ATOM   1205  N   SER   159      38.010  54.359  27.329  1.00266.47           N
ATOM   1206  CA  SER   159      39.018  53.921  26.429  1.00266.47           C
ATOM   1207  CB  SER   159      39.432  55.003  25.417  1.00266.47           C
ATOM   1208  OG  SER   159      40.068  56.080  26.090  1.00266.47           O
ATOM   1209  C   SER   159      40.231  53.518  27.164  1.00266.47           C
ATOM   1210  O   SER   159      40.275  53.469  28.392  1.00266.47           O
ATOM   1211  N   GLY   160      41.264  53.191  26.378  1.00262.81           N
ATOM   1212  CA  GLY   160      42.518  52.814  26.930  1.00262.81           C
ATOM   1213  C   GLY   160      43.105  54.087  27.420  1.00262.81           C
ATOM   1214  O   GLY   160      42.425  55.111  27.466  1.00262.81           O
ATOM   1215  N   GLY   161      44.396  54.083  27.782  1.00315.13           N
ATOM   1216  CA  GLY   161      44.882  55.326  28.289  1.00315.13           C
ATOM   1217  C   GLY   161      44.148  55.417  29.567  1.00315.13           C
ATOM   1218  O   GLY   161      43.593  56.455  29.922  1.00315.13           O
ATOM   1219  N   SER   162      44.205  54.289  30.295  1.00225.18           N
ATOM   1220  CA  SER   162      43.417  53.976  31.443  1.00225.18           C
ATOM   1221  CB  SER   162      43.949  52.752  32.205  1.00225.18           C
ATOM   1222  OG  SER   162      45.244  53.029  32.716  1.00225.18           O
ATOM   1223  C   SER   162      43.410  55.123  32.381  1.00225.18           C
ATOM   1224  O   SER   162      42.489  55.246  33.182  1.00225.18           O
ATOM   1225  N   GLU   163      44.429  55.991  32.360  1.00347.32           N
ATOM   1226  CA  GLU   163      44.246  57.113  33.223  1.00347.32           C
ATOM   1227  CB  GLU   163      45.563  57.779  33.686  1.00347.32           C
ATOM   1228  CG  GLU   163      46.454  58.326  32.567  1.00347.32           C
ATOM   1229  CD  GLU   163      46.917  57.154  31.719  1.00347.32           C
ATOM   1230  OE1 GLU   163      47.254  56.093  32.307  1.00347.32           O
ATOM   1231  OE2 GLU   163      46.934  57.305  30.468  1.00347.32           O
ATOM   1232  C   GLU   163      43.423  58.094  32.454  1.00347.32           C
ATOM   1233  O   GLU   163      43.926  58.955  31.737  1.00347.32           O
ATOM   1234  N   ALA   164      42.095  57.970  32.578  1.00273.45           N
ATOM   1235  CA  ALA   164      41.229  58.862  31.876  1.00273.45           C
ATOM   1236  CB  ALA   164      39.787  58.345  31.728  1.00273.45           C
ATOM   1237  C   ALA   164      41.187  60.121  32.663  1.00273.45           C
ATOM   1238  O   ALA   164      41.564  60.138  33.834  1.00273.45           O
ATOM   1239  N   TRP   165      40.748  61.215  32.014  1.00191.80           N
ATOM   1240  CA  TRP   165      40.675  62.485  32.661  1.00191.80           C
ATOM   1241  CB  TRP   165      40.445  63.646  31.681  1.00191.80           C
ATOM   1242  CG  TRP   165      41.592  63.847  30.720  1.00191.80           C
ATOM   1243  CD2 TRP   165      41.644  64.882  29.728  1.00191.80           C
ATOM   1244  CD1 TRP   165      42.746  63.130  30.592  1.00191.80           C
ATOM   1245  NE1 TRP   165      43.515  63.654  29.580  1.00191.80           N
ATOM   1246  CE2 TRP   165      42.848  64.733  29.040  1.00191.80           C
ATOM   1247  CE3 TRP   165      40.761  65.875  29.416  1.00191.80           C
ATOM   1248  CZ2 TRP   165      43.188  65.580  28.023  1.00191.80           C
ATOM   1249  CZ3 TRP   165      41.107  66.727  28.391  1.00191.80           C
ATOM   1250  CH2 TRP   165      42.296  66.582  27.708  1.00191.80           C
ATOM   1251  C   TRP   165      39.531  62.444  33.618  1.00191.80           C
ATOM   1252  O   TRP   165      38.484  61.861  33.340  1.00191.80           O
ATOM   1253  N   GLN   166      39.730  63.059  34.797  1.00159.74           N
ATOM   1254  CA  GLN   166      38.723  63.062  35.810  1.00159.74           C
ATOM   1255  CB  GLN   166      39.218  63.630  37.156  1.00159.74           C
ATOM   1256  CG  GLN   166      39.604  65.110  37.137  1.00159.74           C
ATOM   1257  CD  GLN   166      38.353  65.932  37.409  1.00159.74           C
ATOM   1258  OE1 GLN   166      37.609  65.659  38.350  1.00159.74           O
ATOM   1259  NE2 GLN   166      38.112  66.969  36.563  1.00159.74           N
ATOM   1260  C   GLN   166      37.553  63.864  35.339  1.00159.74           C
ATOM   1261  O   GLN   166      36.409  63.505  35.604  1.00159.74           O
ATOM   1262  N   ALA   167      37.806  64.973  34.618  1.00 49.59           N
ATOM   1263  CA  ALA   167      36.732  65.832  34.206  1.00 49.59           C
ATOM   1264  CB  ALA   167      37.224  67.086  33.462  1.00 49.59           C
ATOM   1265  C   ALA   167      35.795  65.107  33.289  1.00 49.59           C
ATOM   1266  O   ALA   167      34.577  65.185  33.444  1.00 49.59           O
ATOM   1267  N   MET   168      36.331  64.370  32.303  1.00134.15           N
ATOM   1268  CA  MET   168      35.456  63.711  31.380  1.00134.15           C
ATOM   1269  CB  MET   168      36.217  63.022  30.231  1.00134.15           C
ATOM   1270  CG  MET   168      37.131  61.878  30.677  1.00134.15           C
ATOM   1271  SD  MET   168      38.048  61.071  29.327  1.00134.15           S
ATOM   1272  CE  MET   168      36.635  60.156  28.645  1.00134.15           C
ATOM   1273  C   MET   168      34.662  62.679  32.110  1.00134.15           C
ATOM   1274  O   MET   168      33.454  62.552  31.913  1.00134.15           O
ATOM   1275  N   GLY   169      35.331  61.919  32.991  1.00108.49           N
ATOM   1276  CA  GLY   169      34.681  60.857  33.699  1.00108.49           C
ATOM   1277  C   GLY   169      33.631  61.382  34.635  1.00108.49           C
ATOM   1278  O   GLY   169      32.545  60.816  34.728  1.00108.49           O
ATOM   1279  N   ASP   170      33.910  62.469  35.380  1.00140.69           N
ATOM   1280  CA  ASP   170      32.908  62.882  36.319  1.00140.69           C
ATOM   1281  CB  ASP   170      33.341  63.948  37.350  1.00140.69           C
ATOM   1282  CG  ASP   170      33.658  65.271  36.679  1.00140.69           C
ATOM   1283  OD1 ASP   170      34.693  65.336  35.969  1.00140.69           O
ATOM   1284  OD2 ASP   170      32.873  66.236  36.874  1.00140.69           O
ATOM   1285  C   ASP   170      31.716  63.377  35.573  1.00140.69           C
ATOM   1286  O   ASP   170      30.588  63.210  36.031  1.00140.69           O
ATOM   1287  N   GLU   171      31.929  63.997  34.398  1.00 94.62           N
ATOM   1288  CA  GLU   171      30.830  64.525  33.648  0.92 94.62           C
ATOM   1289  CB  GLU   171      31.280  65.178  32.330  0.90 94.62           C
ATOM   1290  CG  GLU   171      30.131  65.758  31.504  0.90 94.62           C
ATOM   1291  CD  GLU   171      30.730  66.364  30.242  0.80 94.62           C
ATOM   1292  OE1 GLU   171      31.977  66.541  30.205  1.00 94.62           O
ATOM   1293  OE2 GLU   171      29.950  66.653  29.296  1.00 94.62           O
ATOM   1294  C   GLU   171      29.900  63.405  33.293  1.00 94.62           C
ATOM   1295  O   GLU   171      28.687  63.534  33.448  1.00 94.62           O
ATOM   1296  N   VAL   172      30.444  62.273  32.806  1.00161.82           N
ATOM   1297  CA  VAL   172      29.627  61.159  32.409  1.00161.82           C
ATOM   1298  CB  VAL   172      30.392  60.080  31.693  1.00161.82           C
ATOM   1299  CG1 VAL   172      31.382  59.429  32.671  1.00161.82           C
ATOM   1300  CG2 VAL   172      29.380  59.091  31.091  1.00161.82           C
ATOM   1301  C   VAL   172      28.965  60.546  33.604  1.00161.82           C
ATOM   1302  O   VAL   172      27.796  60.169  33.559  1.00161.82           O
ATOM   1303  N   HIS   173      29.702  60.420  34.719  1.00146.95           N
ATOM   1304  CA  HIS   173      29.147  59.784  35.874  1.00146.95           C
ATOM   1305  ND1 HIS   173      30.520  58.121  39.055  1.00146.95           N
ATOM   1306  CG  HIS   173      29.763  58.519  37.976  1.00146.95           C
ATOM   1307  CB  HIS   173      30.191  59.559  36.985  1.00146.95           C
ATOM   1308  NE2 HIS   173      28.659  56.905  39.101  1.00146.95           N
ATOM   1309  CD2 HIS   173      28.630  57.766  38.018  1.00146.95           C
ATOM   1310  CE1 HIS   173      29.813  57.154  39.693  1.00146.95           C
ATOM   1311  C   HIS   173      28.026  60.638  36.391  1.00146.95           C
ATOM   1312  O   HIS   173      27.001  60.125  36.839  1.00146.95           O
ATOM   1313  N   ALA   174      28.199  61.974  36.334  1.00 44.18           N
ATOM   1314  CA  ALA   174      27.228  62.914  36.829  1.00 44.18           C
ATOM   1315  CB  ALA   174      27.703  64.373  36.715  1.00 44.18           C
ATOM   1316  C   ALA   174      25.948  62.803  36.056  1.00 44.18           C
ATOM   1317  O   ALA   174      24.865  62.821  36.639  1.00 44.18           O
ATOM   1318  N   ARG   175      26.031  62.676  34.717  1.00 90.39           N
ATOM   1319  CA  ARG   175      24.840  62.600  33.919  1.00 90.39           C
ATOM   1320  CB  ARG   175      25.125  62.464  32.414  1.00 90.39           C
ATOM   1321  CG  ARG   175      25.815  63.686  31.806  1.00 90.39           C
ATOM   1322  CD  ARG   175      25.929  63.627  30.281  1.00 90.39           C
ATOM   1323  NE  ARG   175      26.745  62.429  29.938  1.00 90.39           N
ATOM   1324  CZ  ARG   175      28.102  62.531  29.821  1.00 90.39           C
ATOM   1325  NH1 ARG   175      28.717  63.733  30.017  1.00 90.39           N
ATOM   1326  NH2 ARG   175      28.843  61.428  29.506  1.00 90.39           N
ATOM   1327  C   ARG   175      24.128  61.366  34.347  1.00 90.39           C
ATOM   1328  O   ARG   175      22.902  61.334  34.449  1.00 90.39           O
ATOM   1329  N   LEU   176      24.917  60.315  34.615  1.00125.20           N
ATOM   1330  CA  LEU   176      24.423  59.039  35.028  1.00125.20           C
ATOM   1331  CB  LEU   176      25.587  58.062  35.325  1.00125.20           C
ATOM   1332  CG  LEU   176      26.508  57.669  34.151  1.00125.20           C
ATOM   1333  CD1 LEU   176      27.666  56.780  34.635  1.00125.20           C
ATOM   1334  CD2 LEU   176      25.735  56.980  33.022  1.00125.20           C
ATOM   1335  C   LEU   176      23.683  59.210  36.331  1.00125.20           C
ATOM   1336  O   LEU   176      22.560  58.729  36.475  1.00125.20           O
ATOM   1337  N   HIS   177      24.284  59.935  37.303  1.00128.09           N
ATOM   1338  CA  HIS   177      23.729  60.099  38.628  1.00128.09           C
ATOM   1339  ND1 HIS   177      27.123  60.562  39.571  1.00128.09           N
ATOM   1340  CG  HIS   177      25.868  60.255  40.047  1.00128.09           C
ATOM   1341  CB  HIS   177      24.608  60.924  39.587  1.00128.09           C
ATOM   1342  NE2 HIS   177      27.398  58.987  41.117  1.00128.09           N
ATOM   1343  CD2 HIS   177      26.054  59.290  40.989  1.00128.09           C
ATOM   1344  CE1 HIS   177      27.999  59.777  40.246  1.00128.09           C
ATOM   1345  C   HIS   177      22.430  60.836  38.564  1.00128.09           C
ATOM   1346  O   HIS   177      21.500  60.535  39.310  1.00128.09           O
ATOM   1347  N   LYS   178      22.359  61.847  37.683  1.00115.58           N
ATOM   1348  CA  LYS   178      21.224  62.711  37.528  1.00115.58           C
ATOM   1349  CB  LYS   178      21.500  63.864  36.547  1.00115.58           C
ATOM   1350  CG  LYS   178      22.550  64.851  37.062  1.00115.58           C
ATOM   1351  CD  LYS   178      23.096  65.791  35.985  1.00115.58           C
ATOM   1352  CE  LYS   178      24.126  66.794  36.511  1.00115.58           C
ATOM   1353  NZ  LYS   178      24.638  67.625  35.398  1.00115.58           N
ATOM   1354  C   LYS   178      20.046  61.942  37.013  1.00115.58           C
ATOM   1355  O   LYS   178      18.900  62.305  37.270  1.00115.58           O
ATOM   1356  N   ASN   179      20.296  60.863  36.254  1.00302.39           N
ATOM   1357  CA  ASN   179      19.248  60.121  35.605  1.00302.39           C
ATOM   1358  CB  ASN   179      19.787  58.938  34.783  1.00302.39           C
ATOM   1359  CG  ASN   179      18.607  58.250  34.123  1.00302.39           C
ATOM   1360  OD1 ASN   179      17.673  58.918  33.686  1.00302.39           O
ATOM   1361  ND2 ASN   179      18.644  56.893  34.046  1.00302.39           N
ATOM   1362  C   ASN   179      18.280  59.566  36.604  1.00302.39           C
ATOM   1363  O   ASN   179      18.625  59.295  37.750  1.00302.39           O
ATOM   1364  N   TYR   180      17.012  59.393  36.178  1.00265.18           N
ATOM   1365  CA  TYR   180      15.997  58.854  37.035  1.00265.18           C
ATOM   1366  CB  TYR   180      14.575  59.116  36.512  1.00265.18           C
ATOM   1367  CG  TYR   180      14.418  60.595  36.416  1.00265.18           C
ATOM   1368  CD1 TYR   180      14.868  61.267  35.302  1.00265.18           C
ATOM   1369  CD2 TYR   180      13.827  61.313  37.431  1.00265.18           C
ATOM   1370  CE1 TYR   180      14.732  62.631  35.199  1.00265.18           C
ATOM   1371  CE2 TYR   180      13.689  62.678  37.334  1.00265.18           C
ATOM   1372  CZ  TYR   180      14.141  63.339  36.217  1.00265.18           C
ATOM   1373  OH  TYR   180      14.000  64.739  36.115  1.00265.18           O
ATOM   1374  C   TYR   180      16.218  57.375  37.080  1.00265.18           C
ATOM   1375  O   TYR   180      16.458  56.730  36.060  1.00265.18           O
ATOM   1376  N   PRO   181      16.185  56.825  38.259  1.00173.64           N
ATOM   1377  CA  PRO   181      16.409  55.414  38.387  1.00173.64           C
ATOM   1378  CD  PRO   181      16.600  57.553  39.447  1.00173.64           C
ATOM   1379  CB  PRO   181      16.570  55.156  39.883  1.00173.64           C
ATOM   1380  CG  PRO   181      17.145  56.485  40.412  1.00173.64           C
ATOM   1381  C   PRO   181      15.347  54.606  37.718  1.00173.64           C
ATOM   1382  O   PRO   181      15.657  53.526  37.215  1.00173.64           O
ATOM   1383  N   VAL   182      14.095  55.097  37.699  1.00130.79           N
ATOM   1384  CA  VAL   182      13.041  54.348  37.082  1.00130.79           C
ATOM   1385  CB  VAL   182      11.702  55.011  37.224  1.00130.79           C
ATOM   1386  CG1 VAL   182      10.651  54.162  36.490  1.00130.79           C
ATOM   1387  CG2 VAL   182      11.413  55.213  38.720  1.00130.79           C
ATOM   1388  C   VAL   182      13.339  54.246  35.625  1.00130.79           C
ATOM   1389  O   VAL   182      13.227  53.176  35.025  1.00130.79           O
ATOM   1390  N   TRP   183      13.744  55.367  35.003  1.00231.98           N
ATOM   1391  CA  TRP   183      13.984  55.261  33.599  1.00231.98           C
ATOM   1392  CB  TRP   183      14.275  56.549  32.838  1.00231.98           C
ATOM   1393  CG  TRP   183      14.543  56.161  31.406  1.00231.98           C
ATOM   1394  CD2 TRP   183      13.501  55.775  30.503  1.00231.98           C
ATOM   1395  CD1 TRP   183      15.722  55.956  30.750  1.00231.98           C
ATOM   1396  NE1 TRP   183      15.478  55.435  29.500  1.00231.98           N
ATOM   1397  CE2 TRP   183      14.113  55.322  29.334  1.00231.98           C
ATOM   1398  CE3 TRP   183      12.146  55.787  30.646  1.00231.98           C
ATOM   1399  CZ2 TRP   183      13.371  54.875  28.279  1.00231.98           C
ATOM   1400  CZ3 TRP   183      11.404  55.346  29.580  1.00231.98           C
ATOM   1401  CH2 TRP   183      12.001  54.896  28.420  1.00231.98           C
ATOM   1402  C   TRP   183      15.140  54.367  33.319  1.00231.98           C
ATOM   1403  O   TRP   183      15.117  53.652  32.324  1.00231.98           O
ATOM   1404  N   ALA   184      16.201  54.430  34.145  1.00107.15           N
ATOM   1405  CA  ALA   184      17.392  53.643  33.943  1.00107.15           C
ATOM   1406  CB  ALA   184      18.500  54.000  34.946  1.00107.15           C
ATOM   1407  C   ALA   184      17.105  52.180  34.103  1.00107.15           C
ATOM   1408  O   ALA   184      17.708  51.357  33.411  1.00107.15           O
ATOM   1409  N   ARG   185      16.233  51.823  35.073  1.00289.76           N
ATOM   1410  CA  ARG   185      15.853  50.457  35.318  1.00289.76           C
ATOM   1411  CB  ARG   185      14.868  50.335  36.491  1.00289.76           C
ATOM   1412  CG  ARG   185      14.566  48.897  36.910  1.00289.76           C
ATOM   1413  CD  ARG   185      15.705  48.249  37.698  1.00289.76           C
ATOM   1414  NE  ARG   185      15.959  49.120  38.881  1.00289.76           N
ATOM   1415  CZ  ARG   185      15.190  48.992  40.002  1.00289.76           C
ATOM   1416  NH1 ARG   185      14.200  48.054  40.048  1.00289.76           N
ATOM   1417  NH2 ARG   185      15.413  49.803  41.077  1.00289.76           N
ATOM   1418  C   ARG   185      15.144  50.000  34.100  1.00289.76           C
ATOM   1419  O   ARG   185      15.412  48.934  33.544  1.00289.76           O
ATOM   1420  N   GLY   186      14.241  50.865  33.605  1.00309.91           N
ATOM   1421  CA  GLY   186      13.632  50.582  32.348  1.00309.91           C
ATOM   1422  C   GLY   186      14.740  50.912  31.413  1.00309.91           C
ATOM   1423  O   GLY   186      15.797  51.311  31.837  1.00309.91           O
ATOM   1424  N   TYR   187      14.584  50.775  30.115  1.00399.05           N
ATOM   1425  CA  TYR   187      15.601  51.059  29.142  1.00399.05           C
ATOM   1426  CB  TYR   187      16.422  52.341  29.391  1.00399.05           C
ATOM   1427  CG  TYR   187      16.894  52.773  28.047  1.00399.05           C
ATOM   1428  CD1 TYR   187      17.996  52.219  27.437  1.00399.05           C
ATOM   1429  CD2 TYR   187      16.190  53.756  27.390  1.00399.05           C
ATOM   1430  CE1 TYR   187      18.384  52.648  26.187  1.00399.05           C
ATOM   1431  CE2 TYR   187      16.572  54.188  26.145  1.00399.05           C
ATOM   1432  CZ  TYR   187      17.671  53.632  25.541  1.00399.05           C
ATOM   1433  OH  TYR   187      18.058  54.078  24.260  1.00399.05           O
ATOM   1434  C   TYR   187      16.520  49.867  29.096  1.00399.05           C
ATOM   1435  O   TYR   187      16.724  49.349  28.001  1.00399.05           O
ATOM   1436  N   PRO   188      17.089  49.349  30.163  1.00254.28           N
ATOM   1437  CA  PRO   188      17.587  48.031  29.954  1.00254.28           C
ATOM   1438  CD  PRO   188      18.105  50.117  30.881  1.00254.28           C
ATOM   1439  CB  PRO   188      18.520  47.732  31.120  1.00254.28           C
ATOM   1440  CG  PRO   188      19.162  49.107  31.365  1.00254.28           C
ATOM   1441  C   PRO   188      16.380  47.177  29.800  1.00254.28           C
ATOM   1442  O   PRO   188      16.433  46.174  29.094  1.00254.28           O
ATOM   1443  N   ARG   189      15.276  47.567  30.461  1.00334.09           N
ATOM   1444  CA  ARG   189      14.038  46.858  30.348  1.00334.09           C
ATOM   1445  CB  ARG   189      12.978  47.343  31.350  1.00334.09           C
ATOM   1446  CG  ARG   189      13.427  47.191  32.805  1.00334.09           C
ATOM   1447  CD  ARG   189      14.172  45.882  33.081  1.00334.09           C
ATOM   1448  NE  ARG   189      13.237  44.756  32.803  1.00334.09           N
ATOM   1449  CZ  ARG   189      13.712  43.589  32.277  1.00334.09           C
ATOM   1450  NH1 ARG   189      15.044  43.454  32.013  1.00334.09           N
ATOM   1451  NH2 ARG   189      12.852  42.563  32.009  1.00334.09           N
ATOM   1452  C   ARG   189      13.497  47.052  28.967  1.00334.09           C
ATOM   1453  O   ARG   189      13.024  46.091  28.360  1.00334.09           O
ATOM   1454  N   THR   190      13.622  48.285  28.398  1.00379.42           N
ATOM   1455  CA  THR   190      13.084  48.574  27.088  1.00379.42           C
ATOM   1456  CB  THR   190      13.255  49.989  26.568  1.00379.42           C
ATOM   1457  OG1 THR   190      12.612  50.119  25.308  1.00379.42           O
ATOM   1458  CG2 THR   190      14.724  50.382  26.436  1.00379.42           C
ATOM   1459  C   THR   190      13.643  47.593  26.156  1.00379.42           C
ATOM   1460  O   THR   190      14.564  46.858  26.491  1.00379.42           O
ATOM   1461  N   ILE   191      13.154  47.540  24.921  1.00312.09           N
ATOM   1462  CA  ILE   191      13.594  46.333  24.336  1.00312.09           C
ATOM   1463  CB  ILE   191      12.670  45.929  23.224  1.00312.09           C
ATOM   1464  CG2 ILE   191      11.257  45.838  23.829  1.00312.09           C
ATOM   1465  CG1 ILE   191      12.705  46.939  22.067  1.00312.09           C
ATOM   1466  CD1 ILE   191      11.770  46.547  20.921  1.00312.09           C
ATOM   1467  C   ILE   191      15.001  46.424  23.815  1.00312.09           C
ATOM   1468  O   ILE   191      15.203  45.940  22.711  1.00312.09           O
ATOM   1469  N   PRO   192      16.016  46.988  24.443  1.00242.34           N
ATOM   1470  CA  PRO   192      17.268  46.589  23.935  1.00242.34           C
ATOM   1471  CD  PRO   192      16.079  48.424  24.609  1.00242.34           C
ATOM   1472  CB  PRO   192      18.327  47.508  24.557  1.00242.34           C
ATOM   1473  CG  PRO   192      17.494  48.653  25.172  1.00242.34           C
ATOM   1474  C   PRO   192      17.368  45.120  24.179  1.00242.34           C
ATOM   1475  O   PRO   192      17.682  44.401  23.235  1.00242.34           O
ATOM   1476  N   PRO   193      17.066  44.633  25.354  1.00231.96           N
ATOM   1477  CA  PRO   193      17.145  43.210  25.518  1.00231.96           C
ATOM   1478  CD  PRO   193      17.413  45.332  26.578  1.00231.96           C
ATOM   1479  CB  PRO   193      17.145  42.952  27.016  1.00231.96           C
ATOM   1480  CG  PRO   193      17.782  44.227  27.578  1.00231.96           C
ATOM   1481  C   PRO   193      16.065  42.503  24.772  1.00231.96           C
ATOM   1482  O   PRO   193      16.280  41.387  24.303  1.00231.96           O
ATOM   1483  N   SER   194      14.885  43.132  24.666  1.00182.68           N
ATOM   1484  CA  SER   194      13.774  42.486  24.040  1.00182.68           C
ATOM   1485  CB  SER   194      12.455  43.206  24.337  1.00182.68           C
ATOM   1486  OG  SER   194      12.343  43.483  25.725  1.00182.68           O
ATOM   1487  C   SER   194      13.921  42.487  22.548  1.00182.68           C
ATOM   1488  O   SER   194      13.453  41.568  21.878  1.00182.68           O
ATOM   1489  N   ALA   195      14.585  43.510  21.974  1.00161.98           N
ATOM   1490  CA  ALA   195      14.495  43.616  20.544  1.00161.98           C
ATOM   1491  CB  ALA   195      14.142  45.031  20.064  1.00161.98           C
ATOM   1492  C   ALA   195      15.733  43.242  19.805  1.00161.98           C
ATOM   1493  O   ALA   195      16.812  43.805  19.979  1.00161.98           O
ATOM   1494  N   PRO   196      15.580  42.229  19.002  1.00160.48           N
ATOM   1495  CA  PRO   196      16.597  41.980  18.025  1.00160.48           C
ATOM   1496  CD  PRO   196      15.003  40.993  19.502  1.00160.48           C
ATOM   1497  CB  PRO   196      16.692  40.465  17.857  1.00160.48           C
ATOM   1498  CG  PRO   196      15.376  39.938  18.451  1.00160.48           C
ATOM   1499  C   PRO   196      16.116  42.678  16.791  1.00160.48           C
ATOM   1500  O   PRO   196      14.921  42.595  16.512  1.00160.48           O
ATOM   1501  N   VAL   197      16.983  43.360  16.021  1.00229.51           N
ATOM   1502  CA  VAL   197      16.456  43.896  14.800  1.00229.51           C
ATOM   1503  CB  VAL   197      16.501  45.395  14.716  1.00229.51           C
ATOM   1504  CG1 VAL   197      15.587  45.983  15.799  1.00229.51           C
ATOM   1505  CG2 VAL   197      17.953  45.852  14.866  1.00229.51           C
ATOM   1506  C   VAL   197      17.317  43.363  13.708  1.00229.51           C
ATOM   1507  O   VAL   197      17.478  43.994  12.664  1.00229.51           O
ATOM   1508  N   LYS   198      17.852  42.146  13.923  1.00114.90           N
ATOM   1509  CA  LYS   198      18.769  41.524  13.010  1.00114.90           C
ATOM   1510  CB  LYS   198      19.289  40.177  13.536  1.00114.90           C
ATOM   1511  CG  LYS   198      20.110  40.282  14.822  1.00114.90           C
ATOM   1512  CD  LYS   198      20.324  38.928  15.500  1.00114.90           C
ATOM   1513  CE  LYS   198      21.101  39.010  16.814  1.00114.90           C
ATOM   1514  NZ  LYS   198      21.147  37.677  17.455  1.00114.90           N
ATOM   1515  C   LYS   198      18.102  41.233  11.704  1.00114.90           C
ATOM   1516  O   LYS   198      18.619  41.573  10.642  1.00114.90           O
ATOM   1517  N   ASP   199      16.913  40.609  11.750  1.00123.69           N
ATOM   1518  CA  ASP   199      16.230  40.230  10.547  1.00123.69           C
ATOM   1519  CB  ASP   199      14.982  39.369  10.813  1.00123.69           C
ATOM   1520  CG  ASP   199      14.104  40.102  11.813  1.00123.69           C
ATOM   1521  OD1 ASP   199      14.576  40.272  12.969  1.00123.69           O
ATOM   1522  OD2 ASP   199      12.957  40.479  11.453  1.00123.69           O
ATOM   1523  C   ASP   199      15.842  41.460   9.798  1.00123.69           C
ATOM   1524  O   ASP   199      15.764  41.453   8.570  1.00123.69           O
ATOM   1525  N   LEU   200      15.580  42.540  10.550  1.00155.53           N
ATOM   1526  CA  LEU   200      15.128  43.823  10.090  1.00155.53           C
ATOM   1527  CB  LEU   200      14.838  44.778  11.268  1.00155.53           C
ATOM   1528  CG  LEU   200      13.757  44.301  12.264  1.00155.53           C
ATOM   1529  CD1 LEU   200      14.145  42.977  12.938  1.00155.53           C
ATOM   1530  CD2 LEU   200      13.447  45.380  13.316  1.00155.53           C
ATOM   1531  C   LEU   200      16.171  44.523   9.258  1.00155.53           C
ATOM   1532  O   LEU   200      15.835  45.204   8.290  1.00155.53           O
ATOM   1533  N   GLU   201      17.466  44.355   9.589  1.00101.23           N
ATOM   1534  CA  GLU   201      18.517  45.149   9.003  1.00101.23           C
ATOM   1535  CB  GLU   201      19.924  44.752   9.489  1.00101.23           C
ATOM   1536  CG  GLU   201      20.221  45.192  10.925  1.00101.23           C
ATOM   1537  CD  GLU   201      20.491  46.692  10.913  1.00101.23           C
ATOM   1538  OE1 GLU   201      20.612  47.263   9.796  1.00101.23           O
ATOM   1539  OE2 GLU   201      20.582  47.287  12.021  1.00101.23           O
ATOM   1540  C   GLU   201      18.502  45.069   7.510  1.00101.23           C
ATOM   1541  O   GLU   201      18.785  46.054   6.829  1.00101.23           O
ATOM   1542  N   ALA   202      18.151  43.908   6.946  1.00 50.82           N
ATOM   1543  CA  ALA   202      18.181  43.766   5.520  1.00 50.82           C
ATOM   1544  CB  ALA   202      17.741  42.367   5.055  1.00 50.82           C
ATOM   1545  C   ALA   202      17.256  44.769   4.892  1.00 50.82           C
ATOM   1546  O   ALA   202      17.525  45.269   3.801  1.00 50.82           O
ATOM   1547  N   LEU   203      16.130  45.075   5.559  1.00 72.25           N
ATOM   1548  CA  LEU   203      15.114  45.946   5.035  1.00 72.25           C
ATOM   1549  CB  LEU   203      13.849  45.966   5.908  1.00 72.25           C
ATOM   1550  CG  LEU   203      13.168  44.586   5.978  1.00 72.25           C
ATOM   1551  CD1 LEU   203      11.824  44.658   6.719  1.00 72.25           C
ATOM   1552  CD2 LEU   203      13.056  43.948   4.583  1.00 72.25           C
ATOM   1553  C   LEU   203      15.600  47.358   4.862  1.00 72.25           C
ATOM   1554  O   LEU   203      15.134  48.063   3.969  1.00 72.25           O
ATOM   1555  N   ARG   204      16.533  47.831   5.709  1.00198.72           N
ATOM   1556  CA  ARG   204      16.924  49.213   5.651  1.00198.72           C
ATOM   1557  CB  ARG   204      17.976  49.553   6.712  1.00198.72           C
ATOM   1558  CG  ARG   204      18.094  51.041   7.019  1.00198.72           C
ATOM   1559  CD  ARG   204      18.660  51.264   8.418  1.00198.72           C
ATOM   1560  NE  ARG   204      17.749  50.537   9.343  1.00198.72           N
ATOM   1561  CZ  ARG   204      18.257  49.718  10.307  1.00198.72           C
ATOM   1562  NH1 ARG   204      19.606  49.648  10.508  1.00198.72           N
ATOM   1563  NH2 ARG   204      17.410  48.951  11.053  1.00198.72           N
ATOM   1564  C   ARG   204      17.453  49.558   4.294  1.00198.72           C
ATOM   1565  O   ARG   204      18.323  48.877   3.753  1.00198.72           O
ATOM   1566  N   GLY   205      16.935  50.663   3.713  1.00123.57           N
ATOM   1567  CA  GLY   205      17.368  51.050   2.404  1.00123.57           C
ATOM   1568  C   GLY   205      17.727  52.501   2.418  1.00123.57           C
ATOM   1569  O   GLY   205      17.367  53.251   1.513  1.00123.57           O
ATOM   1570  N   LYS   206      18.471  52.931   3.451  1.00140.15           N
ATOM   1571  CA  LYS   206      18.946  54.280   3.504  1.00140.15           C
ATOM   1572  CB  LYS   206      18.417  55.068   4.710  1.00140.15           C
ATOM   1573  CG  LYS   206      16.966  55.498   4.504  1.00140.15           C
ATOM   1574  CD  LYS   206      16.219  55.789   5.799  1.00140.15           C
ATOM   1575  CE  LYS   206      15.884  54.505   6.554  1.00140.15           C
ATOM   1576  NZ  LYS   206      15.221  53.549   5.640  1.00140.15           N
ATOM   1577  C   LYS   206      20.428  54.165   3.604  1.00140.15           C
ATOM   1578  O   LYS   206      20.938  53.147   4.070  1.00140.15           O
ATOM   1579  N   PRO   207      21.150  55.156   3.159  1.00 79.47           N
ATOM   1580  CA  PRO   207      22.577  55.058   3.237  1.00 79.47           C
ATOM   1581  CD  PRO   207      20.721  55.979   2.041  1.00 79.47           C
ATOM   1582  CB  PRO   207      23.117  56.233   2.428  1.00 79.47           C
ATOM   1583  CG  PRO   207      22.020  56.457   1.366  1.00 79.47           C
ATOM   1584  C   PRO   207      22.966  55.017   4.674  1.00 79.47           C
ATOM   1585  O   PRO   207      22.443  55.815   5.450  1.00 79.47           O
ATOM   1586  N   LEU   208      23.881  54.104   5.054  1.00 66.73           N
ATOM   1587  CA  LEU   208      24.188  54.003   6.447  1.00 66.73           C
ATOM   1588  CB  LEU   208      23.601  52.755   7.118  1.00 66.73           C
ATOM   1589  CG  LEU   208      22.073  52.649   7.009  1.00 66.73           C
ATOM   1590  CD1 LEU   208      21.546  51.484   7.859  1.00 66.73           C
ATOM   1591  CD2 LEU   208      21.387  53.988   7.312  1.00 66.73           C
ATOM   1592  C   LEU   208      25.665  53.902   6.642  1.00 66.73           C
ATOM   1593  O   LEU   208      26.385  53.304   5.842  1.00 66.73           O
ATOM   1594  N   ASP   209      26.143  54.513   7.742  1.00101.42           N
ATOM   1595  CA  ASP   209      27.519  54.443   8.129  1.00101.42           C
ATOM   1596  CB  ASP   209      28.174  55.833   8.274  1.00101.42           C
ATOM   1597  CG  ASP   209      29.674  55.686   8.516  1.00101.42           C
ATOM   1598  OD1 ASP   209      30.093  54.690   9.164  1.00101.42           O
ATOM   1599  OD2 ASP   209      30.427  56.581   8.047  1.00101.42           O
ATOM   1600  C   ASP   209      27.528  53.782   9.474  1.00101.42           C
ATOM   1601  O   ASP   209      26.790  54.175  10.376  1.00101.42           O
ATOM   1602  N   TRP   210      28.349  52.731   9.646  1.00 90.52           N
ATOM   1603  CA  TRP   210      28.358  52.093  10.927  1.00 90.52           C
ATOM   1604  CB  TRP   210      28.000  50.598  10.842  1.00 90.52           C
ATOM   1605  CG  TRP   210      26.582  50.451  10.330  1.00 90.52           C
ATOM   1606  CD2 TRP   210      25.421  50.157  11.128  1.00 90.52           C
ATOM   1607  CD1 TRP   210      26.131  50.616   9.052  1.00 90.52           C
ATOM   1608  NE1 TRP   210      24.764  50.488   9.013  1.00 90.52           N
ATOM   1609  CE2 TRP   210      24.313  50.198  10.282  1.00 90.52           C
ATOM   1610  CE3 TRP   210      25.281  49.878  12.457  1.00 90.52           C
ATOM   1611  CZ2 TRP   210      23.049  49.969  10.752  1.00 90.52           C
ATOM   1612  CZ3 TRP   210      24.002  49.640  12.922  1.00 90.52           C
ATOM   1613  CH2 TRP   210      22.901  49.691  12.092  1.00 90.52           C
ATOM   1614  C   TRP   210      29.719  52.300  11.499  1.00 90.52           C
ATOM   1615  O   TRP   210      30.731  52.053  10.845  1.00 90.52           O
ATOM   1616  N   THR   211      29.767  52.800  12.746  1.00 87.62           N
ATOM   1617  CA  THR   211      31.028  53.087  13.353  1.00 87.62           C
ATOM   1618  CB  THR   211      31.084  54.473  13.923  1.00 87.62           C
ATOM   1619  OG1 THR   211      30.651  55.427  12.967  1.00 87.62           O
ATOM   1620  CG2 THR   211      32.546  54.772  14.260  1.00 87.62           C
ATOM   1621  C   THR   211      31.144  52.161  14.520  1.00 87.62           C
ATOM   1622  O   THR   211      30.191  51.995  15.280  1.00 87.62           O
ATOM   1623  N   VAL   212      32.316  51.519  14.690  1.00129.83           N
ATOM   1624  CA  VAL   212      32.474  50.641  15.812  1.00129.83           C
ATOM   1625  CB  VAL   212      32.343  49.186  15.460  1.00129.83           C
ATOM   1626  CG1 VAL   212      33.446  48.809  14.455  1.00129.83           C
ATOM   1627  CG2 VAL   212      32.367  48.372  16.764  1.00129.83           C
ATOM   1628  C   VAL   212      33.836  50.862  16.393  1.00129.83           C
ATOM   1629  O   VAL   212      34.731  51.382  15.730  1.00129.83           O
ATOM   1630  N   GLY   213      34.020  50.495  17.677  1.00 63.30           N
ATOM   1631  CA  GLY   213      35.306  50.651  18.293  1.00 63.30           C
ATOM   1632  C   GLY   213      35.840  49.269  18.472  1.00 63.30           C
ATOM   1633  O   GLY   213      35.137  48.380  18.949  1.00 63.30           O
ATOM   1634  N   ALA   214      37.113  49.051  18.101  1.00 56.21           N
ATOM   1635  CA  ALA   214      37.663  47.731  18.189  1.00 56.21           C
ATOM   1636  CB  ALA   214      39.111  47.647  17.679  1.00 56.21           C
ATOM   1637  C   ALA   214      37.678  47.309  19.623  1.00 56.21           C
ATOM   1638  O   ALA   214      37.414  46.154  19.949  1.00 56.21           O
ATOM   1639  N   ALA   215      38.035  48.256  20.504  1.00 82.70           N
ATOM   1640  CA  ALA   215      38.177  48.086  21.923  1.00 82.70           C
ATOM   1641  CB  ALA   215      38.840  49.305  22.580  1.00 82.70           C
ATOM   1642  C   ALA   215      36.880  47.847  22.653  1.00 82.70           C
ATOM   1643  O   ALA   215      36.872  47.147  23.660  1.00 82.70           O
ATOM   1644  N   THR   216      35.757  48.435  22.195  1.00182.10           N
ATOM   1645  CA  THR   216      34.525  48.483  22.949  1.00182.10           C
ATOM   1646  CB  THR   216      33.407  49.109  22.173  1.00182.10           C
ATOM   1647  OG1 THR   216      32.295  49.371  23.017  1.00182.10           O
ATOM   1648  CG2 THR   216      33.025  48.167  21.021  1.00182.10           C
ATOM   1649  C   THR   216      34.073  47.167  23.509  1.00182.10           C
ATOM   1650  O   THR   216      33.851  46.184  22.805  1.00182.10           O
ATOM   1651  N   PRO   217      34.016  47.143  24.820  1.00180.50           N
ATOM   1652  CA  PRO   217      33.499  46.003  25.533  1.00180.50           C
ATOM   1653  CD  PRO   217      34.983  47.891  25.609  1.00180.50           C
ATOM   1654  CB  PRO   217      34.054  46.105  26.956  1.00180.50           C
ATOM   1655  CG  PRO   217      35.299  46.998  26.816  1.00180.50           C
ATOM   1656  C   PRO   217      31.995  45.927  25.539  1.00180.50           C
ATOM   1657  O   PRO   217      31.462  44.827  25.673  1.00180.50           O
ATOM   1658  N   THR   218      31.283  47.073  25.459  1.00184.53           N
ATOM   1659  CA  THR   218      29.850  47.034  25.599  1.00184.53           C
ATOM   1660  CB  THR   218      29.246  48.396  25.790  1.00184.53           C
ATOM   1661  OG1 THR   218      27.848  48.286  26.014  1.00184.53           O
ATOM   1662  CG2 THR   218      29.528  49.234  24.541  1.00184.53           C
ATOM   1663  C   THR   218      29.176  46.364  24.432  1.00184.53           C
ATOM   1664  O   THR   218      28.341  45.477  24.625  1.00184.53           O
ATOM   1665  N   GLU   219      29.513  46.766  23.187  1.00195.31           N
ATOM   1666  CA  GLU   219      28.892  46.149  22.052  1.00195.31           C
ATOM   1667  CB  GLU   219      27.853  47.043  21.347  1.00195.31           C
ATOM   1668  CG  GLU   219      28.426  48.172  20.494  1.00195.31           C
ATOM   1669  CD  GLU   219      28.471  47.647  19.068  1.00195.31           C
ATOM   1670  OE1 GLU   219      28.105  46.457  18.885  1.00195.31           O
ATOM   1671  OE2 GLU   219      28.855  48.415  18.146  1.00195.31           O
ATOM   1672  C   GLU   219      30.001  45.757  21.113  1.00195.31           C
ATOM   1673  O   GLU   219      30.797  46.593  20.683  1.00195.31           O
ATOM   1674  N   SER   220      30.051  44.448  20.775  1.00219.18           N
ATOM   1675  CA  SER   220      31.131  43.821  20.050  1.00219.18           C
ATOM   1676  CB  SER   220      31.513  42.435  20.560  1.00219.18           C
ATOM   1677  OG  SER   220      32.000  42.571  21.877  1.00219.18           O
ATOM   1678  C   SER   220      30.839  43.631  18.602  1.00219.18           C
ATOM   1679  O   SER   220      30.401  44.570  17.942  1.00219.18           O
ATOM   1680  N   PHE   221      31.156  42.403  18.091  1.00531.92           N
ATOM   1681  CA  PHE   221      31.107  42.031  16.698  1.00531.92           C
ATOM   1682  CB  PHE   221      31.778  40.704  16.357  1.00531.92           C
ATOM   1683  CG  PHE   221      33.057  41.324  16.005  1.00531.92           C
ATOM   1684  CD1 PHE   221      33.093  42.047  14.837  1.00531.92           C
ATOM   1685  CD2 PHE   221      34.160  41.252  16.810  1.00531.92           C
ATOM   1686  CE1 PHE   221      34.241  42.680  14.439  1.00531.92           C
ATOM   1687  CE2 PHE   221      35.312  41.887  16.408  1.00531.92           C
ATOM   1688  CZ  PHE   221      35.360  42.597  15.229  1.00531.92           C
ATOM   1689  C   PHE   221      29.783  42.078  16.063  1.00531.92           C
ATOM   1690  O   PHE   221      29.528  41.350  15.106  1.00531.92           O
ATOM   1691  N   PHE   222      28.903  42.931  16.583  1.00214.12           N
ATOM   1692  CA  PHE   222      27.727  43.256  15.858  1.00214.12           C
ATOM   1693  CB  PHE   222      26.461  43.532  16.673  1.00214.12           C
ATOM   1694  CG  PHE   222      25.757  42.216  16.717  1.00214.12           C
ATOM   1695  CD1 PHE   222      25.162  41.732  15.569  1.00214.12           C
ATOM   1696  CD2 PHE   222      25.720  41.450  17.856  1.00214.12           C
ATOM   1697  CE1 PHE   222      24.503  40.524  15.558  1.00214.12           C
ATOM   1698  CE2 PHE   222      25.060  40.243  17.853  1.00214.12           C
ATOM   1699  CZ  PHE   222      24.451  39.778  16.710  1.00214.12           C
ATOM   1700  C   PHE   222      27.931  44.324  14.832  1.00214.12           C
ATOM   1701  O   PHE   222      27.270  44.307  13.798  1.00214.12           O
ATOM   1702  N   ASP   223      28.834  45.289  15.069  1.00101.43           N
ATOM   1703  CA  ASP   223      28.940  46.392  14.163  1.00101.43           C
ATOM   1704  CB  ASP   223      30.033  47.364  14.618  1.00101.43           C
ATOM   1705  CG  ASP   223      29.761  48.680  13.926  1.00101.43           C
ATOM   1706  OD1 ASP   223      29.875  48.723  12.673  1.00101.43           O
ATOM   1707  OD2 ASP   223      29.407  49.654  14.642  1.00101.43           O
ATOM   1708  C   ASP   223      29.301  45.873  12.804  1.00101.43           C
ATOM   1709  O   ASP   223      28.770  46.319  11.786  1.00101.43           O
ATOM   1710  N   ASN   224      30.223  44.899  12.749  1.00 75.18           N
ATOM   1711  CA  ASN   224      30.683  44.395  11.487  1.00 75.18           C
ATOM   1712  CB  ASN   224      31.818  43.371  11.664  1.00 75.18           C
ATOM   1713  CG  ASN   224      32.683  43.372  10.417  1.00 75.18           C
ATOM   1714  OD1 ASN   224      32.192  43.370   9.289  1.00 75.18           O
ATOM   1715  ND2 ASN   224      34.026  43.389  10.641  1.00 75.18           N
ATOM   1716  C   ASN   224      29.552  43.715  10.764  1.00 75.18           C
ATOM   1717  O   ASN   224      29.360  43.907   9.566  1.00 75.18           O
ATOM   1718  N   ILE   225      28.767  42.873  11.459  1.00 82.37           N
ATOM   1719  CA  ILE   225      27.696  42.220  10.764  1.00 82.37           C
ATOM   1720  CB  ILE   225      27.108  41.005  11.421  1.00 82.37           C
ATOM   1721  CG2 ILE   225      25.929  40.534  10.548  1.00 82.37           C
ATOM   1722  CG1 ILE   225      28.194  39.917  11.545  1.00 82.37           C
ATOM   1723  CD1 ILE   225      27.709  38.639  12.227  1.00 82.37           C
ATOM   1724  C   ILE   225      26.630  43.201  10.382  1.00 82.37           C
ATOM   1725  O   ILE   225      25.966  43.028   9.362  1.00 82.37           O
ATOM   1726  N   VAL   226      26.393  44.243  11.198  1.00 85.20           N
ATOM   1727  CA  VAL   226      25.369  45.179  10.843  1.00 85.20           C
ATOM   1728  CB  VAL   226      25.290  46.333  11.764  1.00 85.20           C
ATOM   1729  CG1 VAL   226      24.277  47.294  11.150  1.00 85.20           C
ATOM   1730  CG2 VAL   226      24.955  45.830  13.174  1.00 85.20           C
ATOM   1731  C   VAL   226      25.714  45.759   9.512  1.00 85.20           C
ATOM   1732  O   VAL   226      24.846  45.894   8.651  1.00 85.20           O
ATOM   1733  N   THR   227      27.000  46.114   9.311  1.00117.17           N
ATOM   1734  CA  THR   227      27.400  46.712   8.071  1.00117.17           C
ATOM   1735  CB  THR   227      28.842  47.156   8.043  1.00117.17           C
ATOM   1736  OG1 THR   227      29.719  46.052   8.194  1.00117.17           O
ATOM   1737  CG2 THR   227      29.073  48.163   9.183  1.00117.17           C
ATOM   1738  C   THR   227      27.165  45.715   6.972  1.00117.17           C
ATOM   1739  O   THR   227      26.729  46.062   5.878  1.00117.17           O
ATOM   1740  N   ALA   228      27.442  44.427   7.221  1.00 37.41           N
ATOM   1741  CA  ALA   228      27.241  43.449   6.190  1.00 37.41           C
ATOM   1742  CB  ALA   228      27.663  42.044   6.648  1.00 37.41           C
ATOM   1743  C   ALA   228      25.785  43.363   5.811  1.00 37.41           C
ATOM   1744  O   ALA   228      25.444  43.336   4.629  1.00 37.41           O
ATOM   1745  N   THR   229      24.888  43.327   6.817  1.00 47.83           N
ATOM   1746  CA  THR   229      23.475  43.129   6.609  1.00 47.83           C
ATOM   1747  CB  THR   229      22.710  42.941   7.887  1.00 47.83           C
ATOM   1748  OG1 THR   229      23.197  41.807   8.589  1.00 47.83           O
ATOM   1749  CG2 THR   229      21.222  42.752   7.542  1.00 47.83           C
ATOM   1750  C   THR   229      22.842  44.276   5.888  1.00 47.83           C
ATOM   1751  O   THR   229      21.998  44.066   5.017  1.00 47.83           O
ATOM   1752  N   LYS   230      23.210  45.522   6.237  1.00127.99           N
ATOM   1753  CA  LYS   230      22.561  46.632   5.603  1.00127.99           C
ATOM   1754  CB  LYS   230      22.726  47.953   6.375  1.00127.99           C
ATOM   1755  CG  LYS   230      21.676  49.006   6.017  1.00127.99           C
ATOM   1756  CD  LYS   230      21.644  49.382   4.537  1.00127.99           C
ATOM   1757  CE  LYS   230      20.575  50.427   4.211  1.00127.99           C
ATOM   1758  NZ  LYS   230      20.611  50.763   2.771  1.00127.99           N
ATOM   1759  C   LYS   230      23.184  46.796   4.256  1.00127.99           C
ATOM   1760  O   LYS   230      24.404  46.878   4.127  1.00127.99           O
ATOM   1761  N   ALA   231      22.351  46.854   3.202  1.00 39.70           N
ATOM   1762  CA  ALA   231      22.910  46.941   1.888  1.00 39.70           C
ATOM   1763  CB  ALA   231      21.868  46.776   0.766  1.00 39.70           C
ATOM   1764  C   ALA   231      23.563  48.276   1.711  1.00 39.70           C
ATOM   1765  O   ALA   231      22.978  49.317   2.007  1.00 39.70           O
ATOM   1766  N   GLY   232      24.820  48.262   1.225  1.00 33.18           N
ATOM   1767  CA  GLY   232      25.524  49.458   0.864  1.00 33.18           C
ATOM   1768  C   GLY   232      26.041  50.199   2.057  1.00 33.18           C
ATOM   1769  O   GLY   232      26.531  51.317   1.905  1.00 33.18           O
ATOM   1770  N   VAL   233      25.977  49.634   3.276  1.00113.29           N
ATOM   1771  CA  VAL   233      26.467  50.447   4.354  1.00113.29           C
ATOM   1772  CB  VAL   233      25.894  50.138   5.707  1.00113.29           C
ATOM   1773  CG1 VAL   233      24.368  50.319   5.642  1.00113.29           C
ATOM   1774  CG2 VAL   233      26.356  48.749   6.144  1.00113.29           C
ATOM   1775  C   VAL   233      27.957  50.326   4.418  1.00113.29           C
ATOM   1776  O   VAL   233      28.536  49.325   3.997  1.00113.29           O
ATOM   1777  N   ASN   234      28.624  51.387   4.920  1.00 84.73           N
ATOM   1778  CA  ASN   234      30.055  51.357   5.030  1.00 84.73           C
ATOM   1779  CB  ASN   234      30.765  52.609   4.485  1.00 84.73           C
ATOM   1780  CG  ASN   234      32.241  52.260   4.297  1.00 84.73           C
ATOM   1781  OD1 ASN   234      33.084  53.141   4.135  1.00 84.73           O
ATOM   1782  ND2 ASN   234      32.569  50.940   4.305  1.00 84.73           N
ATOM   1783  C   ASN   234      30.386  51.250   6.482  1.00 84.73           C
ATOM   1784  O   ASN   234      29.642  51.731   7.334  1.00 84.73           O
ATOM   1785  N   ILE   235      31.514  50.589   6.807  1.00146.82           N
ATOM   1786  CA  ILE   235      31.846  50.411   8.187  1.00146.82           C
ATOM   1787  CB  ILE   235      31.859  48.960   8.587  1.00146.82           C
ATOM   1788  CG2 ILE   235      33.049  48.288   7.885  1.00146.82           C
ATOM   1789  CG1 ILE   235      31.831  48.779  10.117  1.00146.82           C
ATOM   1790  CD1 ILE   235      33.077  49.272  10.850  1.00146.82           C
ATOM   1791  C   ILE   235      33.199  50.992   8.434  1.00146.82           C
ATOM   1792  O   ILE   235      34.130  50.804   7.651  1.00146.82           O
ATOM   1793  N   GLY   236      33.323  51.753   9.538  1.00 40.84           N
ATOM   1794  CA  GLY   236      34.596  52.303   9.885  1.00 40.84           C
ATOM   1795  C   GLY   236      34.877  51.887  11.290  1.00 40.84           C
ATOM   1796  O   GLY   236      34.022  52.001  12.167  1.00 40.84           O
ATOM   1797  N   LEU   237      36.105  51.396  11.541  1.00 60.53           N
ATOM   1798  CA  LEU   237      36.462  50.973  12.863  1.00 60.53           C
ATOM   1799  CB  LEU   237      37.206  49.628  12.901  1.00 60.53           C
ATOM   1800  CG  LEU   237      36.404  48.443  12.336  1.00 60.53           C
ATOM   1801  CD1 LEU   237      36.117  48.626  10.837  1.00 60.53           C
ATOM   1802  CD2 LEU   237      37.096  47.108  12.653  1.00 60.53           C
ATOM   1803  C   LEU   237      37.429  51.979  13.391  1.00 60.53           C
ATOM   1804  O   LEU   237      38.351  52.390  12.689  1.00 60.53           O
ATOM   1805  N   LEU   238      37.236  52.414  14.650  1.00 96.55           N
ATOM   1806  CA  LEU   238      38.147  53.364  15.219  1.00 96.55           C
ATOM   1807  CB  LEU   238      37.452  54.626  15.760  1.00 96.55           C
ATOM   1808  CG  LEU   238      36.760  55.462  14.669  1.00 96.55           C
ATOM   1809  CD1 LEU   238      36.087  56.707  15.265  1.00 96.55           C
ATOM   1810  CD2 LEU   238      37.737  55.810  13.536  1.00 96.55           C
ATOM   1811  C   LEU   238      38.809  52.696  16.372  1.00 96.55           C
ATOM   1812  O   LEU   238      38.197  51.860  17.033  1.00 96.55           O
ATOM   1813  N   PRO   239      40.063  52.965  16.611  1.00253.36           N
ATOM   1814  CA  PRO   239      40.635  52.358  17.770  1.00253.36           C
ATOM   1815  CD  PRO   239      41.038  53.144  15.549  1.00253.36           C
ATOM   1816  CB  PRO   239      42.147  52.520  17.630  1.00253.36           C
ATOM   1817  CG  PRO   239      42.353  52.562  16.102  1.00253.36           C
ATOM   1818  C   PRO   239      40.005  53.071  18.911  1.00253.36           C
ATOM   1819  O   PRO   239      40.385  54.208  19.185  1.00253.36           O
ATOM   1820  N   GLY   240      39.087  52.415  19.635  1.00 65.95           N
ATOM   1821  CA  GLY   240      38.437  53.140  20.678  1.00 65.95           C
ATOM   1822  C   GLY   240      37.511  52.210  21.378  1.00 65.95           C
ATOM   1823  O   GLY   240      37.252  51.095  20.929  1.00 65.95           O
ATOM   1824  N   MET   241      37.002  52.681  22.527  1.00148.34           N
ATOM   1825  CA  MET   241      36.080  51.951  23.336  1.00148.34           C
ATOM   1826  CB  MET   241      36.244  52.206  24.838  1.00148.34           C
ATOM   1827  CG  MET   241      37.557  51.621  25.355  1.00148.34           C
ATOM   1828  SD  MET   241      37.663  49.809  25.373  1.00148.34           S
ATOM   1829  CE  MET   241      37.159  49.636  27.107  1.00148.34           C
ATOM   1830  C   MET   241      34.693  52.318  22.925  1.00148.34           C
ATOM   1831  O   MET   241      34.450  52.704  21.784  1.00148.34           O
ATOM   1832  N   HIS   242      33.738  52.152  23.859  1.00114.44           N
ATOM   1833  CA  HIS   242      32.341  52.359  23.606  1.00114.44           C
ATOM   1834  ND1 HIS   242      29.390  51.790  23.286  1.00114.44           N
ATOM   1835  CG  HIS   242      29.977  52.192  24.466  1.00114.44           C
ATOM   1836  CB  HIS   242      31.432  51.987  24.788  1.00114.44           C
ATOM   1837  NE2 HIS   242      27.778  52.699  24.517  1.00114.44           N
ATOM   1838  CD2 HIS   242      28.978  52.748  25.205  1.00114.44           C
ATOM   1839  CE1 HIS   242      28.076  52.115  23.370  1.00114.44           C
ATOM   1840  C   HIS   242      32.003  53.772  23.239  1.00114.44           C
ATOM   1841  O   HIS   242      31.175  53.961  22.352  1.00114.44           O
ATOM   1842  N   PHE   243      32.568  54.803  23.909  0.90194.51           N
ATOM   1843  CA  PHE   243      32.185  56.142  23.526  0.90194.51           C
ATOM   1844  CB  PHE   243      32.092  57.140  24.699  0.83194.51           C
ATOM   1845  CG  PHE   243      30.922  56.795  25.557  0.75194.51           C
ATOM   1846  CD1 PHE   243      29.680  57.324  25.287  0.83194.51           C
ATOM   1847  CD2 PHE   243      31.064  55.947  26.631  0.75194.51           C
ATOM   1848  CE1 PHE   243      28.597  57.012  26.074  1.00194.51           C
ATOM   1849  CE2 PHE   243      29.983  55.633  27.422  0.50194.51           C
ATOM   1850  CZ  PHE   243      28.747  56.166  27.145  1.00194.51           C
ATOM   1851  C   PHE   243      33.235  56.687  22.597  0.90194.51           C
ATOM   1852  O   PHE   243      34.112  57.441  23.015  0.90194.51           O
ATOM   1853  N   PRO   244      33.157  56.332  21.339  1.00162.52           N
ATOM   1854  CA  PRO   244      34.148  56.715  20.371  1.00162.52           C
ATOM   1855  CD  PRO   244      31.880  56.100  20.689  1.00162.52           C
ATOM   1856  CB  PRO   244      33.704  56.043  19.083  1.00162.52           C
ATOM   1857  CG  PRO   244      32.171  56.170  19.177  1.00162.52           C
ATOM   1858  C   PRO   244      34.124  58.190  20.139  1.00162.52           C
ATOM   1859  O   PRO   244      35.141  58.745  19.727  1.00162.52           O
ATOM   1860  N   TYR   245      32.951  58.825  20.319  1.00202.99           N
ATOM   1861  CA  TYR   245      32.841  60.220  20.038  1.00202.99           C
ATOM   1862  CB  TYR   245      31.391  60.741  20.077  1.00202.99           C
ATOM   1863  CG  TYR   245      30.871  60.676  21.472  1.00202.99           C
ATOM   1864  CD1 TYR   245      31.087  61.721  22.342  1.00202.99           C
ATOM   1865  CD2 TYR   245      30.161  59.581  21.909  1.00202.99           C
ATOM   1866  CE1 TYR   245      30.606  61.674  23.629  1.00202.99           C
ATOM   1867  CE2 TYR   245      29.677  59.528  23.195  1.00202.99           C
ATOM   1868  CZ  TYR   245      29.899  60.577  24.055  1.00202.99           C
ATOM   1869  OH  TYR   245      29.404  60.527  25.375  1.00202.99           O
ATOM   1870  C   TYR   245      33.675  60.970  21.027  1.00202.99           C
ATOM   1871  O   TYR   245      34.292  61.977  20.685  1.00202.99           O
ATOM   1872  N   VAL   246      33.654  60.541  22.304  1.00148.86           N
ATOM   1873  CA  VAL   246      34.465  61.183  23.301  1.00148.86           C
ATOM   1874  CB  VAL   246      34.081  60.832  24.715  1.00148.86           C
ATOM   1875  CG1 VAL   246      34.315  59.337  24.980  1.00148.86           C
ATOM   1876  CG2 VAL   246      34.881  61.741  25.656  1.00148.86           C
ATOM   1877  C   VAL   246      35.912  60.854  23.103  1.00148.86           C
ATOM   1878  O   VAL   246      36.769  61.737  23.120  1.00148.86           O
ATOM   1879  N   SER   247      36.213  59.559  22.894  1.00142.13           N
ATOM   1880  CA  SER   247      37.564  59.094  22.758  1.00142.13           C
ATOM   1881  CB  SER   247      37.627  57.577  22.524  1.00142.13           C
ATOM   1882  OG  SER   247      38.976  57.165  22.380  1.00142.13           O
ATOM   1883  C   SER   247      38.195  59.743  21.576  1.00142.13           C
ATOM   1884  O   SER   247      39.230  60.395  21.702  1.00142.13           O
ATOM   1885  N   HIS   248      37.588  59.572  20.386  1.00223.53           N
ATOM   1886  CA  HIS   248      38.145  60.195  19.228  1.00223.53           C
ATOM   1887  ND1 HIS   248      40.002  57.318  19.167  1.00223.53           N
ATOM   1888  CG  HIS   248      39.914  58.541  18.540  1.00223.53           C
ATOM   1889  CB  HIS   248      38.633  59.212  18.153  1.00223.53           C
ATOM   1890  NE2 HIS   248      42.086  58.048  18.902  1.00223.53           N
ATOM   1891  CD2 HIS   248      41.196  58.972  18.386  1.00223.53           C
ATOM   1892  CE1 HIS   248      41.322  57.072  19.360  1.00223.53           C
ATOM   1893  C   HIS   248      37.101  61.058  18.612  1.00223.53           C
ATOM   1894  O   HIS   248      36.422  60.685  17.656  1.00223.53           O
ATOM   1895  N   PRO   249      36.997  62.239  19.146  1.00287.33           N
ATOM   1896  CA  PRO   249      36.124  63.245  18.623  1.00287.33           C
ATOM   1897  CD  PRO   249      37.441  62.531  20.495  1.00287.33           C
ATOM   1898  CB  PRO   249      35.982  64.295  19.727  1.00287.33           C
ATOM   1899  CG  PRO   249      37.176  64.034  20.662  1.00287.33           C
ATOM   1900  C   PRO   249      36.923  63.711  17.458  1.00287.33           C
ATOM   1901  O   PRO   249      38.056  63.280  17.354  1.00287.33           O
ATOM   1902  N   ASP   250      36.416  64.548  16.550  1.00233.04           N
ATOM   1903  CA  ASP   250      37.245  64.952  15.443  1.00233.04           C
ATOM   1904  CB  ASP   250      38.650  65.463  15.822  1.00233.04           C
ATOM   1905  CG  ASP   250      38.485  66.851  16.424  0.90233.04           C
ATOM   1906  OD1 ASP   250      37.353  67.399  16.343  0.83233.04           O
ATOM   1907  OD2 ASP   250      39.487  67.381  16.975  0.83233.04           O
ATOM   1908  C   ASP   250      37.358  63.824  14.460  1.00233.04           C
ATOM   1909  O   ASP   250      36.922  63.964  13.323  1.00233.04           O
ATOM   1910  N   VAL   251      37.964  62.682  14.834  1.00 62.97           N
ATOM   1911  CA  VAL   251      37.998  61.580  13.922  1.00 62.97           C
ATOM   1912  CB  VAL   251      38.716  60.384  14.472  1.00 62.97           C
ATOM   1913  CG1 VAL   251      38.569  59.226  13.472  1.00 62.97           C
ATOM   1914  CG2 VAL   251      40.173  60.779  14.764  1.00 62.97           C
ATOM   1915  C   VAL   251      36.574  61.188  13.705  1.00 62.97           C
ATOM   1916  O   VAL   251      36.128  61.016  12.574  1.00 62.97           O
ATOM   1917  N   PHE   252      35.807  61.070  14.805  1.00 65.92           N
ATOM   1918  CA  PHE   252      34.427  60.689  14.711  1.00 65.92           C
ATOM   1919  CB  PHE   252      33.756  60.555  16.090  1.00 65.92           C
ATOM   1920  CG  PHE   252      32.304  60.279  15.885  1.00 65.92           C
ATOM   1921  CD1 PHE   252      31.859  59.004  15.623  1.00 65.92           C
ATOM   1922  CD2 PHE   252      31.385  61.300  15.962  1.00 65.92           C
ATOM   1923  CE1 PHE   252      30.519  58.754  15.438  1.00 65.92           C
ATOM   1924  CE2 PHE   252      30.044  61.057  15.778  1.00 65.92           C
ATOM   1925  CZ  PHE   252      29.609  59.781  15.514  1.00 65.92           C
ATOM   1926  C   PHE   252      33.694  61.754  13.962  1.00 65.92           C
ATOM   1927  O   PHE   252      32.916  61.460  13.054  1.00 65.92           O
ATOM   1928  N   ALA   253      33.946  63.030  14.315  1.00 49.46           N
ATOM   1929  CA  ALA   253      33.215  64.107  13.706  1.00 49.46           C
ATOM   1930  CB  ALA   253      33.589  65.483  14.283  1.00 49.46           C
ATOM   1931  C   ALA   253      33.490  64.147  12.236  1.00 49.46           C
ATOM   1932  O   ALA   253      32.581  64.344  11.431  1.00 49.46           O
ATOM   1933  N   LYS   254      34.766  63.960  11.853  1.00109.30           N
ATOM   1934  CA  LYS   254      35.162  64.046  10.477  1.00109.30           C
ATOM   1935  CB  LYS   254      36.680  63.897  10.287  1.00109.30           C
ATOM   1936  CG  LYS   254      37.474  65.080  10.841  1.00109.30           C
ATOM   1937  CD  LYS   254      37.146  66.408  10.156  1.00109.30           C
ATOM   1938  CE  LYS   254      37.912  67.601  10.730  1.00109.30           C
ATOM   1939  NZ  LYS   254      37.574  68.828   9.976  1.00109.30           N
ATOM   1940  C   LYS   254      34.499  62.966   9.688  1.00109.30           C
ATOM   1941  O   LYS   254      33.978  63.217   8.603  1.00109.30           O
ATOM   1942  N   TYR   255      34.486  61.727  10.215  1.00107.09           N
ATOM   1943  CA  TYR   255      33.893  60.670   9.449  1.00107.09           C
ATOM   1944  CB  TYR   255      34.046  59.263  10.063  1.00107.09           C
ATOM   1945  CG  TYR   255      35.434  58.773   9.811  1.00107.09           C
ATOM   1946  CD1 TYR   255      36.475  59.112  10.641  1.00107.09           C
ATOM   1947  CD2 TYR   255      35.695  57.959   8.731  1.00107.09           C
ATOM   1948  CE1 TYR   255      37.750  58.656  10.404  1.00107.09           C
ATOM   1949  CE2 TYR   255      36.967  57.498   8.485  1.00107.09           C
ATOM   1950  CZ  TYR   255      37.999  57.847   9.323  1.00107.09           C
ATOM   1951  OH  TYR   255      39.306  57.376   9.075  1.00107.09           O
ATOM   1952  C   TYR   255      32.438  60.939   9.266  1.00107.09           C
ATOM   1953  O   TYR   255      31.899  60.759   8.175  1.00107.09           O
ATOM   1954  N   VAL   256      31.757  61.381  10.335  1.00125.15           N
ATOM   1955  CA  VAL   256      30.341  61.579  10.241  1.00125.15           C
ATOM   1956  CB  VAL   256      29.732  61.876  11.586  1.00125.15           C
ATOM   1957  CG1 VAL   256      30.034  63.324  12.002  1.00125.15           C
ATOM   1958  CG2 VAL   256      28.247  61.500  11.550  1.00125.15           C
ATOM   1959  C   VAL   256      30.037  62.686   9.269  1.00125.15           C
ATOM   1960  O   VAL   256      29.130  62.570   8.446  1.00125.15           O
ATOM   1961  N   VAL   257      30.801  63.793   9.327  1.00106.82           N
ATOM   1962  CA  VAL   257      30.532  64.913   8.471  1.00106.82           C
ATOM   1963  CB  VAL   257      31.383  66.112   8.790  1.00106.82           C
ATOM   1964  CG1 VAL   257      32.857  65.796   8.483  1.00106.82           C
ATOM   1965  CG2 VAL   257      30.827  67.314   8.012  1.00106.82           C
ATOM   1966  C   VAL   257      30.760  64.533   7.045  1.00106.82           C
ATOM   1967  O   VAL   257      29.978  64.891   6.165  1.00106.82           O
ATOM   1968  N   GLU   258      31.843  63.782   6.781  1.00 79.75           N
ATOM   1969  CA  GLU   258      32.175  63.416   5.437  1.00 79.75           C
ATOM   1970  CB  GLU   258      33.490  62.623   5.346  1.00 79.75           C
ATOM   1971  CG  GLU   258      33.917  62.298   3.913  1.00 79.75           C
ATOM   1972  CD  GLU   258      35.224  61.521   3.982  1.00 79.75           C
ATOM   1973  OE1 GLU   258      35.734  61.321   5.117  1.00 79.75           O
ATOM   1974  OE2 GLU   258      35.730  61.119   2.901  1.00 79.75           O
ATOM   1975  C   GLU   258      31.081  62.557   4.896  1.00 79.75           C
ATOM   1976  O   GLU   258      30.703  62.688   3.736  1.00 79.75           O
ATOM   1977  N   PHE   259      30.532  61.658   5.730  1.00 51.39           N
ATOM   1978  CA  PHE   259      29.514  60.748   5.291  1.00 51.39           C
ATOM   1979  CB  PHE   259      29.094  59.771   6.402  1.00 51.39           C
ATOM   1980  CG  PHE   259      28.000  58.905   5.878  1.00 51.39           C
ATOM   1981  CD1 PHE   259      28.280  57.838   5.057  1.00 51.39           C
ATOM   1982  CD2 PHE   259      26.691  59.156   6.220  1.00 51.39           C
ATOM   1983  CE1 PHE   259      27.268  57.039   4.579  1.00 51.39           C
ATOM   1984  CE2 PHE   259      25.675  58.361   5.746  1.00 51.39           C
ATOM   1985  CZ  PHE   259      25.963  57.300   4.922  1.00 51.39           C
ATOM   1986  C   PHE   259      28.295  61.502   4.870  1.00 51.39           C
ATOM   1987  O   PHE   259      27.714  61.223   3.822  1.00 51.39           O
ATOM   1988  N   THR   260      27.871  62.490   5.674  1.00118.29           N
ATOM   1989  CA  THR   260      26.660  63.178   5.344  1.00118.29           C
ATOM   1990  CB  THR   260      26.241  64.176   6.391  1.00118.29           C
ATOM   1991  OG1 THR   260      24.964  64.707   6.072  1.00118.29           O
ATOM   1992  CG2 THR   260      27.283  65.303   6.491  1.00118.29           C
ATOM   1993  C   THR   260      26.817  63.889   4.034  1.00118.29           C
ATOM   1994  O   THR   260      25.926  63.838   3.188  1.00118.29           O
ATOM   1995  N   GLN   261      27.945  64.598   3.841  1.00 84.90           N
ATOM   1996  CA  GLN   261      28.158  65.340   2.631  1.00 84.90           C
ATOM   1997  CB  GLN   261      29.357  66.298   2.738  1.00 84.90           C
ATOM   1998  CG  GLN   261      29.161  67.442   3.736  1.00 84.90           C
ATOM   1999  CD  GLN   261      28.218  68.457   3.108  1.00 84.90           C
ATOM   2000  OE1 GLN   261      27.570  68.182   2.100  1.00 84.90           O
ATOM   2001  NE2 GLN   261      28.139  69.670   3.718  1.00 84.90           N
ATOM   2002  C   GLN   261      28.436  64.442   1.462  1.00 84.90           C
ATOM   2003  O   GLN   261      27.855  64.602   0.390  1.00 84.90           O
ATOM   2004  N   LYS   262      29.332  63.457   1.657  1.00155.01           N
ATOM   2005  CA  LYS   262      29.830  62.652   0.580  1.00155.01           C
ATOM   2006  CB  LYS   262      30.998  61.735   0.994  1.00155.01           C
ATOM   2007  CG  LYS   262      30.631  60.603   1.957  1.00155.01           C
ATOM   2008  CD  LYS   262      31.789  59.628   2.189  1.00155.01           C
ATOM   2009  CE  LYS   262      31.519  58.570   3.262  1.00155.01           C
ATOM   2010  NZ  LYS   262      30.904  57.372   2.652  1.00155.01           N
ATOM   2011  C   LYS   262      28.775  61.804  -0.030  1.00155.01           C
ATOM   2012  O   LYS   262      28.644  61.764  -1.252  1.00155.01           O
ATOM   2013  N   TYR   263      27.967  61.116   0.790  1.00263.80           N
ATOM   2014  CA  TYR   263      27.023  60.252   0.153  1.00263.80           C
ATOM   2015  CB  TYR   263      26.299  59.259   1.075  1.00263.80           C
ATOM   2016  CG  TYR   263      25.389  58.495   0.174  1.00263.80           C
ATOM   2017  CD1 TYR   263      25.856  57.407  -0.525  1.00263.80           C
ATOM   2018  CD2 TYR   263      24.075  58.875   0.013  1.00263.80           C
ATOM   2019  CE1 TYR   263      25.026  56.698  -1.361  1.00263.80           C
ATOM   2020  CE2 TYR   263      23.240  58.170  -0.822  1.00263.80           C
ATOM   2021  CZ  TYR   263      23.715  57.082  -1.514  1.00263.80           C
ATOM   2022  OH  TYR   263      22.861  56.357  -2.372  1.00263.80           O
ATOM   2023  C   TYR   263      25.976  61.110  -0.468  1.00263.80           C
ATOM   2024  O   TYR   263      25.477  62.048   0.152  1.00263.80           O
ATOM   2025  N   LEU   264      25.636  60.813  -1.736  1.00122.30           N
ATOM   2026  CA  LEU   264      24.640  61.571  -2.428  1.00122.30           C
ATOM   2027  CB  LEU   264      24.555  61.224  -3.924  1.00122.30           C
ATOM   2028  CG  LEU   264      23.481  62.027  -4.682  1.00122.30           C
ATOM   2029  CD1 LEU   264      23.809  63.528  -4.681  1.00122.30           C
ATOM   2030  CD2 LEU   264      23.258  61.467  -6.098  1.00122.30           C
ATOM   2031  C   LEU   264      23.295  61.223  -1.803  1.00122.30           C
ATOM   2032  O   LEU   264      22.431  60.668  -2.535  1.00122.30           O
ATOM   2033  OXT LEU   264      23.109  61.508  -0.590  1.00122.30           O
