# Supplementary material for: Zearalenone lactonohydrolase activity in Hypocreales and its evolutionary relationships within the epoxide hydrolase subset of a/b-hydrolases
Source: BMC Microbiol. 2014 Apr 3;14:82. doi: 10.1186/1471-2180-14-82 (PMC4021089; doi:10.1186/1471-2180-14-82)
Supplement: Additional file 2 — Structure models from homology modelling. [file 1471-2180-14-82-S2.zip › ApMo.pdb]

REMARK   templates = 2xuaA 1a8sA 1a88A 1a8qA 1va4A 
ATOM      1  N   MET     1     -10.066  -9.196  11.220  1.00109.92           N
ATOM      2  CA  MET     1     -10.126 -10.650  10.953  1.00109.92           C
ATOM      3  CB  MET     1      -8.770 -11.303  11.268  1.00109.92           C
ATOM      4  CG  MET     1      -8.666 -12.750  10.781  1.00109.92           C
ATOM      5  SD  MET     1      -7.052 -13.534  11.074  1.00109.92           S
ATOM      6  CE  MET     1      -7.400 -14.994  10.052  1.00109.92           C
ATOM      7  C   MET     1     -11.169 -11.270  11.819  1.00109.92           C
ATOM      8  O   MET     1     -11.682 -12.348  11.522  1.00109.92           O
ATOM      9  N   ALA     2     -11.523 -10.577  12.916  1.00192.54           N
ATOM     10  CA  ALA     2     -12.524 -11.081  13.805  1.00192.54           C
ATOM     11  CB  ALA     2     -12.712 -10.233  15.075  1.00192.54           C
ATOM     12  C   ALA     2     -13.810 -11.062  13.055  1.00192.54           C
ATOM     13  O   ALA     2     -13.969 -10.311  12.094  1.00192.54           O
ATOM     14  N   ASN     3     -14.763 -11.916  13.469  1.00217.14           N
ATOM     15  CA  ASN     3     -16.016 -11.961  12.783  1.00217.14           C
ATOM     16  CB  ASN     3     -16.979 -13.031  13.337  1.00217.14           C
ATOM     17  CG  ASN     3     -17.202 -12.780  14.822  1.00217.14           C
ATOM     18  OD1 ASN     3     -16.567 -11.922  15.432  1.00217.14           O
ATOM     19  ND2 ASN     3     -18.108 -13.582  15.440  1.00217.14           N
ATOM     20  C   ASN     3     -16.639 -10.610  12.896  1.00217.14           C
ATOM     21  O   ASN     3     -16.460  -9.908  13.890  1.00217.14           O
ATOM     22  N   ASP     4     -17.375 -10.200  11.844  1.00 92.51           N
ATOM     23  CA  ASP     4     -17.959  -8.892  11.827  1.00 92.51           C
ATOM     24  CB  ASP     4     -18.720  -8.581  10.524  1.00 92.51           C
ATOM     25  CG  ASP     4     -19.894  -9.540  10.386  1.00 92.51           C
ATOM     26  OD1 ASP     4     -19.720 -10.744  10.715  1.00 92.51           O
ATOM     27  OD2 ASP     4     -20.981  -9.081   9.945  1.00 92.51           O
ATOM     28  C   ASP     4     -18.913  -8.792  12.967  1.00 92.51           C
ATOM     29  O   ASP     4     -18.931  -7.791  13.682  1.00 92.51           O
ATOM     30  N   CYS     5     -19.720  -9.843  13.188  1.00 69.59           N
ATOM     31  CA  CYS     5     -20.633  -9.778  14.285  1.00 69.59           C
ATOM     32  CB  CYS     5     -21.607 -10.966  14.358  1.00 69.59           C
ATOM     33  SG  CYS     5     -20.763 -12.552  14.588  1.00 69.59           S
ATOM     34  C   CYS     5     -19.788  -9.788  15.509  1.00 69.59           C
ATOM     35  O   CYS     5     -18.686 -10.334  15.504  1.00 69.59           O
ATOM     36  N   ILE     6     -20.274  -9.167  16.597  1.00 89.70           N
ATOM     37  CA  ILE     6     -19.452  -9.129  17.766  1.00 89.70           C
ATOM     38  CB  ILE     6     -19.652  -7.904  18.612  1.00 89.70           C
ATOM     39  CG2 ILE     6     -18.821  -8.083  19.893  1.00 89.70           C
ATOM     40  CG1 ILE     6     -19.298  -6.631  17.825  1.00 89.70           C
ATOM     41  CD1 ILE     6     -20.274  -6.326  16.690  1.00 89.70           C
ATOM     42  C   ILE     6     -19.835 -10.295  18.605  1.00 89.70           C
ATOM     43  O   ILE     6     -20.967 -10.401  19.074  1.00 89.70           O
ATOM     44  N   ASP     7     -18.884 -11.229  18.780  1.00204.87           N
ATOM     45  CA  ASP     7     -19.119 -12.378  19.597  1.00204.87           C
ATOM     46  CB  ASP     7     -18.680 -13.694  18.931  1.00204.87           C
ATOM     47  CG  ASP     7     -19.335 -14.856  19.664  1.00204.87           C
ATOM     48  OD1 ASP     7     -20.160 -14.596  20.579  1.00204.87           O
ATOM     49  OD2 ASP     7     -19.027 -16.025  19.306  1.00204.87           O
ATOM     50  C   ASP     7     -18.283 -12.182  20.815  1.00204.87           C
ATOM     51  O   ASP     7     -17.487 -11.246  20.886  1.00204.87           O
ATOM     52  N   ARG     8     -18.452 -13.050  21.826  1.00203.03           N
ATOM     53  CA  ARG     8     -17.629 -12.900  22.983  1.00203.03           C
ATOM     54  CB  ARG     8     -18.224 -13.556  24.242  1.00203.03           C
ATOM     55  CG  ARG     8     -19.513 -12.876  24.710  1.00203.03           C
ATOM     56  CD  ARG     8     -20.164 -13.533  25.929  1.00203.03           C
ATOM     57  NE  ARG     8     -21.395 -12.753  26.243  1.00203.03           N
ATOM     58  CZ  ARG     8     -22.213 -13.132  27.269  1.00203.03           C
ATOM     59  NH1 ARG     8     -21.910 -14.234  28.015  1.00203.03           N
ATOM     60  NH2 ARG     8     -23.334 -12.405  27.549  1.00203.03           N
ATOM     61  C   ARG     8     -16.349 -13.588  22.655  1.00203.03           C
ATOM     62  O   ARG     8     -16.289 -14.814  22.574  1.00203.03           O
ATOM     63  N   ASN     9     -15.282 -12.794  22.447  1.00202.92           N
ATOM     64  CA  ASN     9     -14.015 -13.356  22.092  1.00202.92           C
ATOM     65  CB  ASN     9     -13.479 -12.868  20.735  1.00202.92           C
ATOM     66  CG  ASN     9     -14.365 -13.468  19.652  1.00202.92           C
ATOM     67  OD1 ASN     9     -14.805 -12.781  18.732  1.00202.92           O
ATOM     68  ND2 ASN     9     -14.637 -14.797  19.763  1.00202.92           N
ATOM     69  C   ASN     9     -13.045 -12.944  23.144  1.00202.92           C
ATOM     70  O   ASN     9     -13.310 -12.035  23.928  1.00202.92           O
ATOM     71  N   SER    10     -11.885 -13.625  23.189  1.00127.76           N
ATOM     72  CA  SER    10     -10.917 -13.339  24.202  1.00127.76           C
ATOM     73  CB  SER    10      -9.710 -14.294  24.193  1.00127.76           C
ATOM     74  OG  SER    10      -8.960 -14.129  22.999  1.00127.76           O
ATOM     75  C   SER    10     -10.407 -11.958  23.980  1.00127.76           C
ATOM     76  O   SER    10     -10.533 -11.397  22.892  1.00127.76           O
ATOM     77  N   HIS    11      -9.832 -11.366  25.043  1.00182.34           N
ATOM     78  CA  HIS    11      -9.320 -10.034  24.960  1.00182.34           C
ATOM     79  ND1 HIS    11     -12.489  -9.645  26.249  1.00182.34           N
ATOM     80  CG  HIS    11     -11.515  -8.956  25.561  1.00182.34           C
ATOM     81  CB  HIS    11     -10.050  -9.041  25.879  1.00182.34           C
ATOM     82  NE2 HIS    11     -13.530  -8.502  24.651  1.00182.34           N
ATOM     83  CD2 HIS    11     -12.168  -8.262  24.589  1.00182.34           C
ATOM     84  CE1 HIS    11     -13.674  -9.338  25.664  1.00182.34           C
ATOM     85  C   HIS    11      -7.888 -10.105  25.376  1.00182.34           C
ATOM     86  O   HIS    11      -7.244 -11.141  25.220  1.00182.34           O
ATOM     87  N   LYS    12      -7.341  -8.995  25.906  1.00143.95           N
ATOM     88  CA  LYS    12      -5.953  -9.012  26.262  1.00143.95           C
ATOM     89  CB  LYS    12      -5.445  -7.674  26.835  1.00143.95           C
ATOM     90  CG  LYS    12      -5.866  -7.380  28.278  1.00143.95           C
ATOM     91  CD  LYS    12      -5.140  -6.166  28.868  1.00143.95           C
ATOM     92  CE  LYS    12      -5.303  -5.998  30.380  1.00143.95           C
ATOM     93  NZ  LYS    12      -4.121  -6.551  31.080  1.00143.95           N
ATOM     94  C   LYS    12      -5.759 -10.069  27.297  1.00143.95           C
ATOM     95  O   LYS    12      -4.811 -10.849  27.227  1.00143.95           O
ATOM     96  N   MET    13      -6.668 -10.136  28.287  1.00255.71           N
ATOM     97  CA  MET    13      -6.536 -11.145  29.294  1.00255.71           C
ATOM     98  CB  MET    13      -7.064 -10.711  30.671  1.00255.71           C
ATOM     99  CG  MET    13      -8.579 -10.509  30.711  1.00255.71           C
ATOM    100  SD  MET    13      -9.203  -9.879  32.296  1.00255.71           S
ATOM    101  CE  MET    13      -8.528  -8.210  32.052  1.00255.71           C
ATOM    102  C   MET    13      -7.331 -12.324  28.843  1.00255.71           C
ATOM    103  O   MET    13      -8.369 -12.176  28.200  1.00255.71           O
ATOM    104  N   ARG    14      -6.847 -13.541  29.154  1.00228.89           N
ATOM    105  CA  ARG    14      -7.575 -14.700  28.734  1.00228.89           C
ATOM    106  CB  ARG    14      -6.809 -16.018  28.953  1.00228.89           C
ATOM    107  CG  ARG    14      -5.479 -16.115  28.199  1.00228.89           C
ATOM    108  CD  ARG    14      -4.739 -17.433  28.449  1.00228.89           C
ATOM    109  NE  ARG    14      -3.470 -17.404  27.667  1.00228.89           N
ATOM    110  CZ  ARG    14      -2.330 -17.929  28.204  1.00228.89           C
ATOM    111  NH1 ARG    14      -2.352 -18.469  29.457  1.00228.89           N
ATOM    112  NH2 ARG    14      -1.165 -17.909  27.493  1.00228.89           N
ATOM    113  C   ARG    14      -8.793 -14.768  29.592  1.00228.89           C
ATOM    114  O   ARG    14      -8.698 -14.767  30.818  1.00228.89           O
ATOM    115  N   ARG    15      -9.984 -14.811  28.965  1.00242.27           N
ATOM    116  CA  ARG    15     -11.175 -14.933  29.749  1.00242.27           C
ATOM    117  CB  ARG    15     -12.130 -13.733  29.625  1.00242.27           C
ATOM    118  CG  ARG    15     -13.445 -13.931  30.384  1.00242.27           C
ATOM    119  CD  ARG    15     -14.485 -12.837  30.127  1.00242.27           C
ATOM    120  NE  ARG    15     -15.706 -13.202  30.901  1.00242.27           N
ATOM    121  CZ  ARG    15     -16.636 -12.255  31.219  1.00242.27           C
ATOM    122  NH1 ARG    15     -16.464 -10.962  30.818  1.00242.27           N
ATOM    123  NH2 ARG    15     -17.739 -12.603  31.945  1.00242.27           N
ATOM    124  C   ARG    15     -11.915 -16.122  29.241  1.00242.27           C
ATOM    125  O   ARG    15     -12.492 -16.085  28.156  1.00242.27           O
ATOM    126  N   SER    16     -11.911 -17.214  30.026  1.00231.80           N
ATOM    127  CA  SER    16     -12.620 -18.403  29.658  1.00231.80           C
ATOM    128  CB  SER    16     -11.965 -19.201  28.516  1.00231.80           C
ATOM    129  OG  SER    16     -12.002 -18.465  27.302  1.00231.80           O
ATOM    130  C   SER    16     -12.570 -19.284  30.856  1.00231.80           C
ATOM    131  O   SER    16     -11.827 -19.012  31.797  1.00231.80           O
ATOM    132  N   PHE    17     -13.371 -20.366  30.872  1.00186.47           N
ATOM    133  CA  PHE    17     -13.208 -21.217  32.002  1.00186.47           C
ATOM    134  CB  PHE    17     -14.419 -22.117  32.291  1.00186.47           C
ATOM    135  CG  PHE    17     -15.543 -21.227  32.690  1.00186.47           C
ATOM    136  CD1 PHE    17     -16.324 -20.617  31.736  1.00186.47           C
ATOM    137  CD2 PHE    17     -15.818 -21.004  34.020  1.00186.47           C
ATOM    138  CE1 PHE    17     -17.363 -19.795  32.103  1.00186.47           C
ATOM    139  CE2 PHE    17     -16.856 -20.183  34.392  1.00186.47           C
ATOM    140  CZ  PHE    17     -17.630 -19.577  33.433  1.00186.47           C
ATOM    141  C   PHE    17     -12.066 -22.091  31.630  1.00186.47           C
ATOM    142  O   PHE    17     -12.189 -22.961  30.769  1.00186.47           O
ATOM    143  N   GLU    18     -10.903 -21.856  32.257  1.00 96.07           N
ATOM    144  CA  GLU    18      -9.759 -22.634  31.906  1.00 96.07           C
ATOM    145  CB  GLU    18      -8.652 -21.813  31.222  1.00 96.07           C
ATOM    146  CG  GLU    18      -8.122 -20.672  32.094  1.00 96.07           C
ATOM    147  CD  GLU    18      -7.027 -19.954  31.320  1.00 96.07           C
ATOM    148  OE1 GLU    18      -7.216 -19.731  30.095  1.00 96.07           O
ATOM    149  OE2 GLU    18      -5.982 -19.625  31.943  1.00 96.07           O
ATOM    150  C   GLU    18      -9.179 -23.178  33.165  1.00 96.07           C
ATOM    151  O   GLU    18      -9.165 -22.509  34.197  1.00 96.07           O
ATOM    152  N   THR    19      -8.705 -24.435  33.108  1.00 95.78           N
ATOM    153  CA  THR    19      -8.075 -25.023  34.249  1.00 95.78           C
ATOM    154  CB  THR    19      -8.783 -26.233  34.781  1.00 95.78           C
ATOM    155  OG1 THR    19      -8.230 -26.618  36.031  1.00 95.78           O
ATOM    156  CG2 THR    19      -8.628 -27.372  33.761  1.00 95.78           C
ATOM    157  C   THR    19      -6.732 -25.475  33.787  1.00 95.78           C
ATOM    158  O   THR    19      -6.567 -25.880  32.637  1.00 95.78           O
ATOM    159  N   GLU    20      -5.730 -25.404  34.682  1.00 40.16           N
ATOM    160  CA  GLU    20      -4.399 -25.795  34.326  1.00 40.16           C
ATOM    161  CB  GLU    20      -3.324 -24.867  34.921  1.00 40.16           C
ATOM    162  CG  GLU    20      -3.386 -23.422  34.419  1.00 40.16           C
ATOM    163  CD  GLU    20      -2.339 -22.619  35.182  1.00 40.16           C
ATOM    164  OE1 GLU    20      -1.611 -23.234  36.007  1.00 40.16           O
ATOM    165  OE2 GLU    20      -2.253 -21.383  34.952  1.00 40.16           O
ATOM    166  C   GLU    20      -4.161 -27.140  34.933  1.00 40.16           C
ATOM    167  O   GLU    20      -4.373 -27.335  36.128  1.00 40.16           O
ATOM    168  N   THR    21      -3.712 -28.112  34.115  1.00 60.96           N
ATOM    169  CA  THR    21      -3.427 -29.416  34.639  1.00 60.96           C
ATOM    170  CB  THR    21      -3.457 -30.497  33.602  1.00 60.96           C
ATOM    171  OG1 THR    21      -2.442 -30.277  32.634  1.00 60.96           O
ATOM    172  CG2 THR    21      -4.835 -30.482  32.929  1.00 60.96           C
ATOM    173  C   THR    21      -2.033 -29.362  35.177  1.00 60.96           C
ATOM    174  O   THR    21      -1.329 -28.370  34.999  1.00 60.96           O
ATOM    175  N   PRO    22      -1.618 -30.396  35.857  1.00137.87           N
ATOM    176  CA  PRO    22      -0.278 -30.415  36.373  1.00137.87           C
ATOM    177  CD  PRO    22      -2.523 -31.186  36.673  1.00137.87           C
ATOM    178  CB  PRO    22      -0.209 -31.620  37.303  1.00137.87           C
ATOM    179  CG  PRO    22      -1.656 -31.754  37.813  1.00137.87           C
ATOM    180  C   PRO    22       0.690 -30.442  35.239  1.00137.87           C
ATOM    181  O   PRO    22       1.840 -30.043  35.412  1.00137.87           O
ATOM    182  N   ASP    23       0.231 -30.934  34.080  1.00134.90           N
ATOM    183  CA  ASP    23       0.989 -30.997  32.869  1.00134.90           C
ATOM    184  CB  ASP    23       0.151 -31.677  31.767  1.00134.90           C
ATOM    185  CG  ASP    23       0.914 -31.767  30.457  1.00134.90           C
ATOM    186  OD1 ASP    23       2.012 -31.164  30.355  1.00134.90           O
ATOM    187  OD2 ASP    23       0.393 -32.440  29.527  1.00134.90           O
ATOM    188  C   ASP    23       1.261 -29.578  32.478  1.00134.90           C
ATOM    189  O   ASP    23       2.329 -29.246  31.967  1.00134.90           O
ATOM    190  N   GLY    24       0.301 -28.681  32.764  1.00 27.23           N
ATOM    191  CA  GLY    24       0.460 -27.317  32.360  1.00 27.23           C
ATOM    192  C   GLY    24      -0.390 -27.127  31.148  1.00 27.23           C
ATOM    193  O   GLY    24      -0.392 -26.060  30.536  1.00 27.23           O
ATOM    194  N   ILE    25      -1.135 -28.182  30.767  1.00161.75           N
ATOM    195  CA  ILE    25      -2.010 -28.083  29.637  1.00161.75           C
ATOM    196  CB  ILE    25      -2.345 -29.416  29.018  1.00161.75           C
ATOM    197  CG2 ILE    25      -3.280 -30.169  29.978  1.00161.75           C
ATOM    198  CG1 ILE    25      -2.912 -29.255  27.594  1.00161.75           C
ATOM    199  CD1 ILE    25      -4.250 -28.523  27.518  1.00161.75           C
ATOM    200  C   ILE    25      -3.262 -27.433  30.132  1.00161.75           C
ATOM    201  O   ILE    25      -3.766 -27.766  31.205  1.00161.75           O
ATOM    202  N   THR    26      -3.791 -26.452  29.378  1.00112.85           N
ATOM    203  CA  THR    26      -4.957 -25.791  29.879  1.00112.85           C
ATOM    204  CB  THR    26      -4.986 -24.309  29.635  1.00112.85           C
ATOM    205  OG1 THR    26      -6.014 -23.711  30.411  1.00112.85           O
ATOM    206  CG2 THR    26      -5.247 -24.052  28.143  1.00112.85           C
ATOM    207  C   THR    26      -6.163 -26.384  29.234  1.00112.85           C
ATOM    208  O   THR    26      -6.186 -26.644  28.031  1.00112.85           O
ATOM    209  N   TRP    27      -7.202 -26.628  30.058  1.00 98.72           N
ATOM    210  CA  TRP    27      -8.418 -27.202  29.567  1.00 98.72           C
ATOM    211  CB  TRP    27      -9.163 -28.137  30.530  1.00 98.72           C
ATOM    212  CG  TRP    27      -8.401 -29.349  30.936  1.00 98.72           C
ATOM    213  CD2 TRP    27      -7.509 -30.013  30.045  1.00 98.72           C
ATOM    214  CD1 TRP    27      -8.306 -29.979  32.141  1.00 98.72           C
ATOM    215  NE1 TRP    27      -7.415 -31.018  32.047  1.00 98.72           N
ATOM    216  CE2 TRP    27      -6.910 -31.038  30.763  1.00 98.72           C
ATOM    217  CE3 TRP    27      -7.203 -29.769  28.737  1.00 98.72           C
ATOM    218  CZ2 TRP    27      -5.983 -31.838  30.175  1.00 98.72           C
ATOM    219  CZ3 TRP    27      -6.280 -30.595  28.144  1.00 98.72           C
ATOM    220  CH2 TRP    27      -5.682 -31.608  28.859  1.00 98.72           C
ATOM    221  C   TRP    27      -9.410 -26.106  29.476  1.00 98.72           C
ATOM    222  O   TRP    27      -9.549 -25.306  30.400  1.00 98.72           O
ATOM    223  N   TYR    28     -10.151 -26.068  28.360  1.00 64.15           N
ATOM    224  CA  TYR    28     -11.197 -25.108  28.226  1.00 64.15           C
ATOM    225  CB  TYR    28     -11.374 -24.614  26.784  1.00 64.15           C
ATOM    226  CG  TYR    28     -12.500 -23.643  26.766  1.00 64.15           C
ATOM    227  CD1 TYR    28     -12.286 -22.309  27.026  1.00 64.15           C
ATOM    228  CD2 TYR    28     -13.775 -24.078  26.494  1.00 64.15           C
ATOM    229  CE1 TYR    28     -13.334 -21.420  27.004  1.00 64.15           C
ATOM    230  CE2 TYR    28     -14.826 -23.194  26.470  1.00 64.15           C
ATOM    231  CZ  TYR    28     -14.605 -21.863  26.724  1.00 64.15           C
ATOM    232  OH  TYR    28     -15.683 -20.954  26.700  1.00 64.15           O
ATOM    233  C   TYR    28     -12.452 -25.815  28.625  1.00 64.15           C
ATOM    234  O   TYR    28     -12.690 -26.949  28.212  1.00 64.15           O
ATOM    235  N   CYS    29     -13.272 -25.187  29.488  1.00 43.95           N
ATOM    236  CA  CYS    29     -14.491 -25.839  29.867  1.00 43.95           C
ATOM    237  CB  CYS    29     -14.398 -26.611  31.196  1.00 43.95           C
ATOM    238  SG  CYS    29     -14.039 -25.540  32.620  1.00 43.95           S
ATOM    239  C   CYS    29     -15.549 -24.799  30.019  1.00 43.95           C
ATOM    240  O   CYS    29     -15.259 -23.611  30.151  1.00 43.95           O
ATOM    241  N   GLU    30     -16.822 -25.234  29.968  1.00 89.07           N
ATOM    242  CA  GLU    30     -17.903 -24.318  30.158  1.00 89.07           C
ATOM    243  CB  GLU    30     -18.818 -24.161  28.930  1.00 89.07           C
ATOM    244  CG  GLU    30     -19.435 -25.457  28.410  1.00 89.07           C
ATOM    245  CD  GLU    30     -20.172 -25.094  27.130  1.00 89.07           C
ATOM    246  OE1 GLU    30     -20.241 -23.874  26.823  1.00 89.07           O
ATOM    247  OE2 GLU    30     -20.670 -26.023  26.441  1.00 89.07           O
ATOM    248  C   GLU    30     -18.695 -24.803  31.323  1.00 89.07           C
ATOM    249  O   GLU    30     -18.817 -26.005  31.548  1.00 89.07           O
ATOM    250  N   GLN    31     -19.210 -23.855  32.127  1.00 47.82           N
ATOM    251  CA  GLN    31     -19.978 -24.204  33.282  1.00 47.82           C
ATOM    252  CB  GLN    31     -19.251 -23.857  34.590  1.00 47.82           C
ATOM    253  CG  GLN    31     -17.912 -24.585  34.732  1.00 47.82           C
ATOM    254  CD  GLN    31     -17.179 -23.998  35.928  1.00 47.82           C
ATOM    255  OE1 GLN    31     -17.733 -23.200  36.682  1.00 47.82           O
ATOM    256  NE2 GLN    31     -15.891 -24.396  36.103  1.00 47.82           N
ATOM    257  C   GLN    31     -21.220 -23.379  33.214  1.00 47.82           C
ATOM    258  O   GLN    31     -21.161 -22.173  32.981  1.00 47.82           O
ATOM    259  N   GLU    32     -22.391 -24.014  33.400  1.00 84.50           N
ATOM    260  CA  GLU    32     -23.595 -23.247  33.311  1.00 84.50           C
ATOM    261  CB  GLU    32     -24.287 -23.371  31.944  1.00 84.50           C
ATOM    262  CG  GLU    32     -25.520 -22.481  31.806  1.00 84.50           C
ATOM    263  CD  GLU    32     -26.110 -22.699  30.421  1.00 84.50           C
ATOM    264  OE1 GLU    32     -26.540 -23.849  30.137  1.00 84.50           O
ATOM    265  OE2 GLU    32     -26.137 -21.720  29.628  1.00 84.50           O
ATOM    266  C   GLU    32     -24.564 -23.752  34.334  1.00 84.50           C
ATOM    267  O   GLU    32     -24.560 -24.931  34.680  1.00 84.50           O
ATOM    268  N   GLY    33     -25.407 -22.843  34.864  1.00 26.30           N
ATOM    269  CA  GLY    33     -26.463 -23.223  35.759  1.00 26.30           C
ATOM    270  C   GLY    33     -25.944 -23.408  37.151  1.00 26.30           C
ATOM    271  O   GLY    33     -24.792 -23.100  37.457  1.00 26.30           O
ATOM    272  N   ALA    34     -26.833 -23.908  38.038  1.00 34.55           N
ATOM    273  CA  ALA    34     -26.519 -24.189  39.410  1.00 34.55           C
ATOM    274  CB  ALA    34     -26.959 -23.075  40.383  1.00 34.55           C
ATOM    275  C   ALA    34     -27.291 -25.420  39.781  1.00 34.55           C
ATOM    276  O   ALA    34     -28.288 -25.748  39.138  1.00 34.55           O
ATOM    277  N   GLY    35     -26.826 -26.159  40.812  1.00 36.03           N
ATOM    278  CA  GLY    35     -27.531 -27.340  41.227  1.00 36.03           C
ATOM    279  C   GLY    35     -26.556 -28.471  41.263  1.00 36.03           C
ATOM    280  O   GLY    35     -25.349 -28.260  41.357  1.00 36.03           O
ATOM    281  N   PRO    36     -27.059 -29.677  41.199  1.00130.00           N
ATOM    282  CA  PRO    36     -26.190 -30.821  41.196  1.00130.00           C
ATOM    283  CD  PRO    36     -28.349 -29.976  41.795  1.00130.00           C
ATOM    284  CB  PRO    36     -27.098 -32.030  41.394  1.00130.00           C
ATOM    285  CG  PRO    36     -28.275 -31.456  42.209  1.00130.00           C
ATOM    286  C   PRO    36     -25.410 -30.810  39.925  1.00130.00           C
ATOM    287  O   PRO    36     -25.963 -30.444  38.890  1.00130.00           O
ATOM    288  N   HIS    37     -24.129 -31.211  39.986  1.00 63.52           N
ATOM    289  CA  HIS    37     -23.257 -31.113  38.854  1.00 63.52           C
ATOM    290  ND1 HIS    37     -21.277 -28.793  40.219  1.00 63.52           N
ATOM    291  CG  HIS    37     -21.466 -30.149  40.375  1.00 63.52           C
ATOM    292  CB  HIS    37     -21.773 -31.105  39.259  1.00 63.52           C
ATOM    293  NE2 HIS    37     -21.047 -29.222  42.390  1.00 63.52           N
ATOM    294  CD2 HIS    37     -21.322 -30.393  41.706  1.00 63.52           C
ATOM    295  CE1 HIS    37     -21.029 -28.289  41.455  1.00 63.52           C
ATOM    296  C   HIS    37     -23.428 -32.286  37.945  1.00 63.52           C
ATOM    297  O   HIS    37     -23.566 -33.430  38.379  1.00 63.52           O
ATOM    298  N   ILE    38     -23.417 -32.002  36.631  1.00144.12           N
ATOM    299  CA  ILE    38     -23.455 -33.012  35.620  1.00144.12           C
ATOM    300  CB  ILE    38     -24.759 -32.975  34.869  1.00144.12           C
ATOM    301  CG2 ILE    38     -24.908 -31.612  34.179  1.00144.12           C
ATOM    302  CG1 ILE    38     -24.923 -34.180  33.944  1.00144.12           C
ATOM    303  CD1 ILE    38     -26.365 -34.308  33.465  1.00144.12           C
ATOM    304  C   ILE    38     -22.292 -32.699  34.721  1.00144.12           C
ATOM    305  O   ILE    38     -22.172 -31.582  34.217  1.00144.12           O
ATOM    306  N   VAL    39     -21.374 -33.669  34.519  1.00 65.23           N
ATOM    307  CA  VAL    39     -20.218 -33.399  33.704  1.00 65.23           C
ATOM    308  CB  VAL    39     -18.914 -33.792  34.344  1.00 65.23           C
ATOM    309  CG1 VAL    39     -17.764 -33.496  33.361  1.00 65.23           C
ATOM    310  CG2 VAL    39     -18.786 -33.064  35.692  1.00 65.23           C
ATOM    311  C   VAL    39     -20.348 -34.203  32.450  1.00 65.23           C
ATOM    312  O   VAL    39     -20.709 -35.379  32.486  1.00 65.23           O
ATOM    313  N   LEU    40     -20.039 -33.573  31.298  1.00 66.02           N
ATOM    314  CA  LEU    40     -20.214 -34.222  30.029  1.00 66.02           C
ATOM    315  CB  LEU    40     -21.035 -33.364  29.050  1.00 66.02           C
ATOM    316  CG  LEU    40     -22.385 -32.889  29.624  1.00 66.02           C
ATOM    317  CD1 LEU    40     -23.173 -32.065  28.594  1.00 66.02           C
ATOM    318  CD2 LEU    40     -23.193 -34.051  30.216  1.00 66.02           C
ATOM    319  C   LEU    40     -18.868 -34.406  29.387  1.00 66.02           C
ATOM    320  O   LEU    40     -18.051 -33.486  29.373  1.00 66.02           O
ATOM    321  N   VAL    41     -18.593 -35.616  28.848  1.00123.82           N
ATOM    322  CA  VAL    41     -17.357 -35.826  28.140  1.00123.82           C
ATOM    323  CB  VAL    41     -16.436 -36.833  28.752  1.00123.82           C
ATOM    324  CG1 VAL    41     -15.847 -36.189  30.016  1.00123.82           C
ATOM    325  CG2 VAL    41     -17.211 -38.138  29.005  1.00123.82           C
ATOM    326  C   VAL    41     -17.664 -36.213  26.728  1.00123.82           C
ATOM    327  O   VAL    41     -18.401 -37.162  26.460  1.00123.82           O
ATOM    328  N   SER    42     -17.051 -35.470  25.784  1.00 99.05           N
ATOM    329  CA  SER    42     -17.347 -35.584  24.386  1.00 99.05           C
ATOM    330  CB  SER    42     -17.017 -34.315  23.582  1.00 99.05           C
ATOM    331  OG  SER    42     -15.616 -34.088  23.586  1.00 99.05           O
ATOM    332  C   SER    42     -16.637 -36.721  23.731  1.00 99.05           C
ATOM    333  O   SER    42     -15.726 -37.331  24.289  1.00 99.05           O
ATOM    334  N   ASP    43     -17.086 -37.027  22.494  1.00118.37           N
ATOM    335  CA  ASP    43     -16.557 -38.096  21.701  1.00118.37           C
ATOM    336  CB  ASP    43     -17.577 -38.709  20.725  1.00118.37           C
ATOM    337  CG  ASP    43     -17.985 -37.637  19.725  1.00118.37           C
ATOM    338  OD1 ASP    43     -17.728 -36.436  20.008  1.00118.37           O
ATOM    339  OD2 ASP    43     -18.563 -38.004  18.668  1.00118.37           O
ATOM    340  C   ASP    43     -15.406 -37.613  20.888  1.00118.37           C
ATOM    341  O   ASP    43     -15.031 -36.442  20.928  1.00118.37           O
ATOM    342  N   GLY    44     -14.827 -38.551  20.113  1.00121.02           N
ATOM    343  CA  GLY    44     -13.680 -38.285  19.307  1.00121.02           C
ATOM    344  C   GLY    44     -14.042 -37.328  18.243  1.00121.02           C
ATOM    345  O   GLY    44     -15.131 -37.376  17.670  1.00121.02           O
ATOM    346  N   PHE    45     -13.051 -36.453  18.000  1.00337.83           N
ATOM    347  CA  PHE    45     -12.930 -35.380  17.075  1.00337.83           C
ATOM    348  CB  PHE    45     -12.988 -35.785  15.580  1.00337.83           C
ATOM    349  CG  PHE    45     -14.214 -36.550  15.226  1.00337.83           C
ATOM    350  CD1 PHE    45     -15.398 -35.906  14.951  1.00337.83           C
ATOM    351  CD2 PHE    45     -14.172 -37.925  15.165  1.00337.83           C
ATOM    352  CE1 PHE    45     -16.523 -36.626  14.623  1.00337.83           C
ATOM    353  CE2 PHE    45     -15.294 -38.648  14.837  1.00337.83           C
ATOM    354  CZ  PHE    45     -16.474 -37.998  14.566  1.00337.83           C
ATOM    355  C   PHE    45     -13.883 -34.267  17.385  1.00337.83           C
ATOM    356  O   PHE    45     -13.917 -33.280  16.655  1.00337.83           O
ATOM    357  N   GLY    46     -14.611 -34.333  18.517  1.00 84.65           N
ATOM    358  CA  GLY    46     -15.546 -33.274  18.791  1.00 84.65           C
ATOM    359  C   GLY    46     -15.031 -32.418  19.905  1.00 84.65           C
ATOM    360  O   GLY    46     -13.844 -32.436  20.225  1.00 84.65           O
ATOM    361  N   ASP    47     -15.937 -31.612  20.505  1.00 93.70           N
ATOM    362  CA  ASP    47     -15.595 -30.797  21.635  1.00 93.70           C
ATOM    363  CB  ASP    47     -15.005 -29.418  21.278  1.00 93.70           C
ATOM    364  CG  ASP    47     -15.988 -28.548  20.506  1.00 93.70           C
ATOM    365  OD1 ASP    47     -17.180 -28.932  20.373  1.00 93.70           O
ATOM    366  OD2 ASP    47     -15.539 -27.472  20.029  1.00 93.70           O
ATOM    367  C   ASP    47     -16.825 -30.636  22.488  1.00 93.70           C
ATOM    368  O   ASP    47     -17.816 -31.337  22.293  1.00 93.70           O
ATOM    369  N   CYS    48     -16.794 -29.674  23.437  1.00 75.43           N
ATOM    370  CA  CYS    48     -17.848 -29.436  24.395  1.00 75.43           C
ATOM    371  CB  CYS    48     -17.653 -28.171  25.249  1.00 75.43           C
ATOM    372  SG  CYS    48     -16.270 -28.216  26.409  1.00 75.43           S
ATOM    373  C   CYS    48     -19.109 -29.111  23.674  1.00 75.43           C
ATOM    374  O   CYS    48     -20.206 -29.394  24.152  1.00 75.43           O
ATOM    375  N   HIS    49     -18.968 -28.486  22.501  1.00109.48           N
ATOM    376  CA  HIS    49     -20.060 -27.957  21.745  1.00109.48           C
ATOM    377  ND1 HIS    49     -21.355 -27.315  18.631  1.00109.48           N
ATOM    378  CG  HIS    49     -20.665 -26.665  19.629  1.00109.48           C
ATOM    379  CB  HIS    49     -19.578 -27.299  20.440  1.00109.48           C
ATOM    380  NE2 HIS    49     -22.166 -25.246  18.722  1.00109.48           N
ATOM    381  CD2 HIS    49     -21.173 -25.403  19.672  1.00109.48           C
ATOM    382  CE1 HIS    49     -22.239 -26.420  18.123  1.00109.48           C
ATOM    383  C   HIS    49     -21.034 -29.039  21.398  1.00109.48           C
ATOM    384  O   HIS    49     -22.224 -28.768  21.247  1.00109.48           O
ATOM    385  N   PHE    50     -20.582 -30.298  21.259  1.00184.07           N
ATOM    386  CA  PHE    50     -21.513 -31.274  20.777  1.00184.07           C
ATOM    387  CB  PHE    50     -20.932 -32.625  20.305  1.00184.07           C
ATOM    388  CG  PHE    50     -20.926 -33.694  21.339  1.00184.07           C
ATOM    389  CD1 PHE    50     -22.090 -34.395  21.567  1.00184.07           C
ATOM    390  CD2 PHE    50     -19.795 -34.040  22.032  1.00184.07           C
ATOM    391  CE1 PHE    50     -22.149 -35.411  22.488  1.00184.07           C
ATOM    392  CE2 PHE    50     -19.854 -35.057  22.954  1.00184.07           C
ATOM    393  CZ  PHE    50     -21.021 -35.744  23.189  1.00184.07           C
ATOM    394  C   PHE    50     -22.617 -31.499  21.780  1.00184.07           C
ATOM    395  O   PHE    50     -23.696 -31.933  21.386  1.00184.07           O
ATOM    396  N   PHE    51     -22.383 -31.281  23.099  1.00199.77           N
ATOM    397  CA  PHE    51     -23.441 -31.506  24.063  1.00199.77           C
ATOM    398  CB  PHE    51     -22.958 -31.786  25.503  1.00199.77           C
ATOM    399  CG  PHE    51     -22.361 -33.136  25.709  1.00199.77           C
ATOM    400  CD1 PHE    51     -23.167 -34.208  26.019  1.00199.77           C
ATOM    401  CD2 PHE    51     -21.002 -33.328  25.621  1.00199.77           C
ATOM    402  CE1 PHE    51     -22.628 -35.456  26.225  1.00199.77           C
ATOM    403  CE2 PHE    51     -20.458 -34.574  25.829  1.00199.77           C
ATOM    404  CZ  PHE    51     -21.271 -35.642  26.129  1.00199.77           C
ATOM    405  C   PHE    51     -24.269 -30.269  24.266  1.00199.77           C
ATOM    406  O   PHE    51     -24.863 -30.093  25.329  1.00199.77           O
ATOM    407  N   ASP    52     -24.426 -29.418  23.247  1.00105.66           N
ATOM    408  CA  ASP    52     -25.123 -28.186  23.480  1.00105.66           C
ATOM    409  CB  ASP    52     -25.143 -27.303  22.225  1.00105.66           C
ATOM    410  CG  ASP    52     -25.429 -25.887  22.678  1.00105.66           C
ATOM    411  OD1 ASP    52     -25.417 -25.661  23.917  1.00105.66           O
ATOM    412  OD2 ASP    52     -25.659 -25.011  21.802  1.00105.66           O
ATOM    413  C   ASP    52     -26.547 -28.461  23.870  1.00105.66           C
ATOM    414  O   ASP    52     -27.082 -27.829  24.781  1.00105.66           O
ATOM    415  N   LYS    53     -27.196 -29.428  23.193  1.00 78.26           N
ATOM    416  CA  LYS    53     -28.593 -29.697  23.403  1.00 78.26           C
ATOM    417  CB  LYS    53     -29.107 -30.836  22.506  1.00 78.26           C
ATOM    418  CG  LYS    53     -28.837 -30.633  21.015  1.00 78.26           C
ATOM    419  CD  LYS    53     -29.029 -31.912  20.196  1.00 78.26           C
ATOM    420  CE  LYS    53     -28.429 -31.843  18.789  1.00 78.26           C
ATOM    421  NZ  LYS    53     -29.083 -30.772  18.007  1.00 78.26           N
ATOM    422  C   LYS    53     -28.828 -30.160  24.808  1.00 78.26           C
ATOM    423  O   LYS    53     -29.727 -29.673  25.492  1.00 78.26           O
ATOM    424  N   ALA    54     -28.020 -31.129  25.269  1.00 44.58           N
ATOM    425  CA  ALA    54     -28.193 -31.706  26.570  1.00 44.58           C
ATOM    426  CB  ALA    54     -27.247 -32.892  26.823  1.00 44.58           C
ATOM    427  C   ALA    54     -27.921 -30.683  27.625  1.00 44.58           C
ATOM    428  O   ALA    54     -28.587 -30.643  28.657  1.00 44.58           O
ATOM    429  N   MET    55     -26.912 -29.826  27.411  1.00 45.18           N
ATOM    430  CA  MET    55     -26.569 -28.885  28.434  1.00 45.18           C
ATOM    431  CB  MET    55     -25.350 -28.025  28.062  1.00 45.18           C
ATOM    432  CG  MET    55     -24.060 -28.842  27.950  1.00 45.18           C
ATOM    433  SD  MET    55     -22.582 -27.881  27.512  1.00 45.18           S
ATOM    434  CE  MET    55     -22.488 -27.009  29.102  1.00 45.18           C
ATOM    435  C   MET    55     -27.722 -27.968  28.672  1.00 45.18           C
ATOM    436  O   MET    55     -28.068 -27.676  29.816  1.00 45.18           O
ATOM    437  N   SER    56     -28.363 -27.499  27.589  1.00 76.01           N
ATOM    438  CA  SER    56     -29.433 -26.560  27.733  1.00 76.01           C
ATOM    439  CB  SER    56     -29.954 -26.050  26.378  1.00 76.01           C
ATOM    440  OG  SER    56     -28.927 -25.339  25.702  1.00 76.01           O
ATOM    441  C   SER    56     -30.581 -27.192  28.455  1.00 76.01           C
ATOM    442  O   SER    56     -31.151 -26.585  29.361  1.00 76.01           O
ATOM    443  N   LEU    57     -30.958 -28.433  28.087  1.00148.45           N
ATOM    444  CA  LEU    57     -32.123 -28.995  28.708  1.00148.45           C
ATOM    445  CB  LEU    57     -32.701 -30.249  27.998  1.00148.45           C
ATOM    446  CG  LEU    57     -32.440 -31.651  28.596  1.00148.45           C
ATOM    447  CD1 LEU    57     -30.953 -32.001  28.667  1.00148.45           C
ATOM    448  CD2 LEU    57     -33.197 -31.866  29.917  1.00148.45           C
ATOM    449  C   LEU    57     -31.861 -29.260  30.162  1.00148.45           C
ATOM    450  O   LEU    57     -32.734 -29.043  30.999  1.00148.45           O
ATOM    451  N   LEU    58     -30.648 -29.737  30.501  1.00 66.73           N
ATOM    452  CA  LEU    58     -30.289 -30.072  31.855  1.00 66.73           C
ATOM    453  CB  LEU    58     -28.861 -30.632  31.950  1.00 66.73           C
ATOM    454  CG  LEU    58     -28.646 -31.943  31.176  1.00 66.73           C
ATOM    455  CD1 LEU    58     -27.197 -32.433  31.320  1.00 66.73           C
ATOM    456  CD2 LEU    58     -29.677 -33.006  31.586  1.00 66.73           C
ATOM    457  C   LEU    58     -30.304 -28.844  32.720  1.00 66.73           C
ATOM    458  O   LEU    58     -30.811 -28.875  33.841  1.00 66.73           O
ATOM    459  N   ALA    59     -29.747 -27.725  32.218  1.00 31.26           N
ATOM    460  CA  ALA    59     -29.633 -26.516  32.990  1.00 31.26           C
ATOM    461  CB  ALA    59     -28.927 -25.382  32.226  1.00 31.26           C
ATOM    462  C   ALA    59     -31.005 -26.031  33.348  1.00 31.26           C
ATOM    463  O   ALA    59     -31.239 -25.565  34.462  1.00 31.26           O
ATOM    464  N   ALA    60     -31.950 -26.131  32.397  1.00 42.32           N
ATOM    465  CA  ALA    60     -33.308 -25.706  32.596  1.00 42.32           C
ATOM    466  CB  ALA    60     -34.181 -25.891  31.343  1.00 42.32           C
ATOM    467  C   ALA    60     -33.895 -26.549  33.684  1.00 42.32           C
ATOM    468  O   ALA    60     -34.745 -26.108  34.457  1.00 42.32           O
ATOM    469  N   GLN    61     -33.443 -27.810  33.737  1.00148.11           N
ATOM    470  CA  GLN    61     -33.869 -28.823  34.654  1.00148.11           C
ATOM    471  CB  GLN    61     -33.176 -30.166  34.377  1.00148.11           C
ATOM    472  CG  GLN    61     -33.870 -31.359  35.024  1.00148.11           C
ATOM    473  CD  GLN    61     -35.033 -31.732  34.117  1.00148.11           C
ATOM    474  OE1 GLN    61     -35.862 -32.575  34.453  1.00148.11           O
ATOM    475  NE2 GLN    61     -35.094 -31.085  32.922  1.00148.11           N
ATOM    476  C   GLN    61     -33.503 -28.401  36.042  1.00148.11           C
ATOM    477  O   GLN    61     -34.146 -28.816  37.004  1.00148.11           O
ATOM    478  N   GLY    62     -32.449 -27.575  36.200  1.00 40.26           N
ATOM    479  CA  GLY    62     -32.073 -27.189  37.530  1.00 40.26           C
ATOM    480  C   GLY    62     -30.789 -27.861  37.902  1.00 40.26           C
ATOM    481  O   GLY    62     -30.464 -27.982  39.082  1.00 40.26           O
ATOM    482  N   PHE    63     -30.026 -28.335  36.897  1.00 73.41           N
ATOM    483  CA  PHE    63     -28.757 -28.945  37.174  1.00 73.41           C
ATOM    484  CB  PHE    63     -28.526 -30.275  36.435  1.00 73.41           C
ATOM    485  CG  PHE    63     -29.509 -31.260  36.956  1.00 73.41           C
ATOM    486  CD1 PHE    63     -29.251 -31.969  38.107  1.00 73.41           C
ATOM    487  CD2 PHE    63     -30.692 -31.474  36.290  1.00 73.41           C
ATOM    488  CE1 PHE    63     -30.165 -32.878  38.586  1.00 73.41           C
ATOM    489  CE2 PHE    63     -31.609 -32.381  36.765  1.00 73.41           C
ATOM    490  CZ  PHE    63     -31.347 -33.085  37.916  1.00 73.41           C
ATOM    491  C   PHE    63     -27.693 -28.018  36.681  1.00 73.41           C
ATOM    492  O   PHE    63     -27.948 -27.148  35.850  1.00 73.41           O
ATOM    493  N   THR    64     -26.467 -28.162  37.220  1.00114.59           N
ATOM    494  CA  THR    64     -25.373 -27.378  36.732  1.00114.59           C
ATOM    495  CB  THR    64     -24.381 -26.979  37.787  1.00114.59           C
ATOM    496  OG1 THR    64     -23.424 -26.082  37.244  1.00114.59           O
ATOM    497  CG2 THR    64     -23.689 -28.242  38.325  1.00114.59           C
ATOM    498  C   THR    64     -24.681 -28.250  35.735  1.00114.59           C
ATOM    499  O   THR    64     -24.472 -29.439  35.981  1.00114.59           O
ATOM    500  N   VAL    65     -24.325 -27.683  34.566  1.00 76.73           N
ATOM    501  CA  VAL    65     -23.756 -28.501  33.536  1.00 76.73           C
ATOM    502  CB  VAL    65     -24.477 -28.365  32.226  1.00 76.73           C
ATOM    503  CG1 VAL    65     -23.792 -29.273  31.200  1.00 76.73           C
ATOM    504  CG2 VAL    65     -25.966 -28.667  32.428  1.00 76.73           C
ATOM    505  C   VAL    65     -22.350 -28.056  33.281  1.00 76.73           C
ATOM    506  O   VAL    65     -22.080 -26.864  33.129  1.00 76.73           O
ATOM    507  N   THR    66     -21.408 -29.020  33.226  1.00116.32           N
ATOM    508  CA  THR    66     -20.050 -28.675  32.925  1.00116.32           C
ATOM    509  CB  THR    66     -19.105 -28.870  34.077  1.00116.32           C
ATOM    510  OG1 THR    66     -19.099 -30.229  34.489  1.00116.32           O
ATOM    511  CG2 THR    66     -19.547 -27.960  35.235  1.00116.32           C
ATOM    512  C   THR    66     -19.589 -29.538  31.790  1.00116.32           C
ATOM    513  O   THR    66     -19.854 -30.739  31.756  1.00116.32           O
ATOM    514  N   SER    67     -18.903 -28.928  30.802  1.00 90.34           N
ATOM    515  CA  SER    67     -18.395 -29.693  29.699  1.00 90.34           C
ATOM    516  CB  SER    67     -19.236 -29.567  28.417  1.00 90.34           C
ATOM    517  OG  SER    67     -18.664 -30.350  27.379  1.00 90.34           O
ATOM    518  C   SER    67     -17.040 -29.148  29.393  1.00 90.34           C
ATOM    519  O   SER    67     -16.854 -27.934  29.337  1.00 90.34           O
ATOM    520  N   TYR    68     -16.054 -30.035  29.161  1.00104.92           N
ATOM    521  CA  TYR    68     -14.728 -29.553  28.923  1.00104.92           C
ATOM    522  CB  TYR    68     -13.736 -29.924  30.042  1.00104.92           C
ATOM    523  CG  TYR    68     -13.578 -31.404  30.037  1.00104.92           C
ATOM    524  CD1 TYR    68     -14.594 -32.225  30.461  1.00104.92           C
ATOM    525  CD2 TYR    68     -12.400 -31.975  29.626  1.00104.92           C
ATOM    526  CE1 TYR    68     -14.444 -33.592  30.454  1.00104.92           C
ATOM    527  CE2 TYR    68     -12.242 -33.341  29.617  1.00104.92           C
ATOM    528  CZ  TYR    68     -13.266 -34.153  30.029  1.00104.92           C
ATOM    529  OH  TYR    68     -13.107 -35.554  30.019  1.00104.92           O
ATOM    530  C   TYR    68     -14.239 -30.134  27.638  1.00104.92           C
ATOM    531  O   TYR    68     -14.769 -31.125  27.138  1.00104.92           O
ATOM    532  N   ASP    69     -13.251 -29.454  27.028  1.00 66.64           N
ATOM    533  CA  ASP    69     -12.691 -29.903  25.789  1.00 66.64           C
ATOM    534  CB  ASP    69     -12.167 -28.742  24.929  1.00 66.64           C
ATOM    535  CG  ASP    69     -13.360 -27.873  24.548  1.00 66.64           C
ATOM    536  OD1 ASP    69     -14.433 -28.445  24.219  1.00 66.64           O
ATOM    537  OD2 ASP    69     -13.210 -26.622  24.574  1.00 66.64           O
ATOM    538  C   ASP    69     -11.524 -30.769  26.149  1.00 66.64           C
ATOM    539  O   ASP    69     -10.632 -30.351  26.885  1.00 66.64           O
ATOM    540  N   ALA    70     -11.509 -32.012  25.633  1.00 66.58           N
ATOM    541  CA  ALA    70     -10.449 -32.932  25.933  1.00 66.58           C
ATOM    542  CB  ALA    70     -10.675 -34.327  25.322  1.00 66.58           C
ATOM    543  C   ALA    70      -9.176 -32.373  25.374  1.00 66.58           C
ATOM    544  O   ALA    70      -9.196 -31.590  24.425  1.00 66.58           O
ATOM    545  N   PRO    71      -8.066 -32.745  25.967  1.00108.60           N
ATOM    546  CA  PRO    71      -6.784 -32.253  25.534  1.00108.60           C
ATOM    547  CD  PRO    71      -7.949 -34.047  26.604  1.00108.60           C
ATOM    548  CB  PRO    71      -5.747 -33.108  26.248  1.00108.60           C
ATOM    549  CG  PRO    71      -6.476 -34.450  26.432  1.00108.60           C
ATOM    550  C   PRO    71      -6.635 -32.480  24.066  1.00108.60           C
ATOM    551  O   PRO    71      -6.975 -33.564  23.596  1.00108.60           O
ATOM    552  N   GLY    72      -6.129 -31.470  23.335  1.00 44.19           N
ATOM    553  CA  GLY    72      -5.881 -31.614  21.931  1.00 44.19           C
ATOM    554  C   GLY    72      -7.145 -31.427  21.152  1.00 44.19           C
ATOM    555  O   GLY    72      -7.162 -31.660  19.944  1.00 44.19           O
ATOM    556  N   LEU    73      -8.244 -31.009  21.809  1.00113.34           N
ATOM    557  CA  LEU    73      -9.461 -30.832  21.070  1.00113.34           C
ATOM    558  CB  LEU    73     -10.542 -31.878  21.393  1.00113.34           C
ATOM    559  CG  LEU    73     -10.169 -33.302  20.942  1.00113.34           C
ATOM    560  CD1 LEU    73      -8.939 -33.830  21.698  1.00113.34           C
ATOM    561  CD2 LEU    73     -11.379 -34.245  21.028  1.00113.34           C
ATOM    562  C   LEU    73     -10.041 -29.492  21.383  1.00113.34           C
ATOM    563  O   LEU    73      -9.816 -28.928  22.453  1.00113.34           O
ATOM    564  N   SER    74     -10.779 -28.923  20.411  1.00179.19           N
ATOM    565  CA  SER    74     -11.474 -27.699  20.653  1.00179.19           C
ATOM    566  CB  SER    74     -12.565 -27.834  21.723  1.00179.19           C
ATOM    567  OG  SER    74     -13.402 -26.686  21.753  1.00179.19           O
ATOM    568  C   SER    74     -10.489 -26.646  21.062  1.00179.19           C
ATOM    569  O   SER    74      -9.418 -26.498  20.478  1.00179.19           O
ATOM    570  N   ARG    75     -10.905 -25.847  22.059  1.00138.80           N
ATOM    571  CA  ARG    75     -10.243 -24.727  22.661  1.00138.80           C
ATOM    572  CB  ARG    75     -11.223 -23.918  23.520  1.00138.80           C
ATOM    573  CG  ARG    75     -12.315 -23.264  22.667  1.00138.80           C
ATOM    574  CD  ARG    75     -13.604 -22.986  23.437  1.00138.80           C
ATOM    575  NE  ARG    75     -14.252 -24.308  23.680  1.00138.80           N
ATOM    576  CZ  ARG    75     -15.407 -24.644  23.037  1.00138.80           C
ATOM    577  NH1 ARG    75     -16.011 -23.750  22.202  1.00138.80           N
ATOM    578  NH2 ARG    75     -15.965 -25.874  23.239  1.00138.80           N
ATOM    579  C   ARG    75      -9.067 -25.145  23.498  1.00138.80           C
ATOM    580  O   ARG    75      -8.164 -24.343  23.734  1.00138.80           O
ATOM    581  N   SER    76      -9.054 -26.387  24.017  1.00 44.05           N
ATOM    582  CA  SER    76      -7.982 -26.782  24.893  1.00 44.05           C
ATOM    583  CB  SER    76      -8.165 -28.184  25.504  1.00 44.05           C
ATOM    584  OG  SER    76      -9.290 -28.196  26.371  1.00 44.05           O
ATOM    585  C   SER    76      -6.682 -26.767  24.150  1.00 44.05           C
ATOM    586  O   SER    76      -6.641 -26.722  22.922  1.00 44.05           O
ATOM    587  N   VAL    77      -5.570 -26.779  24.915  1.00 47.84           N
ATOM    588  CA  VAL    77      -4.245 -26.738  24.365  1.00 47.84           C
ATOM    589  CB  VAL    77      -3.177 -26.500  25.398  1.00 47.84           C
ATOM    590  CG1 VAL    77      -1.793 -26.566  24.728  1.00 47.84           C
ATOM    591  CG2 VAL    77      -3.454 -25.152  26.081  1.00 47.84           C
ATOM    592  C   VAL    77      -3.963 -28.054  23.716  1.00 47.84           C
ATOM    593  O   VAL    77      -4.541 -29.079  24.075  1.00 47.84           O
ATOM    594  N   ARG    78      -3.082 -28.039  22.697  1.00116.97           N
ATOM    595  CA  ARG    78      -2.706 -29.240  22.016  1.00116.97           C
ATOM    596  CB  ARG    78      -2.697 -29.067  20.484  1.00116.97           C
ATOM    597  CG  ARG    78      -1.868 -27.874  19.993  1.00116.97           C
ATOM    598  CD  ARG    78      -2.741 -26.704  19.520  1.00116.97           C
ATOM    599  NE  ARG    78      -1.854 -25.594  19.065  1.00116.97           N
ATOM    600  CZ  ARG    78      -1.741 -24.455  19.811  1.00116.97           C
ATOM    601  NH1 ARG    78      -2.447 -24.325  20.972  1.00116.97           N
ATOM    602  NH2 ARG    78      -0.933 -23.439  19.390  1.00116.97           N
ATOM    603  C   ARG    78      -1.335 -29.638  22.471  1.00116.97           C
ATOM    604  O   ARG    78      -0.348 -28.971  22.169  1.00116.97           O
ATOM    605  N   ALA    79      -1.254 -30.774  23.194  1.00 68.81           N
ATOM    606  CA  ALA    79      -0.027 -31.292  23.732  1.00 68.81           C
ATOM    607  CB  ALA    79      -0.229 -32.472  24.697  1.00 68.81           C
ATOM    608  C   ALA    79       0.806 -31.778  22.591  1.00 68.81           C
ATOM    609  O   ALA    79       0.336 -31.932  21.465  1.00 68.81           O
ATOM    610  N   PRO    80       2.053 -32.014  22.894  1.00235.61           N
ATOM    611  CA  PRO    80       3.017 -32.386  21.895  1.00235.61           C
ATOM    612  CD  PRO    80       2.676 -31.343  24.024  1.00235.61           C
ATOM    613  CB  PRO    80       4.379 -32.305  22.580  1.00235.61           C
ATOM    614  CG  PRO    80       4.169 -31.241  23.672  1.00235.61           C
ATOM    615  C   PRO    80       2.761 -33.685  21.217  1.00235.61           C
ATOM    616  O   PRO    80       2.208 -34.606  21.814  1.00235.61           O
ATOM    617  N   PRO    81       3.208 -33.720  19.990  1.00245.53           N
ATOM    618  CA  PRO    81       3.003 -34.821  19.091  1.00245.53           C
ATOM    619  CD  PRO    81       3.475 -32.479  19.280  1.00245.53           C
ATOM    620  CB  PRO    81       3.505 -34.347  17.730  1.00245.53           C
ATOM    621  CG  PRO    81       3.327 -32.820  17.790  1.00245.53           C
ATOM    622  C   PRO    81       3.621 -36.096  19.539  1.00245.53           C
ATOM    623  O   PRO    81       3.225 -37.139  19.020  1.00245.53           O
ATOM    624  N   GLU    82       4.599 -36.056  20.462  1.00230.02           N
ATOM    625  CA  GLU    82       5.143 -37.307  20.885  1.00230.02           C
ATOM    626  CB  GLU    82       6.267 -37.194  21.932  1.00230.02           C
ATOM    627  CG  GLU    82       7.583 -36.644  21.371  1.00230.02           C
ATOM    628  CD  GLU    82       8.252 -37.735  20.540  1.00230.02           C
ATOM    629  OE1 GLU    82       7.667 -38.846  20.436  1.00230.02           O
ATOM    630  OE2 GLU    82       9.359 -37.470  19.998  1.00230.02           O
ATOM    631  C   GLU    82       4.002 -38.061  21.475  1.00230.02           C
ATOM    632  O   GLU    82       3.106 -37.483  22.088  1.00230.02           O
ATOM    633  N   THR    83       4.003 -39.387  21.267  1.00 46.67           N
ATOM    634  CA  THR    83       2.929 -40.223  21.706  1.00 46.67           C
ATOM    635  CB  THR    83       3.145 -41.666  21.362  1.00 46.67           C
ATOM    636  OG1 THR    83       3.283 -41.817  19.957  1.00 46.67           O
ATOM    637  CG2 THR    83       1.944 -42.481  21.869  1.00 46.67           C
ATOM    638  C   THR    83       2.864 -40.122  23.188  1.00 46.67           C
ATOM    639  O   THR    83       1.789 -40.178  23.784  1.00 46.67           O
ATOM    640  N   TYR    84       4.031 -39.937  23.820  1.00 48.04           N
ATOM    641  CA  TYR    84       4.105 -39.939  25.246  1.00 48.04           C
ATOM    642  CB  TYR    84       5.519 -39.616  25.769  1.00 48.04           C
ATOM    643  CG  TYR    84       6.448 -40.732  25.429  1.00 48.04           C
ATOM    644  CD1 TYR    84       6.872 -40.917  24.134  1.00 48.04           C
ATOM    645  CD2 TYR    84       6.918 -41.575  26.411  1.00 48.04           C
ATOM    646  CE1 TYR    84       7.735 -41.940  23.819  1.00 48.04           C
ATOM    647  CE2 TYR    84       7.782 -42.600  26.102  1.00 48.04           C
ATOM    648  CZ  TYR    84       8.189 -42.783  24.803  1.00 48.04           C
ATOM    649  OH  TYR    84       9.076 -43.832  24.480  1.00 48.04           O
ATOM    650  C   TYR    84       3.203 -38.895  25.828  1.00 48.04           C
ATOM    651  O   TYR    84       2.457 -39.197  26.758  1.00 48.04           O
ATOM    652  N   THR    85       3.200 -37.649  25.307  1.00299.07           N
ATOM    653  CA  THR    85       2.466 -36.676  26.062  1.00299.07           C
ATOM    654  CB  THR    85       3.345 -35.552  26.544  1.00299.07           C
ATOM    655  OG1 THR    85       2.585 -34.611  27.286  1.00299.07           O
ATOM    656  CG2 THR    85       4.031 -34.874  25.344  1.00299.07           C
ATOM    657  C   THR    85       1.329 -36.079  25.317  1.00299.07           C
ATOM    658  O   THR    85       1.513 -35.320  24.367  1.00299.07           O
ATOM    659  N   ASP    86       0.088 -36.393  25.735  1.00293.50           N
ATOM    660  CA  ASP    86      -0.253 -37.352  26.747  1.00293.50           C
ATOM    661  CB  ASP    86      -0.339 -36.798  28.178  1.00293.50           C
ATOM    662  CG  ASP    86       1.053 -36.747  28.796  1.00293.50           C
ATOM    663  OD1 ASP    86       1.758 -37.790  28.754  1.00293.50           O
ATOM    664  OD2 ASP    86       1.427 -35.670  29.331  1.00293.50           O
ATOM    665  C   ASP    86      -1.635 -37.783  26.391  1.00293.50           C
ATOM    666  O   ASP    86      -2.557 -37.675  27.199  1.00293.50           O
ATOM    667  N   LEU    87      -1.827 -38.286  25.157  1.00200.19           N
ATOM    668  CA  LEU    87      -3.166 -38.668  24.828  1.00200.19           C
ATOM    669  CB  LEU    87      -3.588 -38.501  23.359  1.00200.19           C
ATOM    670  CG  LEU    87      -5.047 -38.947  23.148  1.00200.19           C
ATOM    671  CD1 LEU    87      -6.017 -38.066  23.954  1.00200.19           C
ATOM    672  CD2 LEU    87      -5.412 -39.022  21.661  1.00200.19           C
ATOM    673  C   LEU    87      -3.294 -40.119  25.129  1.00200.19           C
ATOM    674  O   LEU    87      -3.061 -40.968  24.270  1.00200.19           O
ATOM    675  N   THR    88      -3.683 -40.419  26.382  1.00 76.18           N
ATOM    676  CA  THR    88      -3.878 -41.765  26.830  1.00 76.18           C
ATOM    677  CB  THR    88      -2.740 -42.288  27.654  1.00 76.18           C
ATOM    678  OG1 THR    88      -2.607 -41.519  28.841  1.00 76.18           O
ATOM    679  CG2 THR    88      -1.447 -42.208  26.825  1.00 76.18           C
ATOM    680  C   THR    88      -5.069 -41.727  27.733  1.00 76.18           C
ATOM    681  O   THR    88      -5.466 -40.661  28.198  1.00 76.18           O
ATOM    682  N   PRO    89      -5.668 -42.861  27.969  1.00167.03           N
ATOM    683  CA  PRO    89      -6.824 -42.907  28.822  1.00167.03           C
ATOM    684  CD  PRO    89      -5.680 -43.920  26.973  1.00167.03           C
ATOM    685  CB  PRO    89      -7.424 -44.298  28.625  1.00167.03           C
ATOM    686  CG  PRO    89      -7.000 -44.676  27.193  1.00167.03           C
ATOM    687  C   PRO    89      -6.556 -42.553  30.251  1.00167.03           C
ATOM    688  O   PRO    89      -7.426 -41.952  30.879  1.00167.03           O
ATOM    689  N   GLU    90      -5.384 -42.921  30.804  1.00137.94           N
ATOM    690  CA  GLU    90      -5.153 -42.601  32.181  1.00137.94           C
ATOM    691  CB  GLU    90      -3.907 -43.269  32.793  1.00137.94           C
ATOM    692  CG  GLU    90      -2.603 -43.031  32.034  1.00137.94           C
ATOM    693  CD  GLU    90      -2.418 -44.206  31.087  1.00137.94           C
ATOM    694  OE1 GLU    90      -3.213 -44.323  30.117  1.00137.94           O
ATOM    695  OE2 GLU    90      -1.479 -45.011  31.328  1.00137.94           O
ATOM    696  C   GLU    90      -5.028 -41.122  32.330  1.00137.94           C
ATOM    697  O   GLU    90      -5.552 -40.544  33.280  1.00137.94           O
ATOM    698  N   LYS    91      -4.323 -40.466  31.390  1.00110.45           N
ATOM    699  CA  LYS    91      -4.165 -39.046  31.474  1.00110.45           C
ATOM    700  CB  LYS    91      -3.188 -38.490  30.427  1.00110.45           C
ATOM    701  CG  LYS    91      -1.734 -38.647  30.876  1.00110.45           C
ATOM    702  CD  LYS    91      -1.325 -40.101  31.119  1.00110.45           C
ATOM    703  CE  LYS    91       0.046 -40.247  31.782  1.00110.45           C
ATOM    704  NZ  LYS    91       0.286 -41.663  32.142  1.00110.45           N
ATOM    705  C   LYS    91      -5.499 -38.401  31.313  1.00110.45           C
ATOM    706  O   LYS    91      -5.852 -37.511  32.082  1.00110.45           O
ATOM    707  N   MET    92      -6.311 -38.880  30.354  1.00142.18           N
ATOM    708  CA  MET    92      -7.573 -38.250  30.095  1.00142.18           C
ATOM    709  CB  MET    92      -8.341 -38.920  28.939  1.00142.18           C
ATOM    710  CG  MET    92      -9.429 -38.032  28.330  1.00142.18           C
ATOM    711  SD  MET    92     -10.163 -38.679  26.796  1.00142.18           S
ATOM    712  CE  MET    92      -8.619 -38.727  25.843  1.00142.18           C
ATOM    713  C   MET    92      -8.395 -38.332  31.346  1.00142.18           C
ATOM    714  O   MET    92      -9.089 -37.380  31.699  1.00142.18           O
ATOM    715  N   ALA    93      -8.339 -39.479  32.053  1.00 54.53           N
ATOM    716  CA  ALA    93      -9.080 -39.638  33.273  1.00 54.53           C
ATOM    717  CB  ALA    93      -8.937 -41.046  33.876  1.00 54.53           C
ATOM    718  C   ALA    93      -8.574 -38.660  34.291  1.00 54.53           C
ATOM    719  O   ALA    93      -9.357 -38.036  35.005  1.00 54.53           O
ATOM    720  N   ARG    94      -7.238 -38.502  34.373  1.00110.40           N
ATOM    721  CA  ARG    94      -6.595 -37.644  35.332  1.00110.40           C
ATOM    722  CB  ARG    94      -5.060 -37.724  35.271  1.00110.40           C
ATOM    723  CG  ARG    94      -4.368 -36.803  36.277  1.00110.40           C
ATOM    724  CD  ARG    94      -2.841 -36.872  36.231  1.00110.40           C
ATOM    725  NE  ARG    94      -2.325 -35.822  37.154  1.00110.40           N
ATOM    726  CZ  ARG    94      -1.020 -35.838  37.553  1.00110.40           C
ATOM    727  NH1 ARG    94      -0.184 -36.826  37.121  1.00110.40           N
ATOM    728  NH2 ARG    94      -0.552 -34.863  38.387  1.00110.40           N
ATOM    729  C   ARG    94      -6.967 -36.218  35.090  1.00110.40           C
ATOM    730  O   ARG    94      -7.171 -35.452  36.031  1.00110.40           O
ATOM    731  N   PHE    95      -7.047 -35.809  33.813  1.00111.61           N
ATOM    732  CA  PHE    95      -7.362 -34.443  33.536  1.00111.61           C
ATOM    733  CB  PHE    95      -7.153 -34.057  32.067  1.00111.61           C
ATOM    734  CG  PHE    95      -5.684 -34.217  31.834  1.00111.61           C
ATOM    735  CD1 PHE    95      -4.786 -33.450  32.540  1.00111.61           C
ATOM    736  CD2 PHE    95      -5.193 -35.134  30.934  1.00111.61           C
ATOM    737  CE1 PHE    95      -3.431 -33.586  32.344  1.00111.61           C
ATOM    738  CE2 PHE    95      -3.840 -35.277  30.731  1.00111.61           C
ATOM    739  CZ  PHE    95      -2.954 -34.501  31.437  1.00111.61           C
ATOM    740  C   PHE    95      -8.763 -34.168  33.995  1.00111.61           C
ATOM    741  O   PHE    95      -9.059 -33.085  34.493  1.00111.61           O
ATOM    742  N   VAL    96      -9.678 -35.140  33.835  1.00 53.71           N
ATOM    743  CA  VAL    96     -11.018 -34.942  34.310  1.00 53.71           C
ATOM    744  CB  VAL    96     -11.925 -36.102  34.028  1.00 53.71           C
ATOM    745  CG1 VAL    96     -13.295 -35.796  34.657  1.00 53.71           C
ATOM    746  CG2 VAL    96     -11.973 -36.340  32.509  1.00 53.71           C
ATOM    747  C   VAL    96     -10.951 -34.775  35.796  1.00 53.71           C
ATOM    748  O   VAL    96     -11.660 -33.952  36.373  1.00 53.71           O
ATOM    749  N   LEU    97     -10.079 -35.555  36.459  1.00 69.51           N
ATOM    750  CA  LEU    97      -9.954 -35.477  37.885  1.00 69.51           C
ATOM    751  CB  LEU    97      -8.898 -36.449  38.442  1.00 69.51           C
ATOM    752  CG  LEU    97      -9.313 -37.930  38.385  1.00 69.51           C
ATOM    753  CD1 LEU    97      -8.214 -38.842  38.956  1.00 69.51           C
ATOM    754  CD2 LEU    97     -10.665 -38.145  39.087  1.00 69.51           C
ATOM    755  C   LEU    97      -9.526 -34.090  38.256  1.00 69.51           C
ATOM    756  O   LEU    97     -10.054 -33.514  39.204  1.00 69.51           O
ATOM    757  N   THR    98      -8.575 -33.496  37.509  1.00103.27           N
ATOM    758  CA  THR    98      -8.092 -32.198  37.887  1.00103.27           C
ATOM    759  CB  THR    98      -6.940 -31.695  37.058  1.00103.27           C
ATOM    760  OG1 THR    98      -6.309 -30.609  37.721  1.00103.27           O
ATOM    761  CG2 THR    98      -7.454 -31.225  35.690  1.00103.27           C
ATOM    762  C   THR    98      -9.209 -31.201  37.797  1.00103.27           C
ATOM    763  O   THR    98      -9.321 -30.324  38.652  1.00103.27           O
ATOM    764  N   LEU    99     -10.072 -31.302  36.763  1.00174.98           N
ATOM    765  CA  LEU    99     -11.149 -30.356  36.624  1.00174.98           C
ATOM    766  CB  LEU    99     -12.122 -30.658  35.470  1.00174.98           C
ATOM    767  CG  LEU    99     -11.589 -30.518  34.040  1.00174.98           C
ATOM    768  CD1 LEU    99     -12.698 -30.855  33.034  1.00174.98           C
ATOM    769  CD2 LEU    99     -10.998 -29.128  33.781  1.00174.98           C
ATOM    770  C   LEU    99     -12.038 -30.461  37.819  1.00174.98           C
ATOM    771  O   LEU    99     -12.428 -29.459  38.415  1.00174.98           O
ATOM    772  N   LEU   100     -12.377 -31.703  38.198  1.00 66.95           N
ATOM    773  CA  LEU   100     -13.304 -31.935  39.264  1.00 66.95           C
ATOM    774  CB  LEU   100     -13.583 -33.431  39.476  1.00 66.95           C
ATOM    775  CG  LEU   100     -14.104 -34.139  38.208  1.00 66.95           C
ATOM    776  CD1 LEU   100     -14.520 -35.588  38.506  1.00 66.95           C
ATOM    777  CD2 LEU   100     -15.205 -33.325  37.511  1.00 66.95           C
ATOM    778  C   LEU   100     -12.728 -31.386  40.532  1.00 66.95           C
ATOM    779  O   LEU   100     -13.449 -30.800  41.336  1.00 66.95           O
ATOM    780  N   ASP   101     -11.411 -31.571  40.752  1.00 49.60           N
ATOM    781  CA  ASP   101     -10.793 -31.085  41.954  1.00 49.60           C
ATOM    782  CB  ASP   101      -9.298 -31.435  42.067  1.00 49.60           C
ATOM    783  CG  ASP   101      -9.155 -32.907  42.417  1.00 49.60           C
ATOM    784  OD1 ASP   101      -9.754 -33.758  41.709  1.00 49.60           O
ATOM    785  OD2 ASP   101      -8.429 -33.203  43.402  1.00 49.60           O
ATOM    786  C   ASP   101     -10.871 -29.592  41.989  1.00 49.60           C
ATOM    787  O   ASP   101     -11.198 -29.007  43.020  1.00 49.60           O
ATOM    788  N   ALA   102     -10.588 -28.929  40.852  1.00 31.47           N
ATOM    789  CA  ALA   102     -10.579 -27.495  40.849  1.00 31.47           C
ATOM    790  CB  ALA   102     -10.227 -26.907  39.472  1.00 31.47           C
ATOM    791  C   ALA   102     -11.950 -27.017  41.208  1.00 31.47           C
ATOM    792  O   ALA   102     -12.113 -26.094  42.005  1.00 31.47           O
ATOM    793  N   LEU   103     -12.970 -27.660  40.617  1.00 77.64           N
ATOM    794  CA  LEU   103     -14.358 -27.356  40.813  1.00 77.64           C
ATOM    795  CB  LEU   103     -15.266 -28.138  39.846  1.00 77.64           C
ATOM    796  CG  LEU   103     -15.023 -27.800  38.362  1.00 77.64           C
ATOM    797  CD1 LEU   103     -15.955 -28.601  37.439  1.00 77.64           C
ATOM    798  CD2 LEU   103     -15.103 -26.286  38.117  1.00 77.64           C
ATOM    799  C   LEU   103     -14.759 -27.724  42.211  1.00 77.64           C
ATOM    800  O   LEU   103     -15.676 -27.128  42.775  1.00 77.64           O
ATOM    801  N   SER   104     -14.092 -28.733  42.801  1.00 99.33           N
ATOM    802  CA  SER   104     -14.433 -29.207  44.112  1.00 99.33           C
ATOM    803  CB  SER   104     -14.359 -28.116  45.194  1.00 99.33           C
ATOM    804  OG  SER   104     -13.031 -27.624  45.305  1.00 99.33           O
ATOM    805  C   SER   104     -15.834 -29.724  44.071  1.00 99.33           C
ATOM    806  O   SER   104     -16.596 -29.575  45.024  1.00 99.33           O
ATOM    807  N   ILE   105     -16.201 -30.368  42.949  1.00169.03           N
ATOM    808  CA  ILE   105     -17.522 -30.910  42.808  1.00169.03           C
ATOM    809  CB  ILE   105     -17.968 -31.114  41.391  1.00169.03           C
ATOM    810  CG2 ILE   105     -18.395 -29.772  40.797  1.00169.03           C
ATOM    811  CG1 ILE   105     -16.917 -31.896  40.599  1.00169.03           C
ATOM    812  CD1 ILE   105     -17.338 -32.124  39.152  1.00169.03           C
ATOM    813  C   ILE   105     -17.672 -32.198  43.544  1.00169.03           C
ATOM    814  O   ILE   105     -16.744 -32.998  43.649  1.00169.03           O
ATOM    815  N   ASP   106     -18.866 -32.375  44.145  1.00 68.80           N
ATOM    816  CA  ASP   106     -19.213 -33.579  44.839  1.00 68.80           C
ATOM    817  CB  ASP   106     -19.503 -33.369  46.337  1.00 68.80           C
ATOM    818  CG  ASP   106     -18.185 -33.119  47.057  1.00 68.80           C
ATOM    819  OD1 ASP   106     -17.204 -33.854  46.767  1.00 68.80           O
ATOM    820  OD2 ASP   106     -18.139 -32.187  47.904  1.00 68.80           O
ATOM    821  C   ASP   106     -20.469 -34.104  44.214  1.00 68.80           C
ATOM    822  O   ASP   106     -21.243 -33.354  43.622  1.00 68.80           O
ATOM    823  N   VAL   107     -20.669 -35.432  44.312  1.00161.78           N
ATOM    824  CA  VAL   107     -21.829 -36.123  43.821  1.00161.78           C
ATOM    825  CB  VAL   107     -23.056 -35.973  44.682  1.00161.78           C
ATOM    826  CG1 VAL   107     -22.769 -36.607  46.054  1.00161.78           C
ATOM    827  CG2 VAL   107     -23.464 -34.493  44.749  1.00161.78           C
ATOM    828  C   VAL   107     -22.144 -35.698  42.423  1.00161.78           C
ATOM    829  O   VAL   107     -23.275 -35.324  42.119  1.00161.78           O
ATOM    830  N   ALA   108     -21.145 -35.746  41.524  1.00 61.91           N
ATOM    831  CA  ALA   108     -21.386 -35.364  40.163  1.00 61.91           C
ATOM    832  CB  ALA   108     -20.133 -34.831  39.446  1.00 61.91           C
ATOM    833  C   ALA   108     -21.890 -36.537  39.378  1.00 61.91           C
ATOM    834  O   ALA   108     -21.613 -37.694  39.689  1.00 61.91           O
ATOM    835  N   THR   109     -22.669 -36.246  38.319  1.00 58.55           N
ATOM    836  CA  THR   109     -23.128 -37.260  37.417  1.00 58.55           C
ATOM    837  CB  THR   109     -24.555 -37.076  36.991  1.00 58.55           C
ATOM    838  OG1 THR   109     -25.413 -37.128  38.121  1.00 58.55           O
ATOM    839  CG2 THR   109     -24.924 -38.174  35.979  1.00 58.55           C
ATOM    840  C   THR   109     -22.269 -37.101  36.205  1.00 58.55           C
ATOM    841  O   THR   109     -22.047 -35.987  35.734  1.00 58.55           O
ATOM    842  N   PHE   110     -21.747 -38.220  35.675  1.00209.08           N
ATOM    843  CA  PHE   110     -20.826 -38.144  34.580  1.00209.08           C
ATOM    844  CB  PHE   110     -19.562 -38.965  34.887  1.00209.08           C
ATOM    845  CG  PHE   110     -18.490 -38.684  33.897  1.00209.08           C
ATOM    846  CD1 PHE   110     -18.414 -39.406  32.731  1.00209.08           C
ATOM    847  CD2 PHE   110     -17.561 -37.698  34.141  1.00209.08           C
ATOM    848  CE1 PHE   110     -17.419 -39.151  31.821  1.00209.08           C
ATOM    849  CE2 PHE   110     -16.563 -37.442  33.233  1.00209.08           C
ATOM    850  CZ  PHE   110     -16.495 -38.173  32.074  1.00209.08           C
ATOM    851  C   PHE   110     -21.485 -38.757  33.380  1.00209.08           C
ATOM    852  O   PHE   110     -22.005 -39.870  33.449  1.00209.08           O
ATOM    853  N   TRP   111     -21.484 -38.033  32.241  1.00187.39           N
ATOM    854  CA  TRP   111     -22.049 -38.556  31.026  1.00187.39           C
ATOM    855  CB  TRP   111     -23.037 -37.629  30.300  1.00187.39           C
ATOM    856  CG  TRP   111     -24.328 -37.230  30.960  1.00187.39           C
ATOM    857  CD2 TRP   111     -25.262 -36.376  30.287  1.00187.39           C
ATOM    858  CD1 TRP   111     -24.852 -37.491  32.192  1.00187.39           C
ATOM    859  NE1 TRP   111     -26.053 -36.831  32.333  1.00187.39           N
ATOM    860  CE2 TRP   111     -26.314 -36.141  31.164  1.00187.39           C
ATOM    861  CE3 TRP   111     -25.233 -35.820  29.040  1.00187.39           C
ATOM    862  CZ2 TRP   111     -27.355 -35.332  30.806  1.00187.39           C
ATOM    863  CZ3 TRP   111     -26.293 -35.023  28.675  1.00187.39           C
ATOM    864  CH2 TRP   111     -27.335 -34.782  29.544  1.00187.39           C
ATOM    865  C   TRP   111     -20.931 -38.571  30.030  1.00187.39           C
ATOM    866  O   TRP   111     -20.266 -37.555  29.835  1.00187.39           O
ATOM    867  N   GLY   112     -20.716 -39.704  29.336  1.00 49.10           N
ATOM    868  CA  GLY   112     -19.667 -39.710  28.356  1.00 49.10           C
ATOM    869  C   GLY   112     -20.192 -40.353  27.114  1.00 49.10           C
ATOM    870  O   GLY   112     -20.946 -41.323  27.172  1.00 49.10           O
ATOM    871  N   SER   113     -19.786 -39.831  25.940  1.00 71.16           N
ATOM    872  CA  SER   113     -20.262 -40.418  24.723  1.00 71.16           C
ATOM    873  CB  SER   113     -21.004 -39.429  23.811  1.00 71.16           C
ATOM    874  OG  SER   113     -20.113 -38.418  23.364  1.00 71.16           O
ATOM    875  C   SER   113     -19.085 -40.928  23.958  1.00 71.16           C
ATOM    876  O   SER   113     -18.066 -40.250  23.834  1.00 71.16           O
ATOM    877  N   SER   114     -19.192 -42.168  23.440  1.00212.99           N
ATOM    878  CA  SER   114     -18.131 -42.685  22.630  1.00212.99           C
ATOM    879  CB  SER   114     -17.811 -41.823  21.397  1.00212.99           C
ATOM    880  OG  SER   114     -18.908 -41.832  20.497  1.00212.99           O
ATOM    881  C   SER   114     -16.898 -42.791  23.466  1.00212.99           C
ATOM    882  O   SER   114     -16.901 -43.362  24.556  1.00212.99           O
ATOM    883  N   ALA   115     -15.791 -42.238  22.946  1.00 97.75           N
ATOM    884  CA  ALA   115     -14.522 -42.302  23.602  1.00 97.75           C
ATOM    885  CB  ALA   115     -13.425 -41.520  22.857  1.00 97.75           C
ATOM    886  C   ALA   115     -14.696 -41.694  24.956  1.00 97.75           C
ATOM    887  O   ALA   115     -14.025 -42.089  25.908  1.00 97.75           O
ATOM    888  N   GLY   116     -15.602 -40.706  25.071  1.00 57.57           N
ATOM    889  CA  GLY   116     -15.861 -40.044  26.318  1.00 57.57           C
ATOM    890  C   GLY   116     -16.321 -41.060  27.320  1.00 57.57           C
ATOM    891  O   GLY   116     -16.072 -40.913  28.515  1.00 57.57           O
ATOM    892  N   GLY   117     -17.052 -42.098  26.872  1.00 49.96           N
ATOM    893  CA  GLY   117     -17.513 -43.114  27.775  1.00 49.96           C
ATOM    894  C   GLY   117     -16.319 -43.789  28.385  1.00 49.96           C
ATOM    895  O   GLY   117     -16.334 -44.141  29.562  1.00 49.96           O
ATOM    896  N   ALA   118     -15.256 -44.009  27.587  1.00 48.90           N
ATOM    897  CA  ALA   118     -14.075 -44.681  28.062  1.00 48.90           C
ATOM    898  CB  ALA   118     -13.024 -44.881  26.957  1.00 48.90           C
ATOM    899  C   ALA   118     -13.441 -43.873  29.146  1.00 48.90           C
ATOM    900  O   ALA   118     -12.990 -44.413  30.155  1.00 48.90           O
ATOM    901  N   THR   119     -13.394 -42.544  28.961  1.00 78.71           N
ATOM    902  CA  THR   119     -12.800 -41.683  29.940  1.00 78.71           C
ATOM    903  CB  THR   119     -12.880 -40.236  29.564  1.00 78.71           C
ATOM    904  OG1 THR   119     -12.234 -40.022  28.320  1.00 78.71           O
ATOM    905  CG2 THR   119     -12.213 -39.400  30.672  1.00 78.71           C
ATOM    906  C   THR   119     -13.587 -41.816  31.200  1.00 78.71           C
ATOM    907  O   THR   119     -13.021 -41.860  32.290  1.00 78.71           O
ATOM    908  N   ALA   120     -14.927 -41.878  31.072  1.00 64.90           N
ATOM    909  CA  ALA   120     -15.778 -41.955  32.221  1.00 64.90           C
ATOM    910  CB  ALA   120     -17.265 -42.082  31.851  1.00 64.90           C
ATOM    911  C   ALA   120     -15.460 -43.201  32.974  1.00 64.90           C
ATOM    912  O   ALA   120     -15.310 -43.171  34.193  1.00 64.90           O
ATOM    913  N   LEU   121     -15.325 -44.337  32.264  1.00161.77           N
ATOM    914  CA  LEU   121     -15.120 -45.564  32.972  1.00161.77           C
ATOM    915  CB  LEU   121     -15.122 -46.813  32.086  1.00161.77           C
ATOM    916  CG  LEU   121     -14.740 -48.053  32.907  1.00161.77           C
ATOM    917  CD1 LEU   121     -15.628 -48.206  34.142  1.00161.77           C
ATOM    918  CD2 LEU   121     -14.757 -49.319  32.054  1.00161.77           C
ATOM    919  C   LEU   121     -13.831 -45.551  33.728  1.00161.77           C
ATOM    920  O   LEU   121     -13.796 -45.924  34.899  1.00161.77           O
ATOM    921  N   THR   122     -12.735 -45.111  33.090  1.00140.73           N
ATOM    922  CA  THR   122     -11.458 -45.134  33.747  1.00140.73           C
ATOM    923  CB  THR   122     -10.342 -44.699  32.845  1.00140.73           C
ATOM    924  OG1 THR   122     -10.527 -43.344  32.459  1.00140.73           O
ATOM    925  CG2 THR   122     -10.336 -45.604  31.601  1.00140.73           C
ATOM    926  C   THR   122     -11.470 -44.199  34.915  1.00140.73           C
ATOM    927  O   THR   122     -10.964 -44.515  35.991  1.00140.73           O
ATOM    928  N   LEU   123     -12.052 -43.008  34.716  1.00195.89           N
ATOM    929  CA  LEU   123     -12.099 -41.987  35.716  1.00195.89           C
ATOM    930  CB  LEU   123     -12.865 -40.773  35.163  1.00195.89           C
ATOM    931  CG  LEU   123     -13.032 -39.584  36.117  1.00195.89           C
ATOM    932  CD1 LEU   123     -11.683 -38.921  36.429  1.00195.89           C
ATOM    933  CD2 LEU   123     -14.084 -38.601  35.572  1.00195.89           C
ATOM    934  C   LEU   123     -12.869 -42.496  36.899  1.00195.89           C
ATOM    935  O   LEU   123     -12.383 -42.425  38.026  1.00195.89           O
ATOM    936  N   ALA   124     -14.070 -43.060  36.639  1.00121.03           N
ATOM    937  CA  ALA   124     -15.034 -43.494  37.618  1.00121.03           C
ATOM    938  CB  ALA   124     -16.329 -44.008  36.968  1.00121.03           C
ATOM    939  C   ALA   124     -14.495 -44.610  38.431  1.00121.03           C
ATOM    940  O   ALA   124     -14.676 -44.649  39.646  1.00121.03           O
ATOM    941  N   THR   125     -13.815 -45.558  37.778  1.00166.03           N
ATOM    942  CA  THR   125     -13.304 -46.663  38.516  1.00166.03           C
ATOM    943  CB  THR   125     -12.573 -47.637  37.651  1.00166.03           C
ATOM    944  OG1 THR   125     -11.435 -47.022  37.063  1.00166.03           O
ATOM    945  CG2 THR   125     -13.547 -48.100  36.559  1.00166.03           C
ATOM    946  C   THR   125     -12.348 -46.091  39.506  1.00166.03           C
ATOM    947  O   THR   125     -12.281 -46.548  40.645  1.00166.03           O
ATOM    948  N   LEU   126     -11.572 -45.078  39.069  1.00151.98           N
ATOM    949  CA  LEU   126     -10.602 -44.429  39.902  1.00151.98           C
ATOM    950  CB  LEU   126      -9.704 -43.459  39.116  1.00151.98           C
ATOM    951  CG  LEU   126      -8.840 -44.156  38.049  1.00151.98           C
ATOM    952  CD1 LEU   126      -7.952 -43.148  37.301  1.00151.98           C
ATOM    953  CD2 LEU   126      -8.044 -45.324  38.653  1.00151.98           C
ATOM    954  C   LEU   126     -11.238 -43.644  41.017  1.00151.98           C
ATOM    955  O   LEU   126     -10.805 -43.764  42.162  1.00151.98           O
ATOM    956  N   TYR   127     -12.263 -42.802  40.740  1.00281.85           N
ATOM    957  CA  TYR   127     -12.770 -42.029  41.849  1.00281.85           C
ATOM    958  CB  TYR   127     -12.400 -40.535  41.784  1.00281.85           C
ATOM    959  CG  TYR   127     -11.018 -40.360  42.309  1.00281.85           C
ATOM    960  CD1 TYR   127     -10.837 -40.163  43.658  1.00281.85           C
ATOM    961  CD2 TYR   127      -9.918 -40.387  41.483  1.00281.85           C
ATOM    962  CE1 TYR   127      -9.581 -39.994  44.186  1.00281.85           C
ATOM    963  CE2 TYR   127      -8.656 -40.219  42.007  1.00281.85           C
ATOM    964  CZ  TYR   127      -8.487 -40.022  43.358  1.00281.85           C
ATOM    965  OH  TYR   127      -7.195 -39.849  43.897  1.00281.85           O
ATOM    966  C   TYR   127     -14.264 -42.077  42.027  1.00281.85           C
ATOM    967  O   TYR   127     -14.971 -41.214  41.508  1.00281.85           O
ATOM    968  N   PRO   128     -14.781 -43.022  42.770  1.00157.89           N
ATOM    969  CA  PRO   128     -16.207 -43.069  42.977  1.00157.89           C
ATOM    970  CD  PRO   128     -14.184 -44.346  42.809  1.00157.89           C
ATOM    971  CB  PRO   128     -16.537 -44.518  43.342  1.00157.89           C
ATOM    972  CG  PRO   128     -15.174 -45.172  43.641  1.00157.89           C
ATOM    973  C   PRO   128     -16.703 -42.072  43.990  1.00157.89           C
ATOM    974  O   PRO   128     -17.898 -41.783  43.996  1.00157.89           O
ATOM    975  N   TYR   129     -15.825 -41.527  44.854  1.00 68.38           N
ATOM    976  CA  TYR   129     -16.269 -40.669  45.918  1.00 68.38           C
ATOM    977  CB  TYR   129     -15.103 -40.196  46.800  1.00 68.38           C
ATOM    978  CG  TYR   129     -14.537 -41.418  47.437  1.00 68.38           C
ATOM    979  CD1 TYR   129     -13.717 -42.261  46.723  1.00 68.38           C
ATOM    980  CD2 TYR   129     -14.819 -41.720  48.749  1.00 68.38           C
ATOM    981  CE1 TYR   129     -13.192 -43.390  47.306  1.00 68.38           C
ATOM    982  CE2 TYR   129     -14.297 -42.848  49.338  1.00 68.38           C
ATOM    983  CZ  TYR   129     -13.482 -43.687  48.615  1.00 68.38           C
ATOM    984  OH  TYR   129     -12.943 -44.846  49.213  1.00 68.38           O
ATOM    985  C   TYR   129     -16.930 -39.463  45.333  1.00 68.38           C
ATOM    986  O   TYR   129     -17.976 -39.026  45.807  1.00 68.38           O
ATOM    987  N   ARG   130     -16.313 -38.893  44.288  1.00153.15           N
ATOM    988  CA  ARG   130     -16.773 -37.710  43.624  1.00153.15           C
ATOM    989  CB  ARG   130     -15.746 -37.163  42.618  1.00153.15           C
ATOM    990  CG  ARG   130     -14.453 -36.643  43.248  1.00153.15           C
ATOM    991  CD  ARG   130     -13.545 -35.947  42.232  1.00153.15           C
ATOM    992  NE  ARG   130     -12.391 -35.353  42.964  1.00153.15           N
ATOM    993  CZ  ARG   130     -11.245 -36.072  43.145  1.00153.15           C
ATOM    994  NH1 ARG   130     -11.158 -37.350  42.676  1.00153.15           N
ATOM    995  NH2 ARG   130     -10.178 -35.506  43.781  1.00153.15           N
ATOM    996  C   ARG   130     -18.030 -37.954  42.839  1.00153.15           C
ATOM    997  O   ARG   130     -18.825 -37.034  42.660  1.00153.15           O
ATOM    998  N   VAL   131     -18.242 -39.180  42.316  1.00 88.93           N
ATOM    999  CA  VAL   131     -19.321 -39.350  41.376  1.00 88.93           C
ATOM   1000  CB  VAL   131     -18.911 -40.137  40.167  1.00 88.93           C
ATOM   1001  CG1 VAL   131     -20.123 -40.264  39.232  1.00 88.93           C
ATOM   1002  CG2 VAL   131     -17.694 -39.450  39.525  1.00 88.93           C
ATOM   1003  C   VAL   131     -20.525 -40.028  41.957  1.00 88.93           C
ATOM   1004  O   VAL   131     -20.413 -40.996  42.705  1.00 88.93           O
ATOM   1005  N   ARG   132     -21.716 -39.441  41.692  1.00204.30           N
ATOM   1006  CA  ARG   132     -22.998 -39.997  42.036  1.00204.30           C
ATOM   1007  CB  ARG   132     -24.127 -38.961  41.912  1.00204.30           C
ATOM   1008  CG  ARG   132     -25.515 -39.526  42.218  1.00204.30           C
ATOM   1009  CD  ARG   132     -25.730 -39.860  43.693  1.00204.30           C
ATOM   1010  NE  ARG   132     -25.814 -38.568  44.432  1.00204.30           N
ATOM   1011  CZ  ARG   132     -26.318 -38.539  45.700  1.00204.30           C
ATOM   1012  NH1 ARG   132     -26.746 -39.693  46.290  1.00204.30           N
ATOM   1013  NH2 ARG   132     -26.393 -37.357  46.379  1.00204.30           N
ATOM   1014  C   ARG   132     -23.375 -41.136  41.129  1.00204.30           C
ATOM   1015  O   ARG   132     -23.698 -42.230  41.589  1.00204.30           O
ATOM   1016  N   ASN   133     -23.332 -40.907  39.796  1.00127.00           N
ATOM   1017  CA  ASN   133     -23.747 -41.929  38.873  1.00127.00           C
ATOM   1018  CB  ASN   133     -25.268 -41.993  38.638  1.00127.00           C
ATOM   1019  CG  ASN   133     -25.737 -40.706  37.980  1.00127.00           C
ATOM   1020  OD1 ASN   133     -25.857 -40.635  36.759  1.00127.00           O
ATOM   1021  ND2 ASN   133     -26.027 -39.667  38.809  1.00127.00           N
ATOM   1022  C   ASN   133     -23.083 -41.674  37.557  1.00127.00           C
ATOM   1023  O   ASN   133     -22.468 -40.629  37.355  1.00127.00           O
ATOM   1024  N   ALA   134     -23.181 -42.643  36.621  1.00 63.46           N
ATOM   1025  CA  ALA   134     -22.515 -42.469  35.362  1.00 63.46           C
ATOM   1026  CB  ALA   134     -21.214 -43.283  35.243  1.00 63.46           C
ATOM   1027  C   ALA   134     -23.413 -42.904  34.244  1.00 63.46           C
ATOM   1028  O   ALA   134     -24.283 -43.759  34.409  1.00 63.46           O
ATOM   1029  N   LEU   135     -23.226 -42.279  33.063  1.00139.20           N
ATOM   1030  CA  LEU   135     -23.975 -42.634  31.893  1.00139.20           C
ATOM   1031  CB  LEU   135     -24.931 -41.527  31.413  1.00139.20           C
ATOM   1032  CG  LEU   135     -25.730 -41.912  30.154  1.00139.20           C
ATOM   1033  CD1 LEU   135     -26.694 -43.082  30.417  1.00139.20           C
ATOM   1034  CD2 LEU   135     -26.420 -40.682  29.544  1.00139.20           C
ATOM   1035  C   LEU   135     -22.994 -42.881  30.793  1.00139.20           C
ATOM   1036  O   LEU   135     -22.067 -42.100  30.578  1.00139.20           O
ATOM   1037  N   MET   136     -23.178 -44.000  30.068  1.00 77.76           N
ATOM   1038  CA  MET   136     -22.284 -44.340  29.003  1.00 77.76           C
ATOM   1039  CB  MET   136     -21.708 -45.736  29.208  1.00 77.76           C
ATOM   1040  CG  MET   136     -21.065 -45.903  30.583  1.00 77.76           C
ATOM   1041  SD  MET   136     -20.785 -47.631  31.067  1.00 77.76           S
ATOM   1042  CE  MET   136     -22.542 -47.946  31.402  1.00 77.76           C
ATOM   1043  C   MET   136     -23.117 -44.366  27.763  1.00 77.76           C
ATOM   1044  O   MET   136     -23.993 -45.217  27.609  1.00 77.76           O
ATOM   1045  N   HIS   137     -22.850 -43.440  26.824  1.00124.10           N
ATOM   1046  CA  HIS   137     -23.696 -43.373  25.672  1.00124.10           C
ATOM   1047  ND1 HIS   137     -26.686 -42.628  24.937  1.00124.10           N
ATOM   1048  CG  HIS   137     -25.522 -41.966  24.623  1.00124.10           C
ATOM   1049  CB  HIS   137     -24.320 -41.976  25.510  1.00124.10           C
ATOM   1050  NE2 HIS   137     -27.032 -41.627  22.989  1.00124.10           N
ATOM   1051  CD2 HIS   137     -25.748 -41.359  23.428  1.00124.10           C
ATOM   1052  CE1 HIS   137     -27.555 -42.395  23.925  1.00124.10           C
ATOM   1053  C   HIS   137     -22.873 -43.677  24.457  1.00124.10           C
ATOM   1054  O   HIS   137     -21.861 -43.024  24.211  1.00124.10           O
ATOM   1055  N   GLU   138     -23.295 -44.693  23.667  1.00269.71           N
ATOM   1056  CA  GLU   138     -22.599 -45.082  22.468  1.00269.71           C
ATOM   1057  CB  GLU   138     -22.644 -44.017  21.357  1.00269.71           C
ATOM   1058  CG  GLU   138     -24.015 -43.841  20.716  1.00269.71           C
ATOM   1059  CD  GLU   138     -24.290 -45.089  19.895  1.00269.71           C
ATOM   1060  OE1 GLU   138     -23.310 -45.767  19.484  1.00269.71           O
ATOM   1061  OE2 GLU   138     -25.493 -45.378  19.670  1.00269.71           O
ATOM   1062  C   GLU   138     -21.154 -45.262  22.802  1.00269.71           C
ATOM   1063  O   GLU   138     -20.292 -44.843  22.031  1.00269.71           O
ATOM   1064  N   VAL   139     -20.851 -45.934  23.931  1.00121.38           N
ATOM   1065  CA  VAL   139     -19.491 -45.964  24.403  1.00121.38           C
ATOM   1066  CB  VAL   139     -19.400 -45.810  25.897  1.00121.38           C
ATOM   1067  CG1 VAL   139     -17.926 -45.884  26.334  1.00121.38           C
ATOM   1068  CG2 VAL   139     -20.094 -44.494  26.285  1.00121.38           C
ATOM   1069  C   VAL   139     -18.757 -47.224  24.020  1.00121.38           C
ATOM   1070  O   VAL   139     -19.313 -48.308  23.861  1.00121.38           O
ATOM   1071  N   PRO   140     -17.477 -46.997  23.827  1.00283.46           N
ATOM   1072  CA  PRO   140     -16.511 -48.022  23.485  1.00283.46           C
ATOM   1073  CD  PRO   140     -17.172 -45.769  23.121  1.00283.46           C
ATOM   1074  CB  PRO   140     -15.336 -47.304  22.828  1.00283.46           C
ATOM   1075  CG  PRO   140     -15.979 -46.062  22.205  1.00283.46           C
ATOM   1076  C   PRO   140     -16.035 -48.955  24.570  1.00283.46           C
ATOM   1077  O   PRO   140     -15.184 -49.784  24.259  1.00283.46           O
ATOM   1078  N   MET   141     -16.630 -48.948  25.776  1.00346.54           N
ATOM   1079  CA  MET   141     -16.030 -49.418  27.004  1.00346.54           C
ATOM   1080  CB  MET   141     -17.066 -49.545  28.134  1.00346.54           C
ATOM   1081  CG  MET   141     -17.770 -48.244  28.518  1.00346.54           C
ATOM   1082  SD  MET   141     -16.751 -47.059  29.441  1.00346.54           S
ATOM   1083  CE  MET   141     -18.184 -46.107  30.017  1.00346.54           C
ATOM   1084  C   MET   141     -15.323 -50.727  27.040  1.00346.54           C
ATOM   1085  O   MET   141     -14.129 -50.729  27.393  1.00346.54           O
ATOM   1086  N   PHE   142     -16.020 -51.836  26.697  1.00181.63           N
ATOM   1087  CA  PHE   142     -15.407 -53.097  26.975  1.00181.63           C
ATOM   1088  CB  PHE   142     -16.307 -54.252  26.500  1.00181.63           C
ATOM   1089  CG  PHE   142     -15.676 -55.570  26.784  1.00181.63           C
ATOM   1090  CD1 PHE   142     -15.814 -56.166  28.016  1.00181.63           C
ATOM   1091  CD2 PHE   142     -14.960 -56.220  25.805  1.00181.63           C
ATOM   1092  CE1 PHE   142     -15.235 -57.387  28.270  1.00181.63           C
ATOM   1093  CE2 PHE   142     -14.378 -57.440  26.053  1.00181.63           C
ATOM   1094  CZ  PHE   142     -14.516 -58.026  27.288  1.00181.63           C
ATOM   1095  C   PHE   142     -14.100 -53.168  26.249  1.00181.63           C
ATOM   1096  O   PHE   142     -13.043 -53.114  26.876  1.00181.63           O
ATOM   1097  N   LEU   143     -14.139 -53.168  24.906  1.00187.06           N
ATOM   1098  CA  LEU   143     -12.927 -53.151  24.145  1.00187.06           C
ATOM   1099  CB  LEU   143     -12.074 -54.427  24.277  1.00187.06           C
ATOM   1100  CG  LEU   143     -10.813 -54.415  23.388  1.00187.06           C
ATOM   1101  CD1 LEU   143      -9.880 -53.247  23.744  1.00187.06           C
ATOM   1102  CD2 LEU   143     -10.096 -55.775  23.418  1.00187.06           C
ATOM   1103  C   LEU   143     -13.334 -53.046  22.716  1.00187.06           C
ATOM   1104  O   LEU   143     -14.076 -53.883  22.206  1.00187.06           O
ATOM   1105  N   PRO   144     -12.911 -51.990  22.090  1.00211.38           N
ATOM   1106  CA  PRO   144     -13.260 -51.781  20.714  1.00211.38           C
ATOM   1107  CD  PRO   144     -12.818 -50.734  22.822  1.00211.38           C
ATOM   1108  CB  PRO   144     -13.098 -50.282  20.463  1.00211.38           C
ATOM   1109  CG  PRO   144     -13.287 -49.645  21.848  1.00211.38           C
ATOM   1110  C   PRO   144     -12.574 -52.577  19.652  1.00211.38           C
ATOM   1111  O   PRO   144     -13.200 -52.791  18.617  1.00211.38           O
ATOM   1112  N   ALA   145     -11.323 -53.041  19.835  1.00116.37           N
ATOM   1113  CA  ALA   145     -10.734 -53.530  18.623  1.00116.37           C
ATOM   1114  CB  ALA   145      -9.373 -52.884  18.317  1.00116.37           C
ATOM   1115  C   ALA   145     -10.515 -55.001  18.604  1.00116.37           C
ATOM   1116  O   ALA   145      -9.740 -55.544  19.389  1.00116.37           O
ATOM   1117  N   PRO   146     -11.266 -55.663  17.762  1.00183.88           N
ATOM   1118  CA  PRO   146     -10.945 -57.023  17.448  1.00183.88           C
ATOM   1119  CD  PRO   146     -12.701 -55.429  17.729  1.00183.88           C
ATOM   1120  CB  PRO   146     -12.228 -57.668  16.933  1.00183.88           C
ATOM   1121  CG  PRO   146     -13.341 -56.817  17.566  1.00183.88           C
ATOM   1122  C   PRO   146      -9.839 -57.043  16.436  1.00183.88           C
ATOM   1123  O   PRO   146      -8.972 -57.910  16.542  1.00183.88           O
ATOM   1124  N   TYR   147      -9.863 -56.094  15.457  1.00127.79           N
ATOM   1125  CA  TYR   147      -8.887 -56.080  14.394  1.00127.79           C
ATOM   1126  CB  TYR   147      -9.329 -56.822  13.119  1.00127.79           C
ATOM   1127  CG  TYR   147      -9.233 -58.267  13.484  1.00127.79           C
ATOM   1128  CD1 TYR   147      -8.036 -58.933  13.345  1.00127.79           C
ATOM   1129  CD2 TYR   147     -10.316 -58.953  13.983  1.00127.79           C
ATOM   1130  CE1 TYR   147      -7.921 -60.261  13.684  1.00127.79           C
ATOM   1131  CE2 TYR   147     -10.208 -60.283  14.325  1.00127.79           C
ATOM   1132  CZ  TYR   147      -9.009 -60.940  14.175  1.00127.79           C
ATOM   1133  OH  TYR   147      -8.894 -62.302  14.525  1.00127.79           O
ATOM   1134  C   TYR   147      -8.419 -54.694  14.063  1.00127.79           C
ATOM   1135  O   TYR   147      -9.189 -53.749  13.893  1.00127.79           O
ATOM   1136  N   ALA   148      -7.087 -54.594  13.920  1.00 67.63           N
ATOM   1137  CA  ALA   148      -6.316 -53.408  13.702  1.00 67.63           C
ATOM   1138  CB  ALA   148      -4.804 -53.685  13.706  1.00 67.63           C
ATOM   1139  C   ALA   148      -6.637 -52.752  12.394  1.00 67.63           C
ATOM   1140  O   ALA   148      -6.564 -51.529  12.290  1.00 67.63           O
ATOM   1141  N   LYS   149      -7.008 -53.538  11.367  1.00113.33           N
ATOM   1142  CA  LYS   149      -7.135 -53.039  10.026  1.00113.33           C
ATOM   1143  CB  LYS   149      -7.787 -54.066   9.083  1.00113.33           C
ATOM   1144  CG  LYS   149      -7.111 -55.436   9.110  1.00113.33           C
ATOM   1145  CD  LYS   149      -7.365 -56.186  10.419  1.00113.33           C
ATOM   1146  CE  LYS   149      -6.686 -57.554  10.492  1.00113.33           C
ATOM   1147  NZ  LYS   149      -5.257 -57.382  10.831  1.00113.33           N
ATOM   1148  C   LYS   149      -8.023 -51.836   9.991  1.00113.33           C
ATOM   1149  O   LYS   149      -7.681 -50.834   9.365  1.00113.33           O
ATOM   1150  N   VAL   150      -9.178 -51.882  10.674  1.00 52.69           N
ATOM   1151  CA  VAL   150     -10.080 -50.771  10.601  1.00 52.69           C
ATOM   1152  CB  VAL   150     -11.327 -50.982  11.406  1.00 52.69           C
ATOM   1153  CG1 VAL   150     -12.168 -49.695  11.355  1.00 52.69           C
ATOM   1154  CG2 VAL   150     -12.054 -52.224  10.863  1.00 52.69           C
ATOM   1155  C   VAL   150      -9.404 -49.548  11.139  1.00 52.69           C
ATOM   1156  O   VAL   150      -9.463 -48.479  10.535  1.00 52.69           O
ATOM   1157  N   LEU   151      -8.723 -49.688  12.288  1.00117.87           N
ATOM   1158  CA  LEU   151      -8.088 -48.591  12.963  1.00117.87           C
ATOM   1159  CB  LEU   151      -7.455 -49.027  14.296  1.00117.87           C
ATOM   1160  CG  LEU   151      -8.449 -49.697  15.266  1.00117.87           C
ATOM   1161  CD1 LEU   151      -9.611 -48.757  15.621  1.00117.87           C
ATOM   1162  CD2 LEU   151      -8.917 -51.067  14.746  1.00117.87           C
ATOM   1163  C   LEU   151      -6.990 -48.049  12.104  1.00117.87           C
ATOM   1164  O   LEU   151      -6.786 -46.838  12.035  1.00117.87           O
ATOM   1165  N   ASP   152      -6.252 -48.946  11.425  1.00 41.05           N
ATOM   1166  CA  ASP   152      -5.143 -48.550  10.606  1.00 41.05           C
ATOM   1167  CB  ASP   152      -4.469 -49.744   9.907  1.00 41.05           C
ATOM   1168  CG  ASP   152      -3.811 -50.621  10.963  1.00 41.05           C
ATOM   1169  OD1 ASP   152      -3.298 -50.060  11.967  1.00 41.05           O
ATOM   1170  OD2 ASP   152      -3.822 -51.868  10.781  1.00 41.05           O
ATOM   1171  C   ASP   152      -5.662 -47.655   9.527  1.00 41.05           C
ATOM   1172  O   ASP   152      -5.036 -46.652   9.188  1.00 41.05           O
ATOM   1173  N   ARG   153      -6.839 -47.994   8.968  1.00 45.22           N
ATOM   1174  CA  ARG   153      -7.404 -47.227   7.897  1.00 45.22           C
ATOM   1175  CB  ARG   153      -8.751 -47.788   7.402  1.00 45.22           C
ATOM   1176  CG  ARG   153      -9.472 -46.866   6.413  1.00 45.22           C
ATOM   1177  CD  ARG   153     -10.811 -47.417   5.916  1.00 45.22           C
ATOM   1178  NE  ARG   153     -11.492 -46.326   5.161  1.00 45.22           N
ATOM   1179  CZ  ARG   153     -12.390 -45.516   5.795  1.00 45.22           C
ATOM   1180  NH1 ARG   153     -12.706 -45.742   7.104  1.00 45.22           N
ATOM   1181  NH2 ARG   153     -12.972 -44.480   5.123  1.00 45.22           N
ATOM   1182  C   ARG   153      -7.661 -45.837   8.375  1.00 45.22           C
ATOM   1183  O   ARG   153      -7.354 -44.870   7.680  1.00 45.22           O
ATOM   1184  N   SER   154      -8.218 -45.699   9.591  1.00 46.54           N
ATOM   1185  CA  SER   154      -8.552 -44.395  10.083  1.00 46.54           C
ATOM   1186  CB  SER   154      -9.194 -44.435  11.480  1.00 46.54           C
ATOM   1187  OG  SER   154     -10.424 -45.142  11.430  1.00 46.54           O
ATOM   1188  C   SER   154      -7.308 -43.569  10.183  1.00 46.54           C
ATOM   1189  O   SER   154      -7.286 -42.419   9.747  1.00 46.54           O
ATOM   1190  N   ASP   155      -6.227 -44.139  10.748  1.00 40.67           N
ATOM   1191  CA  ASP   155      -5.021 -43.384  10.940  1.00 40.67           C
ATOM   1192  CB  ASP   155      -3.934 -44.164  11.693  1.00 40.67           C
ATOM   1193  CG  ASP   155      -4.395 -44.327  13.129  1.00 40.67           C
ATOM   1194  OD1 ASP   155      -5.494 -43.810  13.465  1.00 40.67           O
ATOM   1195  OD2 ASP   155      -3.648 -44.967  13.913  1.00 40.67           O
ATOM   1196  C   ASP   155      -4.443 -42.989   9.620  1.00 40.67           C
ATOM   1197  O   ASP   155      -3.982 -41.862   9.448  1.00 40.67           O
ATOM   1198  N   GLU   156      -4.457 -43.910   8.642  1.00 69.86           N
ATOM   1199  CA  GLU   156      -3.849 -43.626   7.376  1.00 69.86           C
ATOM   1200  CB  GLU   156      -3.913 -44.837   6.430  1.00 69.86           C
ATOM   1201  CG  GLU   156      -3.174 -44.643   5.107  1.00 69.86           C
ATOM   1202  CD  GLU   156      -3.250 -45.965   4.359  1.00 69.86           C
ATOM   1203  OE1 GLU   156      -3.720 -46.960   4.972  1.00 69.86           O
ATOM   1204  OE2 GLU   156      -2.840 -45.998   3.168  1.00 69.86           O
ATOM   1205  C   GLU   156      -4.565 -42.484   6.729  1.00 69.86           C
ATOM   1206  O   GLU   156      -3.937 -41.564   6.206  1.00 69.86           O
ATOM   1207  N   GLU   157      -5.910 -42.510   6.761  1.00 53.66           N
ATOM   1208  CA  GLU   157      -6.689 -41.488   6.124  1.00 53.66           C
ATOM   1209  CB  GLU   157      -8.184 -41.833   6.044  1.00 53.66           C
ATOM   1210  CG  GLU   157      -8.448 -42.985   5.072  1.00 53.66           C
ATOM   1211  CD  GLU   157      -9.950 -43.164   4.922  1.00 53.66           C
ATOM   1212  OE1 GLU   157     -10.639 -43.298   5.967  1.00 53.66           O
ATOM   1213  OE2 GLU   157     -10.428 -43.166   3.756  1.00 53.66           O
ATOM   1214  C   GLU   157      -6.519 -40.178   6.828  1.00 53.66           C
ATOM   1215  O   GLU   157      -6.490 -39.128   6.186  1.00 53.66           O
ATOM   1216  N   ILE   158      -6.405 -40.194   8.169  1.00134.91           N
ATOM   1217  CA  ILE   158      -6.290 -38.951   8.877  1.00134.91           C
ATOM   1218  CB  ILE   158      -6.338 -39.098  10.381  1.00134.91           C
ATOM   1219  CG2 ILE   158      -7.704 -39.715  10.721  1.00134.91           C
ATOM   1220  CG1 ILE   158      -5.151 -39.891  10.957  1.00134.91           C
ATOM   1221  CD1 ILE   158      -3.867 -39.078  11.127  1.00134.91           C
ATOM   1222  C   ILE   158      -5.020 -38.278   8.462  1.00134.91           C
ATOM   1223  O   ILE   158      -4.986 -37.064   8.272  1.00134.91           O
ATOM   1224  N   VAL   159      -3.928 -39.047   8.314  1.00101.24           N
ATOM   1225  CA  VAL   159      -2.683 -38.445   7.944  1.00101.24           C
ATOM   1226  CB  VAL   159      -1.534 -39.409   7.958  1.00101.24           C
ATOM   1227  CG1 VAL   159      -0.290 -38.686   7.413  1.00101.24           C
ATOM   1228  CG2 VAL   159      -1.365 -39.942   9.391  1.00101.24           C
ATOM   1229  C   VAL   159      -2.776 -37.878   6.560  1.00101.24           C
ATOM   1230  O   VAL   159      -2.287 -36.778   6.307  1.00101.24           O
ATOM   1231  N   ALA   160      -3.389 -38.622   5.617  1.00 48.68           N
ATOM   1232  CA  ALA   160      -3.418 -38.164   4.255  1.00 48.68           C
ATOM   1233  CB  ALA   160      -4.064 -39.188   3.307  1.00 48.68           C
ATOM   1234  C   ALA   160      -4.199 -36.892   4.132  1.00 48.68           C
ATOM   1235  O   ALA   160      -3.693 -35.903   3.602  1.00 48.68           O
ATOM   1236  N   VAL   161      -5.453 -36.874   4.629  1.00 58.43           N
ATOM   1237  CA  VAL   161      -6.234 -35.672   4.555  1.00 58.43           C
ATOM   1238  CB  VAL   161      -7.035 -35.563   3.290  1.00 58.43           C
ATOM   1239  CG1 VAL   161      -7.935 -34.320   3.389  1.00 58.43           C
ATOM   1240  CG2 VAL   161      -6.071 -35.546   2.092  1.00 58.43           C
ATOM   1241  C   VAL   161      -7.221 -35.724   5.675  1.00 58.43           C
ATOM   1242  O   VAL   161      -8.244 -36.401   5.585  1.00 58.43           O
ATOM   1243  N   MET   162      -6.944 -34.978   6.755  1.00107.01           N
ATOM   1244  CA  MET   162      -7.791 -34.979   7.909  1.00107.01           C
ATOM   1245  CB  MET   162      -7.197 -34.133   9.046  1.00107.01           C
ATOM   1246  CG  MET   162      -5.792 -34.576   9.455  1.00107.01           C
ATOM   1247  SD  MET   162      -4.511 -34.178   8.225  1.00107.01           S
ATOM   1248  CE  MET   162      -3.139 -34.908   9.163  1.00107.01           C
ATOM   1249  C   MET   162      -9.106 -34.359   7.553  1.00107.01           C
ATOM   1250  O   MET   162     -10.167 -34.855   7.928  1.00107.01           O
ATOM   1251  N   ALA   163      -9.057 -33.248   6.795  1.00 68.54           N
ATOM   1252  CA  ALA   163     -10.237 -32.507   6.469  1.00 68.54           C
ATOM   1253  CB  ALA   163      -9.935 -31.239   5.653  1.00 68.54           C
ATOM   1254  C   ALA   163     -11.159 -33.355   5.661  1.00 68.54           C
ATOM   1255  O   ALA   163     -12.353 -33.367   5.916  1.00 68.54           O
ATOM   1256  N   GLU   164     -10.657 -34.099   4.664  1.00 82.15           N
ATOM   1257  CA  GLU   164     -11.551 -34.898   3.872  1.00 82.15           C
ATOM   1258  CB  GLU   164     -10.867 -35.577   2.675  1.00 82.15           C
ATOM   1259  CG  GLU   164     -11.757 -36.622   1.995  1.00 82.15           C
ATOM   1260  CD  GLU   164     -13.010 -35.930   1.479  1.00 82.15           C
ATOM   1261  OE1 GLU   164     -12.991 -34.676   1.359  1.00 82.15           O
ATOM   1262  OE2 GLU   164     -14.007 -36.650   1.202  1.00 82.15           O
ATOM   1263  C   GLU   164     -12.141 -35.983   4.714  1.00 82.15           C
ATOM   1264  O   GLU   164     -13.320 -36.314   4.589  1.00 82.15           O
ATOM   1265  N   ALA   165     -11.323 -36.562   5.607  1.00 43.26           N
ATOM   1266  CA  ALA   165     -11.748 -37.666   6.413  1.00 43.26           C
ATOM   1267  CB  ALA   165     -10.638 -38.174   7.350  1.00 43.26           C
ATOM   1268  C   ALA   165     -12.899 -37.250   7.275  1.00 43.26           C
ATOM   1269  O   ALA   165     -13.843 -38.016   7.467  1.00 43.26           O
ATOM   1270  N   MET   166     -12.857 -36.019   7.821  1.00107.86           N
ATOM   1271  CA  MET   166     -13.892 -35.628   8.735  1.00107.86           C
ATOM   1272  CB  MET   166     -13.660 -34.216   9.315  1.00107.86           C
ATOM   1273  CG  MET   166     -12.281 -34.009   9.940  1.00107.86           C
ATOM   1274  SD  MET   166     -11.993 -32.322  10.559  1.00107.86           S
ATOM   1275  CE  MET   166     -10.207 -32.529  10.816  1.00107.86           C
ATOM   1276  C   MET   166     -15.227 -35.659   8.028  1.00107.86           C
ATOM   1277  O   MET   166     -16.153 -36.273   8.557  1.00107.86           O
ATOM   1278  N   PRO   167     -15.407 -35.067   6.863  1.00120.98           N
ATOM   1279  CA  PRO   167     -16.687 -35.205   6.241  1.00120.98           C
ATOM   1280  CD  PRO   167     -15.004 -33.690   6.683  1.00120.98           C
ATOM   1281  CB  PRO   167     -16.772 -34.159   5.125  1.00120.98           C
ATOM   1282  CG  PRO   167     -15.481 -33.341   5.270  1.00120.98           C
ATOM   1283  C   PRO   167     -17.027 -36.582   5.800  1.00120.98           C
ATOM   1284  O   PRO   167     -18.213 -36.881   5.694  1.00120.98           O
ATOM   1285  N   ARG   168     -16.032 -37.430   5.510  1.00109.62           N
ATOM   1286  CA  ARG   168     -16.379 -38.744   5.070  1.00109.62           C
ATOM   1287  CB  ARG   168     -15.133 -39.581   4.730  1.00109.62           C
ATOM   1288  CG  ARG   168     -15.410 -40.801   3.851  1.00109.62           C
ATOM   1289  CD  ARG   168     -15.736 -40.425   2.405  1.00109.62           C
ATOM   1290  NE  ARG   168     -15.792 -41.684   1.611  1.00109.62           N
ATOM   1291  CZ  ARG   168     -14.663 -42.156   1.004  1.00109.62           C
ATOM   1292  NH1 ARG   168     -13.484 -41.482   1.134  1.00109.62           N
ATOM   1293  NH2 ARG   168     -14.716 -43.301   0.263  1.00109.62           N
ATOM   1294  C   ARG   168     -17.084 -39.420   6.203  1.00109.62           C
ATOM   1295  O   ARG   168     -18.141 -40.024   6.027  1.00109.62           O
ATOM   1296  N   MET   169     -16.516 -39.297   7.418  1.00164.01           N
ATOM   1297  CA  MET   169     -17.048 -39.991   8.553  1.00164.01           C
ATOM   1298  CB  MET   169     -16.165 -39.871   9.808  1.00164.01           C
ATOM   1299  CG  MET   169     -16.682 -40.705  10.984  1.00164.01           C
ATOM   1300  SD  MET   169     -15.539 -40.829  12.393  1.00164.01           S
ATOM   1301  CE  MET   169     -14.483 -42.093  11.627  1.00164.01           C
ATOM   1302  C   MET   169     -18.417 -39.503   8.909  1.00164.01           C
ATOM   1303  O   MET   169     -19.313 -40.301   9.190  1.00164.01           O
ATOM   1304  N   LEU   170     -18.629 -38.174   8.889  1.00208.99           N
ATOM   1305  CA  LEU   170     -19.900 -37.686   9.338  1.00208.99           C
ATOM   1306  CB  LEU   170     -19.984 -36.146   9.318  1.00208.99           C
ATOM   1307  CG  LEU   170     -21.320 -35.544   9.804  1.00208.99           C
ATOM   1308  CD1 LEU   170     -22.465 -35.754   8.798  1.00208.99           C
ATOM   1309  CD2 LEU   170     -21.669 -36.048  11.213  1.00208.99           C
ATOM   1310  C   LEU   170     -20.953 -38.252   8.450  1.00208.99           C
ATOM   1311  O   LEU   170     -21.867 -38.919   8.922  1.00208.99           O
ATOM   1312  N   VAL   171     -20.825 -38.102   7.124  1.00380.39           N
ATOM   1313  CA  VAL   171     -21.909 -38.626   6.353  1.00380.39           C
ATOM   1314  CB  VAL   171     -22.067 -38.005   4.994  1.00380.39           C
ATOM   1315  CG1 VAL   171     -20.825 -38.324   4.145  1.00380.39           C
ATOM   1316  CG2 VAL   171     -23.382 -38.520   4.385  1.00380.39           C
ATOM   1317  C   VAL   171     -21.689 -40.086   6.162  1.00380.39           C
ATOM   1318  O   VAL   171     -20.613 -40.538   5.782  1.00380.39           O
ATOM   1319  N   GLY   172     -22.730 -40.875   6.447  1.00347.76           N
ATOM   1320  CA  GLY   172     -22.664 -42.286   6.245  1.00347.76           C
ATOM   1321  C   GLY   172     -22.617 -42.954   7.575  1.00347.76           C
ATOM   1322  O   GLY   172     -23.524 -43.708   7.917  1.00347.76           O
ATOM   1323  N   ASN   173     -21.575 -42.663   8.375  1.00225.75           N
ATOM   1324  CA  ASN   173     -21.409 -43.323   9.634  1.00225.75           C
ATOM   1325  CB  ASN   173     -20.056 -42.986  10.278  1.00225.75           C
ATOM   1326  CG  ASN   173     -18.983 -43.484   9.321  1.00225.75           C
ATOM   1327  OD1 ASN   173     -18.329 -42.694   8.641  1.00225.75           O
ATOM   1328  ND2 ASN   173     -18.804 -44.831   9.252  1.00225.75           N
ATOM   1329  C   ASN   173     -22.485 -42.907  10.590  1.00225.75           C
ATOM   1330  O   ASN   173     -23.107 -43.750  11.232  1.00225.75           O
ATOM   1331  N   GLU   174     -22.754 -41.592  10.715  1.00429.75           N
ATOM   1332  CA  GLU   174     -23.773 -41.178  11.637  1.00429.75           C
ATOM   1333  CB  GLU   174     -23.690 -39.727  12.171  1.00429.75           C
ATOM   1334  CG  GLU   174     -23.357 -38.605  11.179  1.00429.75           C
ATOM   1335  CD  GLU   174     -24.331 -38.505  10.004  1.00429.75           C
ATOM   1336  OE1 GLU   174     -24.388 -39.453   9.177  1.00429.75           O
ATOM   1337  OE2 GLU   174     -24.982 -37.437   9.876  1.00429.75           O
ATOM   1338  C   GLU   174     -25.081 -41.372  10.984  1.00429.75           C
ATOM   1339  O   GLU   174     -25.173 -41.927   9.900  1.00429.75           O
ATOM   1340  N   ALA   175     -26.168 -41.034  11.668  1.00398.25           N
ATOM   1341  CA  ALA   175     -27.371 -41.088  10.907  1.00398.25           C
ATOM   1342  CB  ALA   175     -28.645 -40.890  11.743  1.00398.25           C
ATOM   1343  C   ALA   175     -27.228 -39.935  10.010  1.00398.25           C
ATOM   1344  O   ALA   175     -27.010 -38.826  10.493  1.00398.25           O
ATOM   1345  N   ALA   176     -27.378 -40.171   8.696  1.00461.99           N
ATOM   1346  CA  ALA   176     -27.087 -39.156   7.737  1.00461.99           C
ATOM   1347  CB  ALA   176     -27.242 -39.634   6.283  1.00461.99           C
ATOM   1348  C   ALA   176     -27.959 -37.963   7.932  1.00461.99           C
ATOM   1349  O   ALA   176     -29.177 -38.068   8.074  1.00461.99           O
ATOM   1350  N   TRP   177     -27.307 -36.781   7.928  1.00275.40           N
ATOM   1351  CA  TRP   177     -27.954 -35.512   8.097  1.00275.40           C
ATOM   1352  CB  TRP   177     -27.924 -34.928   9.519  1.00275.40           C
ATOM   1353  CG  TRP   177     -26.576 -34.943  10.181  1.00275.40           C
ATOM   1354  CD2 TRP   177     -26.306 -35.618  11.419  1.00275.40           C
ATOM   1355  CD1 TRP   177     -25.414 -34.345   9.803  1.00275.40           C
ATOM   1356  NE1 TRP   177     -24.430 -34.610  10.727  1.00275.40           N
ATOM   1357  CE2 TRP   177     -24.965 -35.393  11.726  1.00275.40           C
ATOM   1358  CE3 TRP   177     -27.108 -36.370  12.228  1.00275.40           C
ATOM   1359  CZ2 TRP   177     -24.401 -35.920  12.853  1.00275.40           C
ATOM   1360  CZ3 TRP   177     -26.538 -36.896  13.366  1.00275.40           C
ATOM   1361  CH2 TRP   177     -25.210 -36.676  13.671  1.00275.40           C
ATOM   1362  C   TRP   177     -27.324 -34.539   7.133  1.00275.40           C
ATOM   1363  O   TRP   177     -26.859 -34.934   6.065  1.00275.40           O
ATOM   1364  N   GLN   178     -27.345 -33.226   7.459  1.00220.89           N
ATOM   1365  CA  GLN   178     -26.816 -32.240   6.552  1.00220.89           C
ATOM   1366  CB  GLN   178     -27.914 -31.437   5.838  1.00220.89           C
ATOM   1367  CG  GLN   178     -27.365 -30.392   4.865  1.00220.89           C
ATOM   1368  CD  GLN   178     -28.550 -29.679   4.233  1.00220.89           C
ATOM   1369  OE1 GLN   178     -29.465 -30.317   3.713  1.00220.89           O
ATOM   1370  NE2 GLN   178     -28.540 -28.321   4.284  1.00220.89           N
ATOM   1371  C   GLN   178     -25.972 -31.253   7.305  1.00220.89           C
ATOM   1372  O   GLN   178     -24.748 -31.365   7.361  1.00220.89           O
ATOM   1373  N   GLY   179     -26.633 -30.241   7.895  1.00 56.86           N
ATOM   1374  CA  GLY   179     -25.979 -29.159   8.576  1.00 56.86           C
ATOM   1375  C   GLY   179     -25.175 -29.699   9.709  1.00 56.86           C
ATOM   1376  O   GLY   179     -24.107 -29.176  10.028  1.00 56.86           O
ATOM   1377  N   LEU   180     -25.672 -30.762  10.360  1.00115.96           N
ATOM   1378  CA  LEU   180     -24.981 -31.292  11.495  1.00115.96           C
ATOM   1379  CB  LEU   180     -25.677 -32.523  12.104  1.00115.96           C
ATOM   1380  CG  LEU   180     -27.056 -32.240  12.737  1.00115.96           C
ATOM   1381  CD1 LEU   180     -26.931 -31.396  14.014  1.00115.96           C
ATOM   1382  CD2 LEU   180     -28.029 -31.630  11.716  1.00115.96           C
ATOM   1383  C   LEU   180     -23.611 -31.709  11.058  1.00115.96           C
ATOM   1384  O   LEU   180     -22.636 -31.512  11.781  1.00115.96           O
ATOM   1385  N   GLY   181     -23.498 -32.280   9.846  1.00 49.63           N
ATOM   1386  CA  GLY   181     -22.246 -32.777   9.356  1.00 49.63           C
ATOM   1387  C   GLY   181     -21.275 -31.645   9.268  1.00 49.63           C
ATOM   1388  O   GLY   181     -20.101 -31.788   9.606  1.00 49.63           O
ATOM   1389  N   GLU   182     -21.751 -30.478   8.803  1.00 60.54           N
ATOM   1390  CA  GLU   182     -20.887 -29.346   8.642  1.00 60.54           C
ATOM   1391  CB  GLU   182     -21.629 -28.114   8.093  1.00 60.54           C
ATOM   1392  CG  GLU   182     -22.196 -28.291   6.683  1.00 60.54           C
ATOM   1393  CD  GLU   182     -22.888 -26.988   6.310  1.00 60.54           C
ATOM   1394  OE1 GLU   182     -23.124 -26.162   7.233  1.00 60.54           O
ATOM   1395  OE2 GLU   182     -23.190 -26.800   5.102  1.00 60.54           O
ATOM   1396  C   GLU   182     -20.364 -28.957   9.990  1.00 60.54           C
ATOM   1397  O   GLU   182     -19.185 -28.646  10.152  1.00 60.54           O
ATOM   1398  N   GLU   183     -21.250 -28.982  10.999  1.00 65.33           N
ATOM   1399  CA  GLU   183     -20.932 -28.562  12.333  1.00 65.33           C
ATOM   1400  CB  GLU   183     -22.181 -28.636  13.229  1.00 65.33           C
ATOM   1401  CG  GLU   183     -22.073 -27.922  14.574  1.00 65.33           C
ATOM   1402  CD  GLU   183     -23.480 -27.893  15.159  1.00 65.33           C
ATOM   1403  OE1 GLU   183     -24.431 -27.615  14.380  1.00 65.33           O
ATOM   1404  OE2 GLU   183     -23.628 -28.157  16.382  1.00 65.33           O
ATOM   1405  C   GLU   183     -19.878 -29.459  12.903  1.00 65.33           C
ATOM   1406  O   GLU   183     -18.935 -29.003  13.550  1.00 65.33           O
ATOM   1407  N   CYS   184     -20.011 -30.774  12.665  1.00 49.59           N
ATOM   1408  CA  CYS   184     -19.067 -31.713  13.196  1.00 49.59           C
ATOM   1409  CB  CYS   184     -19.421 -33.173  12.866  1.00 49.59           C
ATOM   1410  SG  CYS   184     -20.970 -33.708  13.651  1.00 49.59           S
ATOM   1411  C   CYS   184     -17.730 -31.436  12.591  1.00 49.59           C
ATOM   1412  O   CYS   184     -16.705 -31.478  13.270  1.00 49.59           O
ATOM   1413  N   HIS   185     -17.713 -31.129  11.284  1.00 82.15           N
ATOM   1414  CA  HIS   185     -16.477 -30.915  10.595  1.00 82.15           C
ATOM   1415  ND1 HIS   185     -15.053 -29.014   7.989  1.00 82.15           N
ATOM   1416  CG  HIS   185     -15.375 -30.285   8.411  1.00 82.15           C
ATOM   1417  CB  HIS   185     -16.664 -30.636   9.094  1.00 82.15           C
ATOM   1418  NE2 HIS   185     -13.319 -30.309   7.480  1.00 82.15           N
ATOM   1419  CD2 HIS   185     -14.304 -31.061   8.094  1.00 82.15           C
ATOM   1420  CE1 HIS   185     -13.814 -29.086   7.439  1.00 82.15           C
ATOM   1421  C   HIS   185     -15.748 -29.746  11.175  1.00 82.15           C
ATOM   1422  O   HIS   185     -14.539 -29.814  11.396  1.00 82.15           O
ATOM   1423  N   GLU   186     -16.459 -28.641  11.456  1.00 54.33           N
ATOM   1424  CA  GLU   186     -15.770 -27.472  11.919  1.00 54.33           C
ATOM   1425  CB  GLU   186     -16.699 -26.272  12.176  1.00 54.33           C
ATOM   1426  CG  GLU   186     -17.382 -25.730  10.920  1.00 54.33           C
ATOM   1427  CD  GLU   186     -17.985 -24.375  11.270  1.00 54.33           C
ATOM   1428  OE1 GLU   186     -19.153 -24.346  11.742  1.00 54.33           O
ATOM   1429  OE2 GLU   186     -17.279 -23.350  11.075  1.00 54.33           O
ATOM   1430  C   GLU   186     -15.095 -27.765  13.217  1.00 54.33           C
ATOM   1431  O   GLU   186     -13.932 -27.414  13.417  1.00 54.33           O
ATOM   1432  N   ARG   187     -15.806 -28.438  14.136  1.00153.58           N
ATOM   1433  CA  ARG   187     -15.239 -28.674  15.431  1.00153.58           C
ATOM   1434  CB  ARG   187     -16.204 -29.352  16.420  1.00153.58           C
ATOM   1435  CG  ARG   187     -16.709 -30.722  15.968  1.00153.58           C
ATOM   1436  CD  ARG   187     -17.629 -31.400  16.987  1.00153.58           C
ATOM   1437  NE  ARG   187     -18.714 -30.438  17.330  1.00153.58           N
ATOM   1438  CZ  ARG   187     -20.014 -30.851  17.346  1.00153.58           C
ATOM   1439  NH1 ARG   187     -20.327 -32.132  16.992  1.00153.58           N
ATOM   1440  NH2 ARG   187     -21.002 -29.983  17.710  1.00153.58           N
ATOM   1441  C   ARG   187     -14.027 -29.537  15.308  1.00153.58           C
ATOM   1442  O   ARG   187     -13.028 -29.310  15.989  1.00153.58           O
ATOM   1443  N   LEU   188     -14.071 -30.555  14.431  1.00162.31           N
ATOM   1444  CA  LEU   188     -12.940 -31.432  14.342  1.00162.31           C
ATOM   1445  CB  LEU   188     -13.147 -32.704  13.509  1.00162.31           C
ATOM   1446  CG  LEU   188     -11.838 -33.512  13.389  1.00162.31           C
ATOM   1447  CD1 LEU   188     -11.138 -33.660  14.749  1.00162.31           C
ATOM   1448  CD2 LEU   188     -12.094 -34.882  12.743  1.00162.31           C
ATOM   1449  C   LEU   188     -11.729 -30.713  13.837  1.00162.31           C
ATOM   1450  O   LEU   188     -10.613 -31.016  14.255  1.00162.31           O
ATOM   1451  N   TRP   189     -11.898 -29.733  12.932  1.00183.72           N
ATOM   1452  CA  TRP   189     -10.736 -29.093  12.383  1.00183.72           C
ATOM   1453  CB  TRP   189     -11.006 -28.076  11.254  1.00183.72           C
ATOM   1454  CG  TRP   189     -11.827 -26.855  11.596  1.00183.72           C
ATOM   1455  CD2 TRP   189     -12.876 -26.350  10.755  1.00183.72           C
ATOM   1456  CD1 TRP   189     -11.712 -25.978  12.636  1.00183.72           C
ATOM   1457  NE1 TRP   189     -12.630 -24.962  12.498  1.00183.72           N
ATOM   1458  CE2 TRP   189     -13.349 -25.178  11.341  1.00183.72           C
ATOM   1459  CE3 TRP   189     -13.393 -26.822   9.582  1.00183.72           C
ATOM   1460  CZ2 TRP   189     -14.353 -24.456  10.759  1.00183.72           C
ATOM   1461  CZ3 TRP   189     -14.410 -26.097   9.002  1.00183.72           C
ATOM   1462  CH2 TRP   189     -14.879 -24.936   9.580  1.00183.72           C
ATOM   1463  C   TRP   189      -9.966 -28.397  13.465  1.00183.72           C
ATOM   1464  O   TRP   189      -8.744 -28.289  13.385  1.00183.72           O
ATOM   1465  N   LYS   190     -10.656 -27.875  14.496  1.00161.06           N
ATOM   1466  CA  LYS   190      -9.984 -27.174  15.557  1.00161.06           C
ATOM   1467  CB  LYS   190     -10.940 -26.497  16.551  1.00161.06           C
ATOM   1468  CG  LYS   190     -11.484 -25.165  16.028  1.00161.06           C
ATOM   1469  CD  LYS   190     -10.393 -24.114  15.796  1.00161.06           C
ATOM   1470  CE  LYS   190      -9.732 -24.187  14.416  1.00161.06           C
ATOM   1471  NZ  LYS   190      -8.709 -23.125  14.286  1.00161.06           N
ATOM   1472  C   LYS   190      -9.059 -28.082  16.320  1.00161.06           C
ATOM   1473  O   LYS   190      -8.025 -27.632  16.811  1.00161.06           O
ATOM   1474  N   ASN   191      -9.397 -29.379  16.454  1.00171.01           N
ATOM   1475  CA  ASN   191      -8.598 -30.297  17.228  1.00171.01           C
ATOM   1476  CB  ASN   191      -9.220 -31.701  17.325  1.00171.01           C
ATOM   1477  CG  ASN   191     -10.593 -31.577  17.968  1.00171.01           C
ATOM   1478  OD1 ASN   191     -11.031 -30.484  18.321  1.00171.01           O
ATOM   1479  ND2 ASN   191     -11.296 -32.731  18.123  1.00171.01           N
ATOM   1480  C   ASN   191      -7.254 -30.470  16.579  1.00171.01           C
ATOM   1481  O   ASN   191      -7.073 -30.172  15.399  1.00171.01           O
ATOM   1482  N   SER   192      -6.252 -30.931  17.365  1.00 80.75           N
ATOM   1483  CA  SER   192      -4.928 -31.133  16.833  1.00 80.75           C
ATOM   1484  CB  SER   192      -3.813 -31.141  17.890  1.00 80.75           C
ATOM   1485  OG  SER   192      -3.866 -32.339  18.648  1.00 80.75           O
ATOM   1486  C   SER   192      -4.885 -32.462  16.141  1.00 80.75           C
ATOM   1487  O   SER   192      -5.550 -33.417  16.540  1.00 80.75           O
ATOM   1488  N   PRO   193      -4.110 -32.538  15.092  1.00 96.93           N
ATOM   1489  CA  PRO   193      -3.988 -33.775  14.374  1.00 96.93           C
ATOM   1490  CD  PRO   193      -3.877 -31.396  14.230  1.00 96.93           C
ATOM   1491  CB  PRO   193      -3.326 -33.434  13.034  1.00 96.93           C
ATOM   1492  CG  PRO   193      -2.925 -31.949  13.160  1.00 96.93           C
ATOM   1493  C   PRO   193      -3.312 -34.846  15.161  1.00 96.93           C
ATOM   1494  O   PRO   193      -3.663 -36.015  15.006  1.00 96.93           O
ATOM   1495  N   ARG   194      -2.339 -34.475  16.006  1.00109.31           N
ATOM   1496  CA  ARG   194      -1.639 -35.454  16.780  1.00109.31           C
ATOM   1497  CB  ARG   194      -0.523 -34.839  17.617  1.00109.31           C
ATOM   1498  CG  ARG   194      -0.110 -35.787  18.729  1.00109.31           C
ATOM   1499  CD  ARG   194       0.177 -35.051  20.027  1.00109.31           C
ATOM   1500  NE  ARG   194       0.112 -36.065  21.106  1.00109.31           N
ATOM   1501  CZ  ARG   194      -1.064 -36.246  21.766  1.00109.31           C
ATOM   1502  NH1 ARG   194      -2.161 -35.502  21.438  1.00109.31           N
ATOM   1503  NH2 ARG   194      -1.126 -37.172  22.760  1.00109.31           N
ATOM   1504  C   ARG   194      -2.583 -36.095  17.745  1.00109.31           C
ATOM   1505  O   ARG   194      -2.600 -37.316  17.895  1.00109.31           O
ATOM   1506  N   THR   195      -3.407 -35.275  18.422  1.00147.93           N
ATOM   1507  CA  THR   195      -4.291 -35.816  19.411  1.00147.93           C
ATOM   1508  CB  THR   195      -5.073 -34.765  20.150  1.00147.93           C
ATOM   1509  OG1 THR   195      -5.818 -35.363  21.200  1.00147.93           O
ATOM   1510  CG2 THR   195      -6.011 -34.033  19.177  1.00147.93           C
ATOM   1511  C   THR   195      -5.249 -36.728  18.724  1.00147.93           C
ATOM   1512  O   THR   195      -5.553 -37.819  19.204  1.00147.93           O
ATOM   1513  N   VAL   196      -5.728 -36.312  17.543  1.00 92.98           N
ATOM   1514  CA  VAL   196      -6.698 -37.103  16.855  1.00 92.98           C
ATOM   1515  CB  VAL   196      -7.069 -36.526  15.521  1.00 92.98           C
ATOM   1516  CG1 VAL   196      -7.983 -37.527  14.795  1.00 92.98           C
ATOM   1517  CG2 VAL   196      -7.697 -35.141  15.740  1.00 92.98           C
ATOM   1518  C   VAL   196      -6.112 -38.455  16.586  1.00 92.98           C
ATOM   1519  O   VAL   196      -6.770 -39.468  16.808  1.00 92.98           O
ATOM   1520  N   ARG   197      -4.861 -38.510  16.096  1.00289.91           N
ATOM   1521  CA  ARG   197      -4.260 -39.768  15.745  1.00289.91           C
ATOM   1522  CB  ARG   197      -2.925 -39.623  15.005  1.00289.91           C
ATOM   1523  CG  ARG   197      -2.435 -40.963  14.463  1.00289.91           C
ATOM   1524  CD  ARG   197      -1.573 -41.763  15.439  1.00289.91           C
ATOM   1525  NE  ARG   197      -0.266 -41.059  15.539  1.00289.91           N
ATOM   1526  CZ  ARG   197      -0.028 -40.175  16.551  1.00289.91           C
ATOM   1527  NH1 ARG   197      -0.946 -40.007  17.544  1.00289.91           N
ATOM   1528  NH2 ARG   197       1.141 -39.472  16.580  1.00289.91           N
ATOM   1529  C   ARG   197      -4.001 -40.608  16.964  1.00289.91           C
ATOM   1530  O   ARG   197      -4.136 -41.831  16.921  1.00289.91           O
ATOM   1531  N   GLY   198      -3.627 -39.951  18.079  1.00204.61           N
ATOM   1532  CA  GLY   198      -3.237 -40.522  19.345  1.00204.61           C
ATOM   1533  C   GLY   198      -4.393 -41.274  19.899  1.00204.61           C
ATOM   1534  O   GLY   198      -4.250 -42.199  20.699  1.00204.61           O
ATOM   1535  N   TYR   199      -5.586 -40.924  19.403  1.00303.45           N
ATOM   1536  CA  TYR   199      -6.876 -41.424  19.772  1.00303.45           C
ATOM   1537  CB  TYR   199      -7.976 -41.101  18.741  1.00303.45           C
ATOM   1538  CG  TYR   199      -7.894 -42.163  17.685  1.00303.45           C
ATOM   1539  CD1 TYR   199      -6.851 -42.201  16.787  1.00303.45           C
ATOM   1540  CD2 TYR   199      -8.847 -43.158  17.617  1.00303.45           C
ATOM   1541  CE1 TYR   199      -6.768 -43.185  15.829  1.00303.45           C
ATOM   1542  CE2 TYR   199      -8.773 -44.146  16.663  1.00303.45           C
ATOM   1543  CZ  TYR   199      -7.733 -44.160  15.765  1.00303.45           C
ATOM   1544  OH  TYR   199      -7.657 -45.174  14.787  1.00303.45           O
ATOM   1545  C   TYR   199      -6.807 -42.934  19.719  1.00303.45           C
ATOM   1546  O   TYR   199      -7.725 -43.564  20.232  1.00303.45           O
ATOM   1547  N   ARG   200      -5.785 -43.531  19.042  1.00211.39           N
ATOM   1548  CA  ARG   200      -5.503 -44.939  18.851  1.00211.39           C
ATOM   1549  CB  ARG   200      -4.073 -45.213  18.352  1.00211.39           C
ATOM   1550  CG  ARG   200      -3.844 -44.932  16.869  1.00211.39           C
ATOM   1551  CD  ARG   200      -2.518 -45.496  16.350  1.00211.39           C
ATOM   1552  NE  ARG   200      -1.411 -44.659  16.888  1.00211.39           N
ATOM   1553  CZ  ARG   200      -0.142 -44.849  16.423  1.00211.39           C
ATOM   1554  NH1 ARG   200       0.098 -45.801  15.474  1.00211.39           N
ATOM   1555  NH2 ARG   200       0.887 -44.091  16.902  1.00211.39           N
ATOM   1556  C   ARG   200      -5.576 -45.603  20.188  1.00211.39           C
ATOM   1557  O   ARG   200      -5.751 -46.818  20.282  1.00211.39           O
ATOM   1558  N   ASP   201      -5.389 -44.827  21.264  1.00179.88           N
ATOM   1559  CA  ASP   201      -5.493 -45.384  22.577  1.00179.88           C
ATOM   1560  CB  ASP   201      -5.338 -44.346  23.703  1.00179.88           C
ATOM   1561  CG  ASP   201      -6.500 -43.368  23.623  1.00179.88           C
ATOM   1562  OD1 ASP   201      -6.730 -42.804  22.520  1.00179.88           O
ATOM   1563  OD2 ASP   201      -7.169 -43.165  24.672  1.00179.88           O
ATOM   1564  C   ASP   201      -6.847 -46.004  22.702  1.00179.88           C
ATOM   1565  O   ASP   201      -6.990 -46.985  23.415  1.00179.88           O
ATOM   1566  N   PHE   202      -7.861 -45.428  22.028  1.00315.65           N
ATOM   1567  CA  PHE   202      -9.245 -45.828  21.933  1.00315.65           C
ATOM   1568  CB  PHE   202     -10.059 -44.749  21.196  1.00315.65           C
ATOM   1569  CG  PHE   202     -11.240 -45.364  20.540  1.00315.65           C
ATOM   1570  CD1 PHE   202     -12.275 -45.913  21.257  1.00315.65           C
ATOM   1571  CD2 PHE   202     -11.305 -45.352  19.166  1.00315.65           C
ATOM   1572  CE1 PHE   202     -13.349 -46.464  20.599  1.00315.65           C
ATOM   1573  CE2 PHE   202     -12.375 -45.899  18.504  1.00315.65           C
ATOM   1574  CZ  PHE   202     -13.400 -46.461  19.225  1.00315.65           C
ATOM   1575  C   PHE   202      -9.414 -47.160  21.247  1.00315.65           C
ATOM   1576  O   PHE   202     -10.329 -47.908  21.593  1.00315.65           O
ATOM   1577  N   PRO   203      -8.670 -47.473  20.225  1.00257.87           N
ATOM   1578  CA  PRO   203      -8.809 -48.793  19.659  1.00257.87           C
ATOM   1579  CD  PRO   203      -8.343 -46.480  19.215  1.00257.87           C
ATOM   1580  CB  PRO   203      -8.119 -48.729  18.298  1.00257.87           C
ATOM   1581  CG  PRO   203      -8.280 -47.252  17.887  1.00257.87           C
ATOM   1582  C   PRO   203      -8.316 -49.890  20.558  1.00257.87           C
ATOM   1583  O   PRO   203      -8.930 -50.955  20.597  1.00257.87           O
ATOM   1584  N   ARG   204      -7.173 -49.662  21.232  1.00223.91           N
ATOM   1585  CA  ARG   204      -6.515 -50.606  22.100  1.00223.91           C
ATOM   1586  CB  ARG   204      -5.013 -50.295  22.239  1.00223.91           C
ATOM   1587  CG  ARG   204      -4.244 -51.310  23.086  1.00223.91           C
ATOM   1588  CD  ARG   204      -2.725 -51.120  23.047  1.00223.91           C
ATOM   1589  NE  ARG   204      -2.247 -51.542  21.698  1.00223.91           N
ATOM   1590  CZ  ARG   204      -2.232 -50.656  20.659  1.00223.91           C
ATOM   1591  NH1 ARG   204      -2.656 -49.372  20.848  1.00223.91           N
ATOM   1592  NH2 ARG   204      -1.791 -51.055  19.430  1.00223.91           N
ATOM   1593  C   ARG   204      -7.078 -50.783  23.503  1.00223.91           C
ATOM   1594  O   ARG   204      -6.980 -51.885  24.040  1.00223.91           O
ATOM   1595  N   PRO   205      -7.619 -49.774  24.146  1.00145.06           N
ATOM   1596  CA  PRO   205      -7.830 -49.832  25.573  1.00145.06           C
ATOM   1597  CD  PRO   205      -8.767 -49.112  23.567  1.00145.06           C
ATOM   1598  CB  PRO   205      -8.389 -48.461  25.899  1.00145.06           C
ATOM   1599  CG  PRO   205      -9.289 -48.171  24.677  1.00145.06           C
ATOM   1600  C   PRO   205      -8.839 -50.864  25.970  1.00145.06           C
ATOM   1601  O   PRO   205      -9.904 -50.935  25.361  1.00145.06           O
ATOM   1602  N   TRP   206      -8.577 -51.655  27.019  1.00146.40           N
ATOM   1603  CA  TRP   206      -9.646 -52.515  27.417  1.00146.40           C
ATOM   1604  CB  TRP   206      -9.296 -54.017  27.443  1.00146.40           C
ATOM   1605  CG  TRP   206      -8.173 -54.409  28.370  1.00146.40           C
ATOM   1606  CD2 TRP   206      -6.785 -54.211  28.068  1.00146.40           C
ATOM   1607  CD1 TRP   206      -8.223 -54.989  29.603  1.00146.40           C
ATOM   1608  NE1 TRP   206      -6.949 -55.170  30.088  1.00146.40           N
ATOM   1609  CE2 TRP   206      -6.054 -54.694  29.153  1.00146.40           C
ATOM   1610  CE3 TRP   206      -6.170 -53.671  26.975  1.00146.40           C
ATOM   1611  CZ2 TRP   206      -4.689 -54.643  29.161  1.00146.40           C
ATOM   1612  CZ3 TRP   206      -4.795 -53.620  26.986  1.00146.40           C
ATOM   1613  CH2 TRP   206      -4.070 -54.097  28.058  1.00146.40           C
ATOM   1614  C   TRP   206     -10.023 -52.069  28.782  1.00146.40           C
ATOM   1615  O   TRP   206      -9.196 -52.074  29.693  1.00146.40           O
ATOM   1616  N   THR   207     -11.285 -51.636  28.969  1.00129.92           N
ATOM   1617  CA  THR   207     -11.560 -51.175  30.295  1.00129.92           C
ATOM   1618  CB  THR   207     -12.182 -49.809  30.347  1.00129.92           C
ATOM   1619  OG1 THR   207     -13.426 -49.799  29.672  1.00129.92           O
ATOM   1620  CG2 THR   207     -11.217 -48.807  29.691  1.00129.92           C
ATOM   1621  C   THR   207     -12.457 -52.146  30.983  1.00129.92           C
ATOM   1622  O   THR   207     -13.272 -51.764  31.817  1.00129.92           O
ATOM   1623  N   THR   208     -12.261 -53.449  30.715  1.00 48.70           N
ATOM   1624  CA  THR   208     -13.089 -54.458  31.312  1.00 48.70           C
ATOM   1625  CB  THR   208     -12.724 -55.845  30.873  1.00 48.70           C
ATOM   1626  OG1 THR   208     -12.842 -55.961  29.463  1.00 48.70           O
ATOM   1627  CG2 THR   208     -13.663 -56.845  31.568  1.00 48.70           C
ATOM   1628  C   THR   208     -12.924 -54.408  32.801  1.00 48.70           C
ATOM   1629  O   THR   208     -13.899 -54.507  33.544  1.00 48.70           O
ATOM   1630  N   ALA   209     -11.676 -54.247  33.277  1.00 34.83           N
ATOM   1631  CA  ALA   209     -11.409 -54.234  34.688  1.00 34.83           C
ATOM   1632  CB  ALA   209      -9.910 -54.110  35.010  1.00 34.83           C
ATOM   1633  C   ALA   209     -12.111 -53.069  35.306  1.00 34.83           C
ATOM   1634  O   ALA   209     -12.645 -53.165  36.410  1.00 34.83           O
ATOM   1635  N   GLN   210     -12.123 -51.926  34.601  1.00109.60           N
ATOM   1636  CA  GLN   210     -12.740 -50.739  35.112  1.00109.60           C
ATOM   1637  CB  GLN   210     -12.534 -49.523  34.192  1.00109.60           C
ATOM   1638  CG  GLN   210     -11.203 -48.787  34.391  1.00109.60           C
ATOM   1639  CD  GLN   210     -10.028 -49.722  34.142  1.00109.60           C
ATOM   1640  OE1 GLN   210      -9.828 -50.696  34.865  1.00109.60           O
ATOM   1641  NE2 GLN   210      -9.209 -49.405  33.104  1.00109.60           N
ATOM   1642  C   GLN   210     -14.212 -50.969  35.290  1.00109.60           C
ATOM   1643  O   GLN   210     -14.788 -50.533  36.286  1.00109.60           O
ATOM   1644  N   LEU   211     -14.863 -51.687  34.353  1.00127.49           N
ATOM   1645  CA  LEU   211     -16.288 -51.858  34.462  1.00127.49           C
ATOM   1646  CB  LEU   211     -16.966 -52.688  33.345  1.00127.49           C
ATOM   1647  CG  LEU   211     -17.188 -52.014  31.971  1.00127.49           C
ATOM   1648  CD1 LEU   211     -17.987 -50.713  32.101  1.00127.49           C
ATOM   1649  CD2 LEU   211     -15.913 -51.869  31.146  1.00127.49           C
ATOM   1650  C   LEU   211     -16.636 -52.582  35.724  1.00127.49           C
ATOM   1651  O   LEU   211     -17.627 -52.259  36.375  1.00127.49           O
ATOM   1652  N   ARG   212     -15.835 -53.589  36.104  1.00103.11           N
ATOM   1653  CA  ARG   212     -16.154 -54.391  37.249  1.00103.11           C
ATOM   1654  CB  ARG   212     -15.121 -55.505  37.482  1.00103.11           C
ATOM   1655  CG  ARG   212     -15.047 -56.510  36.331  1.00103.11           C
ATOM   1656  CD  ARG   212     -14.013 -57.616  36.548  1.00103.11           C
ATOM   1657  NE  ARG   212     -14.499 -58.475  37.664  1.00103.11           N
ATOM   1658  CZ  ARG   212     -13.895 -59.673  37.917  1.00103.11           C
ATOM   1659  NH1 ARG   212     -12.846 -60.084  37.147  1.00103.11           N
ATOM   1660  NH2 ARG   212     -14.341 -60.460  38.939  1.00103.11           N
ATOM   1661  C   ARG   212     -16.167 -53.528  38.472  1.00103.11           C
ATOM   1662  O   ARG   212     -16.972 -53.726  39.380  1.00103.11           O
ATOM   1663  N   HIS   213     -15.248 -52.553  38.529  1.00 77.08           N
ATOM   1664  CA  HIS   213     -15.078 -51.698  39.667  1.00 77.08           C
ATOM   1665  ND1 HIS   213     -12.213 -52.339  41.121  1.00 77.08           N
ATOM   1666  CG  HIS   213     -12.607 -51.898  39.877  1.00 77.08           C
ATOM   1667  CB  HIS   213     -13.741 -50.942  39.651  1.00 77.08           C
ATOM   1668  NE2 HIS   213     -10.909 -53.365  39.643  1.00 77.08           N
ATOM   1669  CD2 HIS   213     -11.799 -52.534  38.986  1.00 77.08           C
ATOM   1670  CE1 HIS   213     -11.196 -53.215  40.923  1.00 77.08           C
ATOM   1671  C   HIS   213     -16.204 -50.725  39.868  1.00 77.08           C
ATOM   1672  O   HIS   213     -16.411 -50.274  40.993  1.00 77.08           O
ATOM   1673  N   ILE   214     -16.953 -50.335  38.817  1.00102.53           N
ATOM   1674  CA  ILE   214     -17.926 -49.297  39.056  1.00102.53           C
ATOM   1675  CB  ILE   214     -18.572 -48.759  37.813  1.00102.53           C
ATOM   1676  CG2 ILE   214     -19.624 -47.736  38.259  1.00102.53           C
ATOM   1677  CG1 ILE   214     -17.546 -48.164  36.841  1.00102.53           C
ATOM   1678  CD1 ILE   214     -18.188 -47.769  35.511  1.00102.53           C
ATOM   1679  C   ILE   214     -19.054 -49.806  39.915  1.00102.53           C
ATOM   1680  O   ILE   214     -19.776 -50.724  39.534  1.00102.53           O
ATOM   1681  N   SER   215     -19.190 -49.226  41.131  1.00135.49           N
ATOM   1682  CA  SER   215     -20.222 -49.527  42.092  1.00135.49           C
ATOM   1683  CB  SER   215     -19.734 -49.394  43.544  1.00135.49           C
ATOM   1684  OG  SER   215     -18.737 -50.369  43.811  1.00135.49           O
ATOM   1685  C   SER   215     -21.441 -48.650  41.958  1.00135.49           C
ATOM   1686  O   SER   215     -22.489 -48.959  42.522  1.00135.49           O
ATOM   1687  N   ARG   216     -21.341 -47.516  41.242  1.00199.56           N
ATOM   1688  CA  ARG   216     -22.396 -46.535  41.216  1.00199.56           C
ATOM   1689  CB  ARG   216     -21.834 -45.151  40.898  1.00199.56           C
ATOM   1690  CG  ARG   216     -20.577 -44.923  41.734  1.00199.56           C
ATOM   1691  CD  ARG   216     -20.044 -43.501  41.696  1.00199.56           C
ATOM   1692  NE  ARG   216     -19.881 -43.099  40.273  1.00199.56           N
ATOM   1693  CZ  ARG   216     -18.693 -43.296  39.634  1.00199.56           C
ATOM   1694  NH1 ARG   216     -17.668 -43.937  40.267  1.00199.56           N
ATOM   1695  NH2 ARG   216     -18.537 -42.835  38.360  1.00199.56           N
ATOM   1696  C   ARG   216     -23.409 -46.907  40.184  1.00199.56           C
ATOM   1697  O   ARG   216     -23.160 -47.780  39.359  1.00199.56           O
ATOM   1698  N   PRO   217     -24.569 -46.305  40.212  1.00 83.37           N
ATOM   1699  CA  PRO   217     -25.541 -46.647  39.215  1.00 83.37           C
ATOM   1700  CD  PRO   217     -25.188 -45.886  41.460  1.00 83.37           C
ATOM   1701  CB  PRO   217     -26.858 -46.041  39.691  1.00 83.37           C
ATOM   1702  CG  PRO   217     -26.704 -46.013  41.225  1.00 83.37           C
ATOM   1703  C   PRO   217     -25.078 -46.162  37.880  1.00 83.37           C
ATOM   1704  O   PRO   217     -24.553 -45.052  37.808  1.00 83.37           O
ATOM   1705  N   LEU   218     -25.246 -46.972  36.814  1.00 88.15           N
ATOM   1706  CA  LEU   218     -24.835 -46.518  35.518  1.00 88.15           C
ATOM   1707  CB  LEU   218     -23.593 -47.183  34.891  1.00 88.15           C
ATOM   1708  CG  LEU   218     -22.271 -46.997  35.643  1.00 88.15           C
ATOM   1709  CD1 LEU   218     -22.181 -47.966  36.820  1.00 88.15           C
ATOM   1710  CD2 LEU   218     -21.064 -47.082  34.698  1.00 88.15           C
ATOM   1711  C   LEU   218     -25.914 -46.817  34.541  1.00 88.15           C
ATOM   1712  O   LEU   218     -26.573 -47.851  34.618  1.00 88.15           O
ATOM   1713  N   ALA   219     -26.117 -45.904  33.577  1.00 45.37           N
ATOM   1714  CA  ALA   219     -27.073 -46.161  32.548  1.00 45.37           C
ATOM   1715  CB  ALA   219     -28.083 -45.020  32.342  1.00 45.37           C
ATOM   1716  C   ALA   219     -26.290 -46.295  31.286  1.00 45.37           C
ATOM   1717  O   ALA   219     -25.372 -45.517  31.030  1.00 45.37           O
ATOM   1718  N   TRP   220     -26.611 -47.315  30.469  1.00111.84           N
ATOM   1719  CA  TRP   220     -25.905 -47.446  29.232  1.00111.84           C
ATOM   1720  CB  TRP   220     -25.286 -48.821  28.974  1.00111.84           C
ATOM   1721  CG  TRP   220     -24.581 -48.818  27.645  1.00111.84           C
ATOM   1722  CD2 TRP   220     -23.165 -48.664  27.475  1.00111.84           C
ATOM   1723  CD1 TRP   220     -25.110 -48.948  26.396  1.00111.84           C
ATOM   1724  NE1 TRP   220     -24.114 -48.852  25.457  1.00111.84           N
ATOM   1725  CE2 TRP   220     -22.910 -48.690  26.106  1.00111.84           C
ATOM   1726  CE3 TRP   220     -22.161 -48.512  28.385  1.00111.84           C
ATOM   1727  CZ2 TRP   220     -21.640 -48.567  25.621  1.00111.84           C
ATOM   1728  CZ3 TRP   220     -20.880 -48.390  27.894  1.00111.84           C
ATOM   1729  CH2 TRP   220     -20.624 -48.417  26.538  1.00111.84           C
ATOM   1730  C   TRP   220     -26.903 -47.260  28.141  1.00111.84           C
ATOM   1731  O   TRP   220     -27.948 -47.907  28.133  1.00111.84           O
ATOM   1732  N   SER   221     -26.608 -46.365  27.181  1.00 92.45           N
ATOM   1733  CA  SER   221     -27.531 -46.191  26.102  1.00 92.45           C
ATOM   1734  CB  SER   221     -28.172 -44.793  26.069  1.00 92.45           C
ATOM   1735  OG  SER   221     -29.075 -44.686  24.978  1.00 92.45           O
ATOM   1736  C   SER   221     -26.769 -46.390  24.836  1.00 92.45           C
ATOM   1737  O   SER   221     -25.624 -45.955  24.718  1.00 92.45           O
ATOM   1738  N   VAL   222     -27.370 -47.098  23.861  1.00119.83           N
ATOM   1739  CA  VAL   222     -26.682 -47.272  22.616  1.00119.83           C
ATOM   1740  CB  VAL   222     -25.755 -48.445  22.576  1.00119.83           C
ATOM   1741  CG1 VAL   222     -26.581 -49.733  22.736  1.00119.83           C
ATOM   1742  CG2 VAL   222     -24.958 -48.374  21.258  1.00119.83           C
ATOM   1743  C   VAL   222     -27.686 -47.497  21.538  1.00119.83           C
ATOM   1744  O   VAL   222     -28.793 -47.968  21.790  1.00119.83           O
ATOM   1745  N   GLY   223     -27.304 -47.163  20.290  1.00 65.66           N
ATOM   1746  CA  GLY   223     -28.172 -47.381  19.175  1.00 65.66           C
ATOM   1747  C   GLY   223     -27.746 -48.664  18.526  1.00 65.66           C
ATOM   1748  O   GLY   223     -26.558 -48.954  18.402  1.00 65.66           O
ATOM   1749  N   ASN   224     -28.730 -49.475  18.096  1.00135.67           N
ATOM   1750  CA  ASN   224     -28.460 -50.731  17.455  1.00135.67           C
ATOM   1751  CB  ASN   224     -29.713 -51.592  17.247  1.00135.67           C
ATOM   1752  CG  ASN   224     -29.214 -52.969  16.846  1.00135.67           C
ATOM   1753  OD1 ASN   224     -28.087 -53.332  17.178  1.00135.67           O
ATOM   1754  ND2 ASN   224     -30.053 -53.745  16.110  1.00135.67           N
ATOM   1755  C   ASN   224     -27.867 -50.470  16.106  1.00135.67           C
ATOM   1756  O   ASN   224     -27.104 -51.276  15.578  1.00135.67           O
ATOM   1757  N   ALA   225     -28.274 -49.344  15.499  1.00108.37           N
ATOM   1758  CA  ALA   225     -27.880 -48.897  14.195  1.00108.37           C
ATOM   1759  CB  ALA   225     -28.713 -47.697  13.718  1.00108.37           C
ATOM   1760  C   ALA   225     -26.420 -48.529  14.139  1.00108.37           C
ATOM   1761  O   ALA   225     -25.825 -48.594  13.068  1.00108.37           O
ATOM   1762  N   THR   226     -25.816 -48.103  15.271  1.00178.42           N
ATOM   1763  CA  THR   226     -24.481 -47.544  15.349  1.00178.42           C
ATOM   1764  CB  THR   226     -23.952 -47.469  16.747  1.00178.42           C
ATOM   1765  OG1 THR   226     -24.811 -46.677  17.552  1.00178.42           O
ATOM   1766  CG2 THR   226     -22.546 -46.849  16.701  1.00178.42           C
ATOM   1767  C   THR   226     -23.448 -48.270  14.538  1.00178.42           C
ATOM   1768  O   THR   226     -23.111 -49.425  14.793  1.00178.42           O
ATOM   1769  N   PRO   227     -22.968 -47.597  13.515  1.00238.79           N
ATOM   1770  CA  PRO   227     -21.899 -48.121  12.703  1.00238.79           C
ATOM   1771  CD  PRO   227     -23.802 -46.666  12.772  1.00238.79           C
ATOM   1772  CB  PRO   227     -21.969 -47.375  11.371  1.00238.79           C
ATOM   1773  CG  PRO   227     -23.413 -46.856  11.299  1.00238.79           C
ATOM   1774  C   PRO   227     -20.534 -47.985  13.317  1.00238.79           C
ATOM   1775  O   PRO   227     -19.657 -48.776  12.975  1.00238.79           O
ATOM   1776  N   MET   228     -20.307 -46.927  14.127  1.00181.86           N
ATOM   1777  CA  MET   228     -19.011 -46.652  14.690  1.00181.86           C
ATOM   1778  CB  MET   228     -18.900 -45.237  15.280  1.00181.86           C
ATOM   1779  CG  MET   228     -18.926 -44.124  14.231  1.00181.86           C
ATOM   1780  SD  MET   228     -17.464 -44.072  13.150  1.00181.86           S
ATOM   1781  CE  MET   228     -16.318 -43.504  14.440  1.00181.86           C
ATOM   1782  C   MET   228     -18.612 -47.607  15.772  1.00181.86           C
ATOM   1783  O   MET   228     -17.493 -48.116  15.758  1.00181.86           O
ATOM   1784  N   GLY   229     -19.521 -47.884  16.733  1.00108.93           N
ATOM   1785  CA  GLY   229     -19.169 -48.728  17.839  1.00108.93           C
ATOM   1786  C   GLY   229     -20.184 -49.829  17.924  1.00108.93           C
ATOM   1787  O   GLY   229     -21.380 -49.575  18.060  1.00108.93           O
ATOM   1788  N   LEU   230     -19.691 -51.086  17.908  1.00255.87           N
ATOM   1789  CA  LEU   230     -20.483 -52.287  17.872  1.00255.87           C
ATOM   1790  CB  LEU   230     -19.974 -53.296  16.827  1.00255.87           C
ATOM   1791  CG  LEU   230     -20.026 -52.771  15.377  1.00255.87           C
ATOM   1792  CD1 LEU   230     -21.472 -52.515  14.923  1.00255.87           C
ATOM   1793  CD2 LEU   230     -19.113 -51.550  15.182  1.00255.87           C
ATOM   1794  C   LEU   230     -20.447 -52.975  19.236  1.00255.87           C
ATOM   1795  O   LEU   230     -21.020 -52.437  20.176  1.00255.87           O
ATOM   1796  N   PHE   231     -19.785 -54.170  19.380  1.00271.80           N
ATOM   1797  CA  PHE   231     -19.749 -55.002  20.579  1.00271.80           C
ATOM   1798  CB  PHE   231     -18.876 -56.257  20.402  1.00271.80           C
ATOM   1799  CG  PHE   231     -19.504 -57.069  19.321  1.00271.80           C
ATOM   1800  CD1 PHE   231     -19.253 -56.781  17.998  1.00271.80           C
ATOM   1801  CD2 PHE   231     -20.345 -58.115  19.624  1.00271.80           C
ATOM   1802  CE1 PHE   231     -19.829 -57.525  16.995  1.00271.80           C
ATOM   1803  CE2 PHE   231     -20.923 -58.862  18.625  1.00271.80           C
ATOM   1804  CZ  PHE   231     -20.667 -58.568  17.307  1.00271.80           C
ATOM   1805  C   PHE   231     -19.227 -54.227  21.750  1.00271.80           C
ATOM   1806  O   PHE   231     -18.052 -54.298  22.113  1.00271.80           O
ATOM   1807  N   PHE   232     -20.143 -53.520  22.432  1.00246.82           N
ATOM   1808  CA  PHE   232     -19.757 -52.677  23.523  1.00246.82           C
ATOM   1809  CB  PHE   232     -19.512 -51.215  23.112  1.00246.82           C
ATOM   1810  CG  PHE   232     -18.341 -51.183  22.194  1.00246.82           C
ATOM   1811  CD1 PHE   232     -17.069 -51.042  22.695  1.00246.82           C
ATOM   1812  CD2 PHE   232     -18.515 -51.299  20.835  1.00246.82           C
ATOM   1813  CE1 PHE   232     -15.990 -51.015  21.845  1.00246.82           C
ATOM   1814  CE2 PHE   232     -17.438 -51.270  19.980  1.00246.82           C
ATOM   1815  CZ  PHE   232     -16.170 -51.128  20.487  1.00246.82           C
ATOM   1816  C   PHE   232     -20.875 -52.640  24.519  1.00246.82           C
ATOM   1817  O   PHE   232     -20.782 -53.194  25.612  1.00246.82           O
ATOM   1818  N   ASP   233     -21.981 -51.992  24.117  1.00116.64           N
ATOM   1819  CA  ASP   233     -23.116 -51.624  24.911  1.00116.64           C
ATOM   1820  CB  ASP   233     -24.220 -51.183  23.956  1.00116.64           C
ATOM   1821  CG  ASP   233     -23.527 -50.340  22.898  1.00116.64           C
ATOM   1822  OD1 ASP   233     -22.877 -49.317  23.242  1.00116.64           O
ATOM   1823  OD2 ASP   233     -23.632 -50.736  21.706  1.00116.64           O
ATOM   1824  C   ASP   233     -23.668 -52.825  25.614  1.00116.64           C
ATOM   1825  O   ASP   233     -23.885 -52.802  26.824  1.00116.64           O
ATOM   1826  N   ASN   234     -23.919 -53.919  24.877  1.00 50.50           N
ATOM   1827  CA  ASN   234     -24.508 -55.055  25.521  1.00 50.50           C
ATOM   1828  CB  ASN   234     -24.808 -56.214  24.553  1.00 50.50           C
ATOM   1829  CG  ASN   234     -25.891 -55.767  23.582  1.00 50.50           C
ATOM   1830  OD1 ASN   234     -26.396 -54.649  23.668  1.00 50.50           O
ATOM   1831  ND2 ASN   234     -26.269 -56.669  22.636  1.00 50.50           N
ATOM   1832  C   ASN   234     -23.546 -55.581  26.535  1.00 50.50           C
ATOM   1833  O   ASN   234     -23.923 -55.888  27.664  1.00 50.50           O
ATOM   1834  N   VAL   235     -22.263 -55.684  26.148  1.00 47.64           N
ATOM   1835  CA  VAL   235     -21.261 -56.256  27.000  1.00 47.64           C
ATOM   1836  CB  VAL   235     -19.926 -56.357  26.320  1.00 47.64           C
ATOM   1837  CG1 VAL   235     -18.913 -56.956  27.309  1.00 47.64           C
ATOM   1838  CG2 VAL   235     -20.096 -57.178  25.032  1.00 47.64           C
ATOM   1839  C   VAL   235     -21.070 -55.425  28.230  1.00 47.64           C
ATOM   1840  O   VAL   235     -20.979 -55.953  29.336  1.00 47.64           O
ATOM   1841  N   VAL   236     -21.003 -54.093  28.068  1.00112.70           N
ATOM   1842  CA  VAL   236     -20.736 -53.224  29.178  1.00112.70           C
ATOM   1843  CB  VAL   236     -20.581 -51.800  28.758  1.00112.70           C
ATOM   1844  CG1 VAL   236     -19.310 -51.680  27.901  1.00112.70           C
ATOM   1845  CG2 VAL   236     -21.855 -51.404  28.006  1.00112.70           C
ATOM   1846  C   VAL   236     -21.845 -53.304  30.177  1.00112.70           C
ATOM   1847  O   VAL   236     -21.599 -53.324  31.382  1.00112.70           O
ATOM   1848  N   THR   237     -23.103 -53.362  29.708  1.00 46.90           N
ATOM   1849  CA  THR   237     -24.205 -53.376  30.626  1.00 46.90           C
ATOM   1850  CB  THR   237     -25.537 -53.416  29.937  1.00 46.90           C
ATOM   1851  OG1 THR   237     -25.677 -52.294  29.077  1.00 46.90           O
ATOM   1852  CG2 THR   237     -26.642 -53.400  31.008  1.00 46.90           C
ATOM   1853  C   THR   237     -24.104 -54.597  31.485  1.00 46.90           C
ATOM   1854  O   THR   237     -24.343 -54.534  32.689  1.00 46.90           O
ATOM   1855  N   ALA   238     -23.758 -55.751  30.887  1.00 33.92           N
ATOM   1856  CA  ALA   238     -23.683 -56.965  31.647  1.00 33.92           C
ATOM   1857  CB  ALA   238     -23.379 -58.195  30.774  1.00 33.92           C
ATOM   1858  C   ALA   238     -22.597 -56.873  32.678  1.00 33.92           C
ATOM   1859  O   ALA   238     -22.792 -57.264  33.828  1.00 33.92           O
ATOM   1860  N   ALA   239     -21.426 -56.336  32.289  1.00 41.45           N
ATOM   1861  CA  ALA   239     -20.270 -56.291  33.142  1.00 41.45           C
ATOM   1862  CB  ALA   239     -19.028 -55.734  32.426  1.00 41.45           C
ATOM   1863  C   ALA   239     -20.509 -55.438  34.347  1.00 41.45           C
ATOM   1864  O   ALA   239     -20.072 -55.778  35.446  1.00 41.45           O
ATOM   1865  N   GLU   240     -21.201 -54.299  34.184  1.00 60.23           N
ATOM   1866  CA  GLU   240     -21.354 -53.416  35.303  1.00 60.23           C
ATOM   1867  CB  GLU   240     -21.504 -51.953  34.867  1.00 60.23           C
ATOM   1868  CG  GLU   240     -20.243 -51.426  34.179  1.00 60.23           C
ATOM   1869  CD  GLU   240     -20.615 -50.162  33.427  1.00 60.23           C
ATOM   1870  OE1 GLU   240     -21.708 -50.154  32.800  1.00 60.23           O
ATOM   1871  OE2 GLU   240     -19.815 -49.190  33.467  1.00 60.23           O
ATOM   1872  C   GLU   240     -22.552 -53.824  36.095  1.00 60.23           C
ATOM   1873  O   GLU   240     -23.656 -53.961  35.570  1.00 60.23           O
ATOM   1874  N   ALA   241     -22.346 -54.032  37.409  1.00 36.73           N
ATOM   1875  CA  ALA   241     -23.423 -54.464  38.244  1.00 36.73           C
ATOM   1876  CB  ALA   241     -22.971 -54.877  39.656  1.00 36.73           C
ATOM   1877  C   ALA   241     -24.399 -53.342  38.391  1.00 36.73           C
ATOM   1878  O   ALA   241     -24.019 -52.191  38.596  1.00 36.73           O
ATOM   1879  N   GLY   242     -25.702 -53.665  38.281  1.00 39.14           N
ATOM   1880  CA  GLY   242     -26.733 -52.697  38.509  1.00 39.14           C
ATOM   1881  C   GLY   242     -26.817 -51.700  37.395  1.00 39.14           C
ATOM   1882  O   GLY   242     -27.242 -50.569  37.621  1.00 39.14           O
ATOM   1883  N   VAL   243     -26.435 -52.066  36.158  1.00 60.23           N
ATOM   1884  CA  VAL   243     -26.530 -51.072  35.126  1.00 60.23           C
ATOM   1885  CB  VAL   243     -25.338 -51.035  34.217  1.00 60.23           C
ATOM   1886  CG1 VAL   243     -25.632 -50.084  33.044  1.00 60.23           C
ATOM   1887  CG2 VAL   243     -24.121 -50.618  35.057  1.00 60.23           C
ATOM   1888  C   VAL   243     -27.733 -51.342  34.276  1.00 60.23           C
ATOM   1889  O   VAL   243     -28.035 -52.483  33.928  1.00 60.23           O
ATOM   1890  N   PRO   244     -28.478 -50.294  34.026  1.00 95.47           N
ATOM   1891  CA  PRO   244     -29.570 -50.396  33.094  1.00 95.47           C
ATOM   1892  CD  PRO   244     -28.835 -49.433  35.141  1.00 95.47           C
ATOM   1893  CB  PRO   244     -30.626 -49.377  33.530  1.00 95.47           C
ATOM   1894  CG  PRO   244     -29.918 -48.505  34.579  1.00 95.47           C
ATOM   1895  C   PRO   244     -29.106 -50.210  31.680  1.00 95.47           C
ATOM   1896  O   PRO   244     -28.150 -49.469  31.453  1.00 95.47           O
ATOM   1897  N   LEU   245     -29.787 -50.854  30.712  1.00 53.54           N
ATOM   1898  CA  LEU   245     -29.417 -50.727  29.333  1.00 53.54           C
ATOM   1899  CB  LEU   245     -29.013 -52.068  28.694  1.00 53.54           C
ATOM   1900  CG  LEU   245     -28.651 -51.976  27.199  1.00 53.54           C
ATOM   1901  CD1 LEU   245     -27.404 -51.107  26.967  1.00 53.54           C
ATOM   1902  CD2 LEU   245     -28.526 -53.376  26.575  1.00 53.54           C
ATOM   1903  C   LEU   245     -30.607 -50.228  28.576  1.00 53.54           C
ATOM   1904  O   LEU   245     -31.716 -50.735  28.737  1.00 53.54           O
ATOM   1905  N   THR   246     -30.403 -49.194  27.736  1.00114.34           N
ATOM   1906  CA  THR   246     -31.466 -48.695  26.912  1.00114.34           C
ATOM   1907  CB  THR   246     -31.802 -47.256  27.172  1.00114.34           C
ATOM   1908  OG1 THR   246     -30.679 -46.433  26.892  1.00114.34           O
ATOM   1909  CG2 THR   246     -32.216 -47.108  28.646  1.00114.34           C
ATOM   1910  C   THR   246     -30.990 -48.800  25.497  1.00114.34           C
ATOM   1911  O   THR   246     -29.881 -48.376  25.174  1.00114.34           O
ATOM   1912  N   LEU   247     -31.827 -49.379  24.614  1.00115.10           N
ATOM   1913  CA  LEU   247     -31.449 -49.592  23.244  1.00115.10           C
ATOM   1914  CB  LEU   247     -31.614 -51.086  22.861  1.00115.10           C
ATOM   1915  CG  LEU   247     -31.255 -51.552  21.428  1.00115.10           C
ATOM   1916  CD1 LEU   247     -31.484 -53.068  21.308  1.00115.10           C
ATOM   1917  CD2 LEU   247     -32.019 -50.812  20.318  1.00115.10           C
ATOM   1918  C   LEU   247     -32.363 -48.768  22.387  1.00115.10           C
ATOM   1919  O   LEU   247     -33.576 -48.769  22.586  1.00115.10           O
ATOM   1920  N   LEU   248     -31.793 -48.020  21.416  1.00166.48           N
ATOM   1921  CA  LEU   248     -32.607 -47.290  20.478  1.00166.48           C
ATOM   1922  CB  LEU   248     -32.620 -45.754  20.690  1.00166.48           C
ATOM   1923  CG  LEU   248     -31.253 -45.035  20.688  1.00166.48           C
ATOM   1924  CD1 LEU   248     -31.428 -43.523  20.929  1.00166.48           C
ATOM   1925  CD2 LEU   248     -30.270 -45.658  21.689  1.00166.48           C
ATOM   1926  C   LEU   248     -32.112 -47.631  19.087  1.00166.48           C
ATOM   1927  O   LEU   248     -30.927 -47.898  18.920  1.00166.48           O
ATOM   1928  N   ARG   249     -32.986 -47.685  18.046  1.00265.87           N
ATOM   1929  CA  ARG   249     -32.491 -48.017  16.725  1.00265.87           C
ATOM   1930  CB  ARG   249     -33.551 -48.657  15.813  1.00265.87           C
ATOM   1931  CG  ARG   249     -33.782 -50.136  16.130  1.00265.87           C
ATOM   1932  CD  ARG   249     -34.262 -50.394  17.560  1.00265.87           C
ATOM   1933  NE  ARG   249     -34.356 -51.871  17.735  1.00265.87           N
ATOM   1934  CZ  ARG   249     -35.550 -52.513  17.577  1.00265.87           C
ATOM   1935  NH1 ARG   249     -36.678 -51.797  17.297  1.00265.87           N
ATOM   1936  NH2 ARG   249     -35.618 -53.870  17.709  1.00265.87           N
ATOM   1937  C   ARG   249     -31.998 -46.760  16.075  1.00265.87           C
ATOM   1938  O   ARG   249     -32.544 -46.278  15.083  1.00265.87           O
ATOM   1939  N   ASP   250     -30.885 -46.228  16.608  1.00133.36           N
ATOM   1940  CA  ASP   250     -30.330 -45.001  16.132  1.00133.36           C
ATOM   1941  CB  ASP   250     -30.450 -43.845  17.139  1.00133.36           C
ATOM   1942  CG  ASP   250     -31.894 -43.366  17.104  1.00133.36           C
ATOM   1943  OD1 ASP   250     -32.424 -43.190  15.975  1.00133.36           O
ATOM   1944  OD2 ASP   250     -32.484 -43.160  18.198  1.00133.36           O
ATOM   1945  C   ASP   250     -28.882 -45.214  15.839  1.00133.36           C
ATOM   1946  O   ASP   250     -28.338 -46.295  16.048  1.00133.36           O
ATOM   1947  N   MET   251     -28.235 -44.161  15.309  1.00210.00           N
ATOM   1948  CA  MET   251     -26.855 -44.174  14.927  1.00210.00           C
ATOM   1949  CB  MET   251     -26.545 -43.178  13.807  1.00210.00           C
ATOM   1950  CG  MET   251     -27.167 -43.555  12.463  1.00210.00           C
ATOM   1951  SD  MET   251     -26.170 -44.633  11.394  1.00210.00           S
ATOM   1952  CE  MET   251     -26.728 -46.165  12.177  1.00210.00           C
ATOM   1953  C   MET   251     -25.981 -43.823  16.093  1.00210.00           C
ATOM   1954  O   MET   251     -26.419 -43.728  17.239  1.00210.00           O
ATOM   1955  N   HIS   252     -24.681 -43.664  15.778  1.00165.55           N
ATOM   1956  CA  HIS   252     -23.602 -43.366  16.671  1.00165.55           C
ATOM   1957  ND1 HIS   252     -20.744 -44.518  17.701  1.00165.55           N
ATOM   1958  CG  HIS   252     -21.069 -43.446  16.899  1.00165.55           C
ATOM   1959  CB  HIS   252     -22.238 -43.433  15.961  1.00165.55           C
ATOM   1960  NE2 HIS   252     -19.213 -42.951  18.082  1.00165.55           N
ATOM   1961  CD2 HIS   252     -20.125 -42.498  17.145  1.00165.55           C
ATOM   1962  CE1 HIS   252     -19.626 -44.168  18.387  1.00165.55           C
ATOM   1963  C   HIS   252     -23.752 -42.001  17.261  1.00165.55           C
ATOM   1964  O   HIS   252     -23.318 -41.788  18.393  1.00165.55           O
ATOM   1965  N   PHE   253     -24.321 -41.013  16.529  1.00207.39           N
ATOM   1966  CA  PHE   253     -24.433 -39.731  17.184  1.00207.39           C
ATOM   1967  CB  PHE   253     -24.015 -38.555  16.280  1.00207.39           C
ATOM   1968  CG  PHE   253     -22.575 -38.703  15.929  1.00207.39           C
ATOM   1969  CD1 PHE   253     -22.201 -39.429  14.822  1.00207.39           C
ATOM   1970  CD2 PHE   253     -21.599 -38.115  16.701  1.00207.39           C
ATOM   1971  CE1 PHE   253     -20.875 -39.567  14.488  1.00207.39           C
ATOM   1972  CE2 PHE   253     -20.271 -38.250  16.372  1.00207.39           C
ATOM   1973  CZ  PHE   253     -19.907 -38.976  15.263  1.00207.39           C
ATOM   1974  C   PHE   253     -25.871 -39.464  17.560  1.00207.39           C
ATOM   1975  O   PHE   253     -26.399 -38.418  17.183  1.00207.39           O
ATOM   1976  N   PRO   254     -26.539 -40.301  18.317  1.00177.72           N
ATOM   1977  CA  PRO   254     -27.916 -40.099  18.659  1.00177.72           C
ATOM   1978  CD  PRO   254     -25.938 -41.282  19.199  1.00177.72           C
ATOM   1979  CB  PRO   254     -28.347 -41.371  19.378  1.00177.72           C
ATOM   1980  CG  PRO   254     -27.065 -41.792  20.103  1.00177.72           C
ATOM   1981  C   PRO   254     -28.133 -38.899  19.530  1.00177.72           C
ATOM   1982  O   PRO   254     -29.286 -38.502  19.694  1.00177.72           O
ATOM   1983  N   TYR   255     -27.082 -38.320  20.139  1.00203.21           N
ATOM   1984  CA  TYR   255     -27.354 -37.207  21.002  1.00203.21           C
ATOM   1985  CB  TYR   255     -26.099 -36.646  21.712  1.00203.21           C
ATOM   1986  CG  TYR   255     -25.242 -35.934  20.720  1.00203.21           C
ATOM   1987  CD1 TYR   255     -25.459 -34.599  20.461  1.00203.21           C
ATOM   1988  CD2 TYR   255     -24.240 -36.587  20.040  1.00203.21           C
ATOM   1989  CE1 TYR   255     -24.688 -33.922  19.546  1.00203.21           C
ATOM   1990  CE2 TYR   255     -23.465 -35.916  19.123  1.00203.21           C
ATOM   1991  CZ  TYR   255     -23.688 -34.583  18.875  1.00203.21           C
ATOM   1992  OH  TYR   255     -22.893 -33.896  17.933  1.00203.21           O
ATOM   1993  C   TYR   255     -27.958 -36.144  20.138  1.00203.21           C
ATOM   1994  O   TYR   255     -28.873 -35.438  20.561  1.00203.21           O
ATOM   1995  N   VAL   256     -27.404 -35.954  18.924  1.00135.16           N
ATOM   1996  CA  VAL   256     -27.961 -35.010  18.004  1.00135.16           C
ATOM   1997  CB  VAL   256     -27.012 -34.615  16.910  1.00135.16           C
ATOM   1998  CG1 VAL   256     -26.585 -35.880  16.152  1.00135.16           C
ATOM   1999  CG2 VAL   256     -27.707 -33.570  16.020  1.00135.16           C
ATOM   2000  C   VAL   256     -29.201 -35.548  17.351  1.00135.16           C
ATOM   2001  O   VAL   256     -30.206 -34.848  17.251  1.00135.16           O
ATOM   2002  N   THR   257     -29.154 -36.812  16.874  1.00180.92           N
ATOM   2003  CA  THR   257     -30.245 -37.360  16.112  1.00180.92           C
ATOM   2004  CB  THR   257     -29.927 -38.701  15.519  1.00180.92           C
ATOM   2005  OG1 THR   257     -29.738 -39.667  16.542  1.00180.92           O
ATOM   2006  CG2 THR   257     -28.647 -38.565  14.677  1.00180.92           C
ATOM   2007  C   THR   257     -31.484 -37.506  16.938  1.00180.92           C
ATOM   2008  O   THR   257     -32.544 -37.028  16.538  1.00180.92           O
ATOM   2009  N   ALA   258     -31.403 -38.172  18.110  1.00169.18           N
ATOM   2010  CA  ALA   258     -32.607 -38.281  18.886  1.00169.18           C
ATOM   2011  CB  ALA   258     -32.968 -39.734  19.236  1.00169.18           C
ATOM   2012  C   ALA   258     -32.371 -37.570  20.177  1.00169.18           C
ATOM   2013  O   ALA   258     -32.338 -38.170  21.251  1.00169.18           O
ATOM   2014  N   PRO   259     -32.245 -36.281  20.085  1.00186.14           N
ATOM   2015  CA  PRO   259     -31.975 -35.459  21.226  1.00186.14           C
ATOM   2016  CD  PRO   259     -32.753 -35.509  18.967  1.00186.14           C
ATOM   2017  CB  PRO   259     -31.965 -34.017  20.717  1.00186.14           C
ATOM   2018  CG  PRO   259     -32.118 -34.126  19.188  1.00186.14           C
ATOM   2019  C   PRO   259     -33.033 -35.585  22.275  1.00186.14           C
ATOM   2020  O   PRO   259     -32.697 -35.664  23.455  1.00186.14           O
ATOM   2021  N   ALA   260     -34.317 -35.583  21.865  1.00 38.80           N
ATOM   2022  CA  ALA   260     -35.402 -35.563  22.802  1.00 38.80           C
ATOM   2023  CB  ALA   260     -36.774 -35.441  22.118  1.00 38.80           C
ATOM   2024  C   ALA   260     -35.420 -36.813  23.616  1.00 38.80           C
ATOM   2025  O   ALA   260     -35.578 -36.762  24.835  1.00 38.80           O
ATOM   2026  N   GLU   261     -35.251 -37.976  22.963  1.00 45.26           N
ATOM   2027  CA  GLU   261     -35.336 -39.202  23.698  1.00 45.26           C
ATOM   2028  CB  GLU   261     -35.262 -40.458  22.815  1.00 45.26           C
ATOM   2029  CG  GLU   261     -36.485 -40.636  21.917  1.00 45.26           C
ATOM   2030  CD  GLU   261     -36.377 -42.000  21.251  1.00 45.26           C
ATOM   2031  OE1 GLU   261     -36.566 -43.021  21.965  1.00 45.26           O
ATOM   2032  OE2 GLU   261     -36.101 -42.040  20.023  1.00 45.26           O
ATOM   2033  C   GLU   261     -34.198 -39.274  24.659  1.00 45.26           C
ATOM   2034  O   GLU   261     -34.364 -39.669  25.811  1.00 45.26           O
ATOM   2035  N   PHE   262     -33.004 -38.873  24.195  1.00 64.05           N
ATOM   2036  CA  PHE   262     -31.813 -38.960  24.985  1.00 64.05           C
ATOM   2037  CB  PHE   262     -30.585 -38.495  24.181  1.00 64.05           C
ATOM   2038  CG  PHE   262     -29.364 -38.657  25.015  1.00 64.05           C
ATOM   2039  CD1 PHE   262     -28.764 -39.888  25.117  1.00 64.05           C
ATOM   2040  CD2 PHE   262     -28.809 -37.587  25.679  1.00 64.05           C
ATOM   2041  CE1 PHE   262     -27.632 -40.058  25.878  1.00 64.05           C
ATOM   2042  CE2 PHE   262     -27.676 -37.751  26.442  1.00 64.05           C
ATOM   2043  CZ  PHE   262     -27.085 -38.988  26.545  1.00 64.05           C
ATOM   2044  C   PHE   262     -31.946 -38.081  26.190  1.00 64.05           C
ATOM   2045  O   PHE   262     -31.664 -38.497  27.314  1.00 64.05           O
ATOM   2046  N   ALA   263     -32.407 -36.834  25.988  1.00 31.00           N
ATOM   2047  CA  ALA   263     -32.498 -35.898  27.069  1.00 31.00           C
ATOM   2048  CB  ALA   263     -33.013 -34.519  26.622  1.00 31.00           C
ATOM   2049  C   ALA   263     -33.449 -36.422  28.099  1.00 31.00           C
ATOM   2050  O   ALA   263     -33.190 -36.327  29.298  1.00 31.00           O
ATOM   2051  N   GLU   264     -34.577 -37.003  27.650  1.00 69.50           N
ATOM   2052  CA  GLU   264     -35.588 -37.470  28.554  1.00 69.50           C
ATOM   2053  CB  GLU   264     -36.783 -38.099  27.816  1.00 69.50           C
ATOM   2054  CG  GLU   264     -37.537 -37.130  26.903  1.00 69.50           C
ATOM   2055  CD  GLU   264     -38.345 -36.183  27.775  1.00 69.50           C
ATOM   2056  OE1 GLU   264     -37.738 -35.543  28.675  1.00 69.50           O
ATOM   2057  OE2 GLU   264     -39.582 -36.089  27.555  1.00 69.50           O
ATOM   2058  C   GLU   264     -35.014 -38.547  29.415  1.00 69.50           C
ATOM   2059  O   GLU   264     -35.186 -38.537  30.633  1.00 69.50           O
ATOM   2060  N   TYR   265     -34.298 -39.503  28.799  1.00 53.04           N
ATOM   2061  CA  TYR   265     -33.776 -40.605  29.550  1.00 53.04           C
ATOM   2062  CB  TYR   265     -33.161 -41.724  28.690  1.00 53.04           C
ATOM   2063  CG  TYR   265     -34.295 -42.496  28.106  1.00 53.04           C
ATOM   2064  CD1 TYR   265     -34.975 -43.403  28.888  1.00 53.04           C
ATOM   2065  CD2 TYR   265     -34.678 -42.333  26.794  1.00 53.04           C
ATOM   2066  CE1 TYR   265     -36.024 -44.129  28.378  1.00 53.04           C
ATOM   2067  CE2 TYR   265     -35.728 -43.058  26.278  1.00 53.04           C
ATOM   2068  CZ  TYR   265     -36.405 -43.956  27.069  1.00 53.04           C
ATOM   2069  OH  TYR   265     -37.482 -44.700  26.542  1.00 53.04           O
ATOM   2070  C   TYR   265     -32.758 -40.142  30.535  1.00 53.04           C
ATOM   2071  O   TYR   265     -32.730 -40.620  31.668  1.00 53.04           O
ATOM   2072  N   VAL   266     -31.875 -39.208  30.141  1.00 58.92           N
ATOM   2073  CA  VAL   266     -30.868 -38.834  31.085  1.00 58.92           C
ATOM   2074  CB  VAL   266     -29.807 -37.924  30.562  1.00 58.92           C
ATOM   2075  CG1 VAL   266     -28.851 -37.671  31.740  1.00 58.92           C
ATOM   2076  CG2 VAL   266     -29.146 -38.558  29.324  1.00 58.92           C
ATOM   2077  C   VAL   266     -31.506 -38.149  32.254  1.00 58.92           C
ATOM   2078  O   VAL   266     -31.091 -38.331  33.396  1.00 58.92           O
ATOM   2079  N   ALA   267     -32.537 -37.325  32.005  1.00 33.42           N
ATOM   2080  CA  ALA   267     -33.132 -36.614  33.098  1.00 33.42           C
ATOM   2081  CB  ALA   267     -34.274 -35.682  32.659  1.00 33.42           C
ATOM   2082  C   ALA   267     -33.706 -37.592  34.079  1.00 33.42           C
ATOM   2083  O   ALA   267     -33.536 -37.436  35.287  1.00 33.42           O
ATOM   2084  N   LYS   268     -34.392 -38.643  33.592  1.00 79.90           N
ATOM   2085  CA  LYS   268     -35.012 -39.546  34.518  1.00 79.90           C
ATOM   2086  CB  LYS   268     -35.840 -40.664  33.858  1.00 79.90           C
ATOM   2087  CG  LYS   268     -35.000 -41.775  33.227  1.00 79.90           C
ATOM   2088  CD  LYS   268     -35.794 -43.059  32.974  1.00 79.90           C
ATOM   2089  CE  LYS   268     -34.937 -44.226  32.479  1.00 79.90           C
ATOM   2090  NZ  LYS   268     -35.730 -45.476  32.491  1.00 79.90           N
ATOM   2091  C   LYS   268     -33.960 -40.220  35.341  1.00 79.90           C
ATOM   2092  O   LYS   268     -34.103 -40.343  36.557  1.00 79.90           O
ATOM   2093  N   VAL   269     -32.860 -40.661  34.702  1.00 82.63           N
ATOM   2094  CA  VAL   269     -31.853 -41.386  35.423  1.00 82.63           C
ATOM   2095  CB  VAL   269     -30.741 -41.911  34.559  1.00 82.63           C
ATOM   2096  CG1 VAL   269     -29.930 -40.734  33.999  1.00 82.63           C
ATOM   2097  CG2 VAL   269     -29.902 -42.887  35.400  1.00 82.63           C
ATOM   2098  C   VAL   269     -31.253 -40.497  36.462  1.00 82.63           C
ATOM   2099  O   VAL   269     -30.980 -40.933  37.579  1.00 82.63           O
ATOM   2100  N   THR   270     -31.052 -39.212  36.119  1.00 47.16           N
ATOM   2101  CA  THR   270     -30.440 -38.282  37.019  1.00 47.16           C
ATOM   2102  CB  THR   270     -30.341 -36.904  36.435  1.00 47.16           C
ATOM   2103  OG1 THR   270     -29.580 -36.935  35.237  1.00 47.16           O
ATOM   2104  CG2 THR   270     -29.675 -35.976  37.464  1.00 47.16           C
ATOM   2105  C   THR   270     -31.289 -38.189  38.242  1.00 47.16           C
ATOM   2106  O   THR   270     -30.778 -38.151  39.360  1.00 47.16           O
ATOM   2107  N   ARG   271     -32.620 -38.146  38.056  1.00279.64           N
ATOM   2108  CA  ARG   271     -33.506 -38.059  39.177  1.00279.64           C
ATOM   2109  CB  ARG   271     -34.820 -37.342  38.819  1.00279.64           C
ATOM   2110  CG  ARG   271     -35.827 -37.199  39.963  1.00279.64           C
ATOM   2111  CD  ARG   271     -35.698 -35.911  40.782  1.00279.64           C
ATOM   2112  NE  ARG   271     -34.373 -35.880  41.459  1.00279.64           N
ATOM   2113  CZ  ARG   271     -34.054 -34.800  42.233  1.00279.64           C
ATOM   2114  NH1 ARG   271     -34.940 -33.769  42.359  1.00279.64           N
ATOM   2115  NH2 ARG   271     -32.856 -34.750  42.886  1.00279.64           N
ATOM   2116  C   ARG   271     -33.897 -39.461  39.516  1.00279.64           C
ATOM   2117  O   ARG   271     -34.878 -39.980  38.987  1.00279.64           O
ATOM   2118  N   GLN   272     -33.151 -40.126  40.415  1.00273.15           N
ATOM   2119  CA  GLN   272     -33.575 -41.452  40.748  1.00273.15           C
ATOM   2120  CB  GLN   272     -32.484 -42.528  40.643  1.00273.15           C
ATOM   2121  CG  GLN   272     -33.008 -43.914  41.029  1.00273.15           C
ATOM   2122  CD  GLN   272     -31.877 -44.923  40.903  1.00273.15           C
ATOM   2123  OE1 GLN   272     -31.461 -45.522  41.894  1.00273.15           O
ATOM   2124  NE2 GLN   272     -31.367 -45.122  39.658  1.00273.15           N
ATOM   2125  C   GLN   272     -34.014 -41.453  42.173  1.00273.15           C
ATOM   2126  O   GLN   272     -33.204 -41.288  43.084  1.00273.15           O
ATOM   2127  N   TYR   273     -35.329 -41.641  42.387  1.00248.10           N
ATOM   2128  CA  TYR   273     -35.896 -41.730  43.699  1.00248.10           C
ATOM   2129  CB  TYR   273     -36.691 -40.490  44.149  1.00248.10           C
ATOM   2130  CG  TYR   273     -35.759 -39.485  44.733  1.00248.10           C
ATOM   2131  CD1 TYR   273     -35.136 -38.530  43.963  1.00248.10           C
ATOM   2132  CD2 TYR   273     -35.515 -39.513  46.087  1.00248.10           C
ATOM   2133  CE1 TYR   273     -34.284 -37.618  44.544  1.00248.10           C
ATOM   2134  CE2 TYR   273     -34.667 -38.606  46.673  1.00248.10           C
ATOM   2135  CZ  TYR   273     -34.050 -37.655  45.899  1.00248.10           C
ATOM   2136  OH  TYR   273     -33.178 -36.721  46.497  1.00248.10           O
ATOM   2137  C   TYR   273     -36.842 -42.878  43.706  1.00248.10           C
ATOM   2138  O   TYR   273     -37.352 -43.291  42.665  1.00248.10           O
ATOM   2139  N   LEU   274     -37.073 -43.446  44.902  1.00129.43           N
ATOM   2140  CA  LEU   274     -38.000 -44.524  45.014  1.00129.43           C
ATOM   2141  CB  LEU   274     -37.511 -45.645  45.944  1.00129.43           C
ATOM   2142  CG  LEU   274     -38.507 -46.811  46.071  1.00129.43           C
ATOM   2143  CD1 LEU   274     -38.734 -47.506  44.718  1.00129.43           C
ATOM   2144  CD2 LEU   274     -38.078 -47.786  47.179  1.00129.43           C
ATOM   2145  C   LEU   274     -39.262 -43.936  45.630  1.00129.43           C
ATOM   2146  O   LEU   274     -39.225 -43.614  46.848  1.00129.43           O
ATOM   2147  OXT LEU   274     -40.277 -43.797  44.896  1.00129.43           O
