# Supplementary material for: Zearalenone lactonohydrolase activity in Hypocreales and its evolutionary relationships within the epoxide hydrolase subset of a/b-hydrolases
Source: BMC Microbiol. 2014 Apr 3;14:82. doi: 10.1186/1471-2180-14-82 (PMC4021089; doi:10.1186/1471-2180-14-82)
Supplement: Additional file 2 — Structure models from homology modelling. [file 1471-2180-14-82-S2.zip › BiOc.pdb]

REMARK   templates = 1va4A 3om8A 1a8sA 2xuaA 1a8qA 
ATOM      1  N   MET     1     -44.931 124.746 -13.764  1.00105.88           N
ATOM      2  CA  MET     1     -46.358 124.382 -13.910  1.00105.88           C
ATOM      3  CB  MET     1     -46.484 122.993 -14.564  1.00105.88           C
ATOM      4  CG  MET     1     -47.905 122.630 -15.004  1.00105.88           C
ATOM      5  SD  MET     1     -48.059 120.996 -15.786  1.00105.88           S
ATOM      6  CE  MET     1     -47.370 121.520 -17.383  1.00105.88           C
ATOM      7  C   MET     1     -47.015 124.367 -12.568  1.00105.88           C
ATOM      8  O   MET     1     -46.421 124.778 -11.572  1.00105.88           O
ATOM      9  N   ARG     2     -48.277 123.905 -12.513  1.00200.90           N
ATOM     10  CA  ARG     2     -48.988 123.872 -11.271  1.00200.90           C
ATOM     11  CB  ARG     2     -50.518 123.831 -11.434  1.00200.90           C
ATOM     12  CG  ARG     2     -51.029 122.628 -12.227  1.00200.90           C
ATOM     13  CD  ARG     2     -52.551 122.611 -12.383  1.00200.90           C
ATOM     14  NE  ARG     2     -52.930 123.796 -13.203  1.00200.90           N
ATOM     15  CZ  ARG     2     -53.215 124.987 -12.598  1.00200.90           C
ATOM     16  NH1 ARG     2     -53.158 125.095 -11.238  1.00200.90           N
ATOM     17  NH2 ARG     2     -53.559 126.071 -13.353  1.00200.90           N
ATOM     18  C   ARG     2     -48.557 122.672 -10.497  1.00200.90           C
ATOM     19  O   ARG     2     -48.111 121.670 -11.056  1.00200.90           O
ATOM     20  N   THR     3     -48.662 122.770  -9.160  1.00124.78           N
ATOM     21  CA  THR     3     -48.276 121.697  -8.296  1.00124.78           C
ATOM     22  CB  THR     3     -48.371 122.056  -6.840  1.00124.78           C
ATOM     23  OG1 THR     3     -47.863 120.997  -6.043  1.00124.78           O
ATOM     24  CG2 THR     3     -49.837 122.348  -6.478  1.00124.78           C
ATOM     25  C   THR     3     -49.173 120.531  -8.558  1.00124.78           C
ATOM     26  O   THR     3     -48.729 119.386  -8.598  1.00124.78           O
ATOM     27  N   ARG     4     -50.473 120.803  -8.754  1.00145.55           N
ATOM     28  CA  ARG     4     -51.436 119.769  -8.977  1.00145.55           C
ATOM     29  CB  ARG     4     -52.875 120.314  -8.972  1.00145.55           C
ATOM     30  CG  ARG     4     -53.325 120.898  -7.633  1.00145.55           C
ATOM     31  CD  ARG     4     -54.755 121.438  -7.674  1.00145.55           C
ATOM     32  NE  ARG     4     -55.580 120.430  -8.396  1.00145.55           N
ATOM     33  CZ  ARG     4     -56.877 120.212  -8.031  1.00145.55           C
ATOM     34  NH1 ARG     4     -57.417 120.901  -6.984  1.00145.55           N
ATOM     35  NH2 ARG     4     -57.630 119.300  -8.712  1.00145.55           N
ATOM     36  C   ARG     4     -51.232 119.236 -10.351  1.00145.55           C
ATOM     37  O   ARG     4     -50.952 119.982 -11.287  1.00145.55           O
ATOM     38  N   SER     5     -51.353 117.906 -10.495  1.00194.20           N
ATOM     39  CA  SER     5     -51.309 117.321 -11.798  1.00194.20           C
ATOM     40  CB  SER     5     -50.091 116.425 -12.049  1.00194.20           C
ATOM     41  OG  SER     5     -50.176 115.275 -11.225  1.00194.20           O
ATOM     42  C   SER     5     -52.516 116.449 -11.846  1.00194.20           C
ATOM     43  O   SER     5     -52.914 115.883 -10.828  1.00194.20           O
ATOM     44  N   THR     6     -53.153 116.328 -13.023  1.00 54.27           N
ATOM     45  CA  THR     6     -54.330 115.518 -13.057  1.00 54.27           C
ATOM     46  CB  THR     6     -55.579 116.288 -13.374  1.00 54.27           C
ATOM     47  OG1 THR     6     -55.783 117.312 -12.412  1.00 54.27           O
ATOM     48  CG2 THR     6     -56.768 115.313 -13.367  1.00 54.27           C
ATOM     49  C   THR     6     -54.168 114.496 -14.128  1.00 54.27           C
ATOM     50  O   THR     6     -53.553 114.744 -15.163  1.00 54.27           O
ATOM     51  N   ILE     7     -54.715 113.294 -13.875  1.00 94.28           N
ATOM     52  CA  ILE     7     -54.672 112.245 -14.843  1.00 94.28           C
ATOM     53  CB  ILE     7     -53.912 111.037 -14.380  1.00 94.28           C
ATOM     54  CG2 ILE     7     -54.607 110.484 -13.125  1.00 94.28           C
ATOM     55  CG1 ILE     7     -53.770 110.021 -15.527  1.00 94.28           C
ATOM     56  CD1 ILE     7     -52.786 108.892 -15.225  1.00 94.28           C
ATOM     57  C   ILE     7     -56.081 111.823 -15.065  1.00 94.28           C
ATOM     58  O   ILE     7     -56.860 111.698 -14.121  1.00 94.28           O
ATOM     59  N   SER     8     -56.461 111.607 -16.335  1.00 85.01           N
ATOM     60  CA  SER     8     -57.807 111.197 -16.568  1.00 85.01           C
ATOM     61  CB  SER     8     -58.442 111.843 -17.811  1.00 85.01           C
ATOM     62  OG  SER     8     -59.775 111.382 -17.969  1.00 85.01           O
ATOM     63  C   SER     8     -57.775 109.724 -16.790  1.00 85.01           C
ATOM     64  O   SER     8     -57.007 109.220 -17.607  1.00 85.01           O
ATOM     65  N   THR     9     -58.621 108.997 -16.042  1.00134.07           N
ATOM     66  CA  THR     9     -58.693 107.573 -16.157  1.00134.07           C
ATOM     67  CB  THR     9     -59.403 106.951 -14.996  1.00134.07           C
ATOM     68  OG1 THR     9     -59.428 105.536 -15.104  1.00134.07           O
ATOM     69  CG2 THR     9     -60.830 107.503 -14.997  1.00134.07           C
ATOM     70  C   THR     9     -59.504 107.290 -17.377  1.00134.07           C
ATOM     71  O   THR     9     -60.125 108.185 -17.947  1.00134.07           O
ATOM     72  N   PRO    10     -59.490 106.064 -17.814  1.00139.10           N
ATOM     73  CA  PRO    10     -60.280 105.724 -18.960  1.00139.10           C
ATOM     74  CD  PRO    10     -58.292 105.244 -17.720  1.00139.10           C
ATOM     75  CB  PRO    10     -59.834 104.324 -19.368  1.00139.10           C
ATOM     76  CG  PRO    10     -58.359 104.284 -18.922  1.00139.10           C
ATOM     77  C   PRO    10     -61.735 105.877 -18.655  1.00139.10           C
ATOM     78  O   PRO    10     -62.523 106.052 -19.582  1.00139.10           O
ATOM     79  N   ASN    11     -62.108 105.789 -17.366  1.00 90.69           N
ATOM     80  CA  ASN    11     -63.465 105.967 -16.938  1.00 90.69           C
ATOM     81  CB  ASN    11     -63.666 105.698 -15.442  1.00 90.69           C
ATOM     82  CG  ASN    11     -63.317 104.245 -15.189  1.00 90.69           C
ATOM     83  OD1 ASN    11     -62.310 103.961 -14.544  1.00 90.69           O
ATOM     84  ND2 ASN    11     -64.153 103.307 -15.712  1.00 90.69           N
ATOM     85  C   ASN    11     -63.811 107.400 -17.165  1.00 90.69           C
ATOM     86  O   ASN    11     -64.956 107.732 -17.463  1.00 90.69           O
ATOM     87  N   GLY    12     -62.815 108.298 -17.036  1.00 39.05           N
ATOM     88  CA  GLY    12     -63.096 109.693 -17.203  1.00 39.05           C
ATOM     89  C   GLY    12     -63.009 110.379 -15.874  1.00 39.05           C
ATOM     90  O   GLY    12     -63.249 111.581 -15.778  1.00 39.05           O
ATOM     91  N   ILE    13     -62.675 109.634 -14.802  1.00126.06           N
ATOM     92  CA  ILE    13     -62.532 110.273 -13.525  1.00126.06           C
ATOM     93  CB  ILE    13     -62.845 109.388 -12.350  1.00126.06           C
ATOM     94  CG2 ILE    13     -61.879 108.203 -12.344  1.00126.06           C
ATOM     95  CG1 ILE    13     -62.854 110.205 -11.049  1.00126.06           C
ATOM     96  CD1 ILE    13     -63.432 109.442  -9.858  1.00126.06           C
ATOM     97  C   ILE    13     -61.131 110.795 -13.425  1.00126.06           C
ATOM     98  O   ILE    13     -60.179 110.145 -13.854  1.00126.06           O
ATOM     99  N   THR    14     -60.978 112.016 -12.873  1.00118.41           N
ATOM    100  CA  THR    14     -59.690 112.646 -12.822  1.00118.41           C
ATOM    101  CB  THR    14     -59.750 114.139 -12.962  1.00118.41           C
ATOM    102  OG1 THR    14     -60.505 114.701 -11.899  1.00118.41           O
ATOM    103  CG2 THR    14     -60.392 114.488 -14.315  1.00118.41           C
ATOM    104  C   THR    14     -59.041 112.354 -11.510  1.00118.41           C
ATOM    105  O   THR    14     -59.664 112.437 -10.452  1.00118.41           O
ATOM    106  N   TRP    15     -57.742 111.995 -11.567  1.00 92.84           N
ATOM    107  CA  TRP    15     -57.005 111.677 -10.381  1.00 92.84           C
ATOM    108  CB  TRP    15     -56.141 110.413 -10.506  1.00 92.84           C
ATOM    109  CG  TRP    15     -56.890 109.173 -10.903  1.00 92.84           C
ATOM    110  CD2 TRP    15     -58.164 108.808 -10.366  1.00 92.84           C
ATOM    111  CD1 TRP    15     -56.578 108.235 -11.843  1.00 92.84           C
ATOM    112  NE1 TRP    15     -57.571 107.289 -11.906  1.00 92.84           N
ATOM    113  CE2 TRP    15     -58.557 107.636 -11.008  1.00 92.84           C
ATOM    114  CE3 TRP    15     -58.942 109.404  -9.415  1.00 92.84           C
ATOM    115  CZ2 TRP    15     -59.739 107.037 -10.704  1.00 92.84           C
ATOM    116  CZ3 TRP    15     -60.140 108.801  -9.116  1.00 92.84           C
ATOM    117  CH2 TRP    15     -60.523 107.642  -9.754  1.00 92.84           C
ATOM    118  C   TRP    15     -56.000 112.766 -10.188  1.00 92.84           C
ATOM    119  O   TRP    15     -55.282 113.131 -11.117  1.00 92.84           O
ATOM    120  N   TYR    16     -55.917 113.299  -8.957  1.00 78.95           N
ATOM    121  CA  TYR    16     -54.966 114.325  -8.642  1.00 78.95           C
ATOM    122  CB  TYR    16     -55.483 115.283  -7.554  1.00 78.95           C
ATOM    123  CG  TYR    16     -54.347 116.099  -7.039  1.00 78.95           C
ATOM    124  CD1 TYR    16     -53.991 117.281  -7.641  1.00 78.95           C
ATOM    125  CD2 TYR    16     -53.633 115.671  -5.940  1.00 78.95           C
ATOM    126  CE1 TYR    16     -52.942 118.015  -7.143  1.00 78.95           C
ATOM    127  CE2 TYR    16     -52.582 116.406  -5.442  1.00 78.95           C
ATOM    128  CZ  TYR    16     -52.235 117.587  -6.048  1.00 78.95           C
ATOM    129  OH  TYR    16     -51.160 118.355  -5.551  1.00 78.95           O
ATOM    130  C   TYR    16     -53.749 113.659  -8.090  1.00 78.95           C
ATOM    131  O   TYR    16     -53.854 112.798  -7.219  1.00 78.95           O
ATOM    132  N   TYR    17     -52.554 114.002  -8.614  1.00177.48           N
ATOM    133  CA  TYR    17     -51.383 113.437  -8.010  1.00177.48           C
ATOM    134  CB  TYR    17     -50.870 112.115  -8.627  1.00177.48           C
ATOM    135  CG  TYR    17     -50.396 112.266 -10.034  1.00177.48           C
ATOM    136  CD1 TYR    17     -49.169 112.814 -10.316  1.00177.48           C
ATOM    137  CD2 TYR    17     -51.163 111.816 -11.080  1.00177.48           C
ATOM    138  CE1 TYR    17     -48.724 112.936 -11.612  1.00177.48           C
ATOM    139  CE2 TYR    17     -50.728 111.936 -12.379  1.00177.48           C
ATOM    140  CZ  TYR    17     -49.507 112.499 -12.650  1.00177.48           C
ATOM    141  OH  TYR    17     -49.059 112.622 -13.982  1.00177.48           O
ATOM    142  C   TYR    17     -50.284 114.449  -7.992  1.00177.48           C
ATOM    143  O   TYR    17     -50.348 115.477  -8.664  1.00177.48           O
ATOM    144  N   GLU    18     -49.257 114.192  -7.158  1.00 58.23           N
ATOM    145  CA  GLU    18     -48.133 115.075  -7.055  1.00 58.23           C
ATOM    146  CB  GLU    18     -47.916 115.615  -5.630  1.00 58.23           C
ATOM    147  CG  GLU    18     -49.040 116.527  -5.135  1.00 58.23           C
ATOM    148  CD  GLU    18     -48.690 116.971  -3.722  1.00 58.23           C
ATOM    149  OE1 GLU    18     -47.637 116.513  -3.203  1.00 58.23           O
ATOM    150  OE2 GLU    18     -49.470 117.772  -3.140  1.00 58.23           O
ATOM    151  C   GLU    18     -46.923 114.266  -7.395  1.00 58.23           C
ATOM    152  O   GLU    18     -46.852 113.082  -7.071  1.00 58.23           O
ATOM    153  N   GLN    19     -45.947 114.884  -8.092  1.00205.17           N
ATOM    154  CA  GLN    19     -44.738 114.190  -8.426  1.00205.17           C
ATOM    155  CB  GLN    19     -44.535 113.988  -9.937  1.00205.17           C
ATOM    156  CG  GLN    19     -44.330 115.295 -10.707  1.00205.17           C
ATOM    157  CD  GLN    19     -45.645 116.060 -10.702  1.00205.17           C
ATOM    158  OE1 GLN    19     -44.453 116.360 -10.644  1.00205.17           O
ATOM    159  NE2 GLN    19     -46.396 114.931 -10.803  1.00205.17           N
ATOM    160  C   GLN    19     -43.613 115.049  -7.950  1.00205.17           C
ATOM    161  O   GLN    19     -43.589 116.250  -8.214  1.00205.17           O
ATOM    162  N   GLU    20     -42.648 114.457  -7.222  1.00 50.03           N
ATOM    163  CA  GLU    20     -41.563 115.254  -6.730  1.00 50.03           C
ATOM    164  CB  GLU    20     -41.686 115.573  -5.231  1.00 50.03           C
ATOM    165  CG  GLU    20     -42.900 116.438  -4.882  1.00 50.03           C
ATOM    166  CD  GLU    20     -42.917 116.648  -3.375  1.00 50.03           C
ATOM    167  OE1 GLU    20     -41.838 116.967  -2.809  1.00 50.03           O
ATOM    168  OE2 GLU    20     -44.010 116.487  -2.769  1.00 50.03           O
ATOM    169  C   GLU    20     -40.292 114.478  -6.898  1.00 50.03           C
ATOM    170  O   GLU    20     -40.283 113.254  -6.788  1.00 50.03           O
ATOM    171  N   GLY    21     -39.182 115.186  -7.196  1.00 32.92           N
ATOM    172  CA  GLY    21     -37.884 114.572  -7.264  1.00 32.92           C
ATOM    173  C   GLY    21     -37.684 113.873  -8.577  1.00 32.92           C
ATOM    174  O   GLY    21     -38.515 113.952  -9.480  1.00 32.92           O
ATOM    175  N   THR    22     -36.529 113.185  -8.700  1.00 44.05           N
ATOM    176  CA  THR    22     -36.183 112.425  -9.870  1.00 44.05           C
ATOM    177  CB  THR    22     -35.201 113.138 -10.761  1.00 44.05           C
ATOM    178  OG1 THR    22     -35.735 114.394 -11.159  1.00 44.05           O
ATOM    179  CG2 THR    22     -34.922 112.276 -12.003  1.00 44.05           C
ATOM    180  C   THR    22     -35.516 111.173  -9.386  1.00 44.05           C
ATOM    181  O   THR    22     -35.076 111.104  -8.242  1.00 44.05           O
ATOM    182  N   GLY    23     -35.436 110.127 -10.245  1.00 36.41           N
ATOM    183  CA  GLY    23     -34.814 108.898  -9.829  1.00 36.41           C
ATOM    184  C   GLY    23     -35.842 107.813  -9.865  1.00 36.41           C
ATOM    185  O   GLY    23     -36.939 107.994 -10.393  1.00 36.41           O
ATOM    186  N   PRO    24     -35.499 106.676  -9.317  1.00101.28           N
ATOM    187  CA  PRO    24     -36.385 105.543  -9.270  1.00101.28           C
ATOM    188  CD  PRO    24     -34.435 106.580  -8.333  1.00101.28           C
ATOM    189  CB  PRO    24     -35.652 104.481  -8.457  1.00101.28           C
ATOM    190  CG  PRO    24     -34.764 105.316  -7.513  1.00101.28           C
ATOM    191  C   PRO    24     -37.641 105.991  -8.599  1.00101.28           C
ATOM    192  O   PRO    24     -37.566 106.741  -7.627  1.00101.28           O
ATOM    193  N   ASP    25     -38.809 105.543  -9.099  1.00 67.35           N
ATOM    194  CA  ASP    25     -40.047 106.033  -8.574  1.00 67.35           C
ATOM    195  CB  ASP    25     -41.192 106.002  -9.595  1.00 67.35           C
ATOM    196  CG  ASP    25     -40.865 107.017 -10.674  1.00 67.35           C
ATOM    197  OD1 ASP    25     -39.677 107.081 -11.086  1.00 67.35           O
ATOM    198  OD2 ASP    25     -41.793 107.763 -11.080  1.00 67.35           O
ATOM    199  C   ASP    25     -40.513 105.245  -7.394  1.00 67.35           C
ATOM    200  O   ASP    25     -40.353 104.027  -7.317  1.00 67.35           O
ATOM    201  N   VAL    26     -41.119 105.969  -6.432  1.00 76.84           N
ATOM    202  CA  VAL    26     -41.758 105.376  -5.299  1.00 76.84           C
ATOM    203  CB  VAL    26     -41.129 105.758  -3.988  1.00 76.84           C
ATOM    204  CG1 VAL    26     -41.969 105.165  -2.845  1.00 76.84           C
ATOM    205  CG2 VAL    26     -39.667 105.279  -3.990  1.00 76.84           C
ATOM    206  C   VAL    26     -43.155 105.919  -5.322  1.00 76.84           C
ATOM    207  O   VAL    26     -43.353 107.133  -5.363  1.00 76.84           O
ATOM    208  N   VAL    27     -44.168 105.030  -5.307  1.00 57.12           N
ATOM    209  CA  VAL    27     -45.530 105.480  -5.379  1.00 57.12           C
ATOM    210  CB  VAL    27     -46.336 104.747  -6.416  1.00 57.12           C
ATOM    211  CG1 VAL    27     -47.786 105.258  -6.375  1.00 57.12           C
ATOM    212  CG2 VAL    27     -45.651 104.914  -7.784  1.00 57.12           C
ATOM    213  C   VAL    27     -46.164 105.215  -4.047  1.00 57.12           C
ATOM    214  O   VAL    27     -45.988 104.146  -3.464  1.00 57.12           O
ATOM    215  N   LEU    28     -46.929 106.199  -3.533  1.00 62.81           N
ATOM    216  CA  LEU    28     -47.515 106.088  -2.226  1.00 62.81           C
ATOM    217  CB  LEU    28     -47.205 107.319  -1.356  1.00 62.81           C
ATOM    218  CG  LEU    28     -45.698 107.571  -1.156  1.00 62.81           C
ATOM    219  CD1 LEU    28     -45.445 108.810  -0.282  1.00 62.81           C
ATOM    220  CD2 LEU    28     -44.990 106.318  -0.621  1.00 62.81           C
ATOM    221  C   LEU    28     -49.010 106.030  -2.363  1.00 62.81           C
ATOM    222  O   LEU    28     -49.594 106.789  -3.134  1.00 62.81           O
ATOM    223  N   VAL    29     -49.673 105.108  -1.623  1.00114.22           N
ATOM    224  CA  VAL    29     -51.111 105.049  -1.653  1.00114.22           C
ATOM    225  CB  VAL    29     -51.675 103.756  -2.175  1.00114.22           C
ATOM    226  CG1 VAL    29     -51.306 102.619  -1.215  1.00114.22           C
ATOM    227  CG2 VAL    29     -53.191 103.933  -2.362  1.00114.22           C
ATOM    228  C   VAL    29     -51.614 105.261  -0.251  1.00114.22           C
ATOM    229  O   VAL    29     -51.200 104.597   0.700  1.00114.22           O
ATOM    230  N   PRO    30     -52.518 106.201  -0.142  1.00 93.91           N
ATOM    231  CA  PRO    30     -53.042 106.628   1.135  1.00 93.91           C
ATOM    232  CD  PRO    30     -52.526 107.285  -1.110  1.00 93.91           C
ATOM    233  CB  PRO    30     -53.505 108.075   0.949  1.00 93.91           C
ATOM    234  CG  PRO    30     -53.572 108.271  -0.574  1.00 93.91           C
ATOM    235  C   PRO    30     -54.091 105.766   1.762  1.00 93.91           C
ATOM    236  O   PRO    30     -54.646 104.894   1.096  1.00 93.91           O
ATOM    237  N   ASP    31     -54.364 106.007   3.065  1.00108.60           N
ATOM    238  CA  ASP    31     -55.352 105.256   3.782  1.00108.60           C
ATOM    239  CB  ASP    31     -55.140 105.191   5.307  1.00108.60           C
ATOM    240  CG  ASP    31     -55.354 106.571   5.909  1.00108.60           C
ATOM    241  OD1 ASP    31     -55.276 107.574   5.151  1.00108.60           O
ATOM    242  OD2 ASP    31     -55.604 106.639   7.142  1.00108.60           O
ATOM    243  C   ASP    31     -56.692 105.866   3.545  1.00108.60           C
ATOM    244  O   ASP    31     -56.825 106.890   2.873  1.00108.60           O
ATOM    245  N   GLY    32     -57.732 105.226   4.108  1.00 96.52           N
ATOM    246  CA  GLY    32     -59.060 105.711   3.922  1.00 96.52           C
ATOM    247  C   GLY    32     -59.197 106.991   4.657  1.00 96.52           C
ATOM    248  O   GLY    32     -58.632 107.173   5.736  1.00 96.52           O
ATOM    249  N   LEU    33     -60.009 107.887   4.065  1.00307.08           N
ATOM    250  CA  LEU    33     -60.345 109.157   4.620  1.00307.08           C
ATOM    251  CB  LEU    33     -60.660 109.052   6.123  1.00307.08           C
ATOM    252  CG  LEU    33     -61.931 108.244   6.456  1.00307.08           C
ATOM    253  CD1 LEU    33     -61.857 106.809   5.921  1.00307.08           C
ATOM    254  CD2 LEU    33     -62.212 108.262   7.965  1.00307.08           C
ATOM    255  C   LEU    33     -59.220 110.135   4.474  1.00307.08           C
ATOM    256  O   LEU    33     -59.393 111.305   4.807  1.00307.08           O
ATOM    257  N   GLY    34     -58.058 109.722   3.934  1.00 89.84           N
ATOM    258  CA  GLY    34     -56.953 110.642   3.888  1.00 89.84           C
ATOM    259  C   GLY    34     -56.741 111.193   2.512  1.00 89.84           C
ATOM    260  O   GLY    34     -57.611 111.146   1.650  1.00 89.84           O
ATOM    261  N   GLU    35     -55.529 111.728   2.278  1.00132.36           N
ATOM    262  CA  GLU    35     -55.188 112.389   1.052  1.00132.36           C
ATOM    263  CB  GLU    35     -55.521 113.887   1.195  1.00132.36           C
ATOM    264  CG  GLU    35     -54.990 114.835   0.130  1.00132.36           C
ATOM    265  CD  GLU    35     -55.486 116.229   0.489  1.00132.36           C
ATOM    266  OE1 GLU    35     -56.711 116.365   0.751  1.00132.36           O
ATOM    267  OE2 GLU    35     -54.655 117.175   0.500  1.00132.36           O
ATOM    268  C   GLU    35     -53.703 112.219   0.879  1.00132.36           C
ATOM    269  O   GLU    35     -53.041 111.632   1.732  1.00132.36           O
ATOM    270  N   CYS    36     -53.146 112.742  -0.235  1.00 83.05           N
ATOM    271  CA  CYS    36     -51.747 112.656  -0.561  1.00 83.05           C
ATOM    272  CB  CYS    36     -51.336 113.445  -1.816  1.00 83.05           C
ATOM    273  SG  CYS    36     -51.877 112.728  -3.383  1.00 83.05           S
ATOM    274  C   CYS    36     -50.958 113.338   0.509  1.00 83.05           C
ATOM    275  O   CYS    36     -49.804 112.989   0.745  1.00 83.05           O
ATOM    276  N   GLN    37     -51.561 114.345   1.166  1.00 71.93           N
ATOM    277  CA  GLN    37     -50.910 115.181   2.141  1.00 71.93           C
ATOM    278  CB  GLN    37     -51.822 116.264   2.741  1.00 71.93           C
ATOM    279  CG  GLN    37     -52.218 117.356   1.746  1.00 71.93           C
ATOM    280  CD  GLN    37     -53.112 118.352   2.472  1.00 71.93           C
ATOM    281  OE1 GLN    37     -53.371 118.217   3.667  1.00 71.93           O
ATOM    282  NE2 GLN    37     -53.599 119.383   1.731  1.00 71.93           N
ATOM    283  C   GLN    37     -50.402 114.354   3.281  1.00 71.93           C
ATOM    284  O   GLN    37     -49.450 114.733   3.958  1.00 71.93           O
ATOM    285  N   MET    38     -51.031 113.197   3.515  1.00132.09           N
ATOM    286  CA  MET    38     -50.740 112.297   4.594  1.00132.09           C
ATOM    287  CB  MET    38     -51.473 110.981   4.292  1.00132.09           C
ATOM    288  CG  MET    38     -51.342 109.846   5.295  1.00132.09           C
ATOM    289  SD  MET    38     -52.515 109.950   6.671  1.00132.09           S
ATOM    290  CE  MET    38     -53.948 109.932   5.561  1.00132.09           C
ATOM    291  C   MET    38     -49.273 111.958   4.546  1.00132.09           C
ATOM    292  O   MET    38     -48.611 111.862   5.576  1.00132.09           O
ATOM    293  N   PHE    39     -48.762 111.736   3.326  1.00112.67           N
ATOM    294  CA  PHE    39     -47.446 111.308   2.928  1.00112.67           C
ATOM    295  CB  PHE    39     -47.450 110.701   1.517  1.00112.67           C
ATOM    296  CG  PHE    39     -48.282 109.469   1.611  1.00112.67           C
ATOM    297  CD1 PHE    39     -49.653 109.547   1.523  1.00112.67           C
ATOM    298  CD2 PHE    39     -47.697 108.237   1.795  1.00112.67           C
ATOM    299  CE1 PHE    39     -50.429 108.416   1.613  1.00112.67           C
ATOM    300  CE2 PHE    39     -48.468 107.102   1.885  1.00112.67           C
ATOM    301  CZ  PHE    39     -49.836 107.189   1.793  1.00112.67           C
ATOM    302  C   PHE    39     -46.363 112.351   2.984  1.00112.67           C
ATOM    303  O   PHE    39     -45.187 111.994   2.946  1.00112.67           O
ATOM    304  N   ASP    40     -46.696 113.654   3.050  1.00135.64           N
ATOM    305  CA  ASP    40     -45.728 114.697   2.816  1.00135.64           C
ATOM    306  CB  ASP    40     -46.302 116.117   3.019  1.00135.64           C
ATOM    307  CG  ASP    40     -46.807 116.298   4.444  1.00135.64           C
ATOM    308  OD1 ASP    40     -46.868 115.289   5.196  1.00135.64           O
ATOM    309  OD2 ASP    40     -47.147 117.459   4.798  1.00135.64           O
ATOM    310  C   ASP    40     -44.455 114.547   3.608  1.00135.64           C
ATOM    311  O   ASP    40     -43.383 114.834   3.076  1.00135.64           O
ATOM    312  N   SER    41     -44.493 114.096   4.874  1.00 49.58           N
ATOM    313  CA  SER    41     -43.253 113.997   5.599  1.00 49.58           C
ATOM    314  CB  SER    41     -43.449 113.521   7.050  1.00 49.58           C
ATOM    315  OG  SER    41     -43.987 112.206   7.072  1.00 49.58           O
ATOM    316  C   SER    41     -42.320 113.034   4.916  1.00 49.58           C
ATOM    317  O   SER    41     -41.140 113.328   4.733  1.00 49.58           O
ATOM    318  N   SER    42     -42.825 111.850   4.522  1.00 94.65           N
ATOM    319  CA  SER    42     -42.018 110.838   3.894  1.00 94.65           C
ATOM    320  CB  SER    42     -42.782 109.516   3.706  1.00 94.65           C
ATOM    321  OG  SER    42     -43.876 109.709   2.822  1.00 94.65           O
ATOM    322  C   SER    42     -41.565 111.284   2.536  1.00 94.65           C
ATOM    323  O   SER    42     -40.440 111.009   2.125  1.00 94.65           O
ATOM    324  N   VAL    43     -42.421 112.012   1.803  1.00 62.45           N
ATOM    325  CA  VAL    43     -42.105 112.410   0.459  1.00 62.45           C
ATOM    326  CB  VAL    43     -43.162 113.308  -0.117  1.00 62.45           C
ATOM    327  CG1 VAL    43     -42.656 113.890  -1.445  1.00 62.45           C
ATOM    328  CG2 VAL    43     -44.468 112.507  -0.245  1.00 62.45           C
ATOM    329  C   VAL    43     -40.836 113.198   0.477  1.00 62.45           C
ATOM    330  O   VAL    43     -39.946 112.975  -0.342  1.00 62.45           O
ATOM    331  N   SER    44     -40.716 114.138   1.430  1.00 74.06           N
ATOM    332  CA  SER    44     -39.564 114.986   1.464  1.00 74.06           C
ATOM    333  CB  SER    44     -39.637 116.044   2.580  1.00 74.06           C
ATOM    334  OG  SER    44     -38.470 116.853   2.563  1.00 74.06           O
ATOM    335  C   SER    44     -38.337 114.164   1.706  1.00 74.06           C
ATOM    336  O   SER    44     -37.318 114.354   1.042  1.00 74.06           O
ATOM    337  N   GLN    45     -38.395 113.214   2.662  1.00 93.30           N
ATOM    338  CA  GLN    45     -37.217 112.462   2.984  1.00 93.30           C
ATOM    339  CB  GLN    45     -37.392 111.558   4.214  1.00 93.30           C
ATOM    340  CG  GLN    45     -37.641 112.359   5.494  1.00 93.30           C
ATOM    341  CD  GLN    45     -37.669 111.395   6.669  1.00 93.30           C
ATOM    342  OE1 GLN    45     -36.652 110.801   7.021  1.00 93.30           O
ATOM    343  NE2 GLN    45     -38.865 111.235   7.297  1.00 93.30           N
ATOM    344  C   GLN    45     -36.787 111.609   1.827  1.00 93.30           C
ATOM    345  O   GLN    45     -35.600 111.548   1.513  1.00 93.30           O
ATOM    346  N   ILE    46     -37.735 110.926   1.158  1.00 92.17           N
ATOM    347  CA  ILE    46     -37.394 110.071   0.050  1.00 92.17           C
ATOM    348  CB  ILE    46     -38.539 109.237  -0.450  1.00 92.17           C
ATOM    349  CG2 ILE    46     -38.177 108.745  -1.862  1.00 92.17           C
ATOM    350  CG1 ILE    46     -38.840 108.090   0.532  1.00 92.17           C
ATOM    351  CD1 ILE    46     -39.286 108.536   1.921  1.00 92.17           C
ATOM    352  C   ILE    46     -36.851 110.865  -1.101  1.00 92.17           C
ATOM    353  O   ILE    46     -35.889 110.447  -1.742  1.00 92.17           O
ATOM    354  N   ALA    47     -37.455 112.027  -1.410  1.00 30.33           N
ATOM    355  CA  ALA    47     -37.017 112.808  -2.535  1.00 30.33           C
ATOM    356  CB  ALA    47     -37.862 114.076  -2.748  1.00 30.33           C
ATOM    357  C   ALA    47     -35.600 113.243  -2.309  1.00 30.33           C
ATOM    358  O   ALA    47     -34.788 113.239  -3.232  1.00 30.33           O
ATOM    359  N   ALA    48     -35.272 113.626  -1.060  1.00 42.94           N
ATOM    360  CA  ALA    48     -33.958 114.083  -0.696  1.00 42.94           C
ATOM    361  CB  ALA    48     -33.855 114.481   0.787  1.00 42.94           C
ATOM    362  C   ALA    48     -33.001 112.957  -0.929  1.00 42.94           C
ATOM    363  O   ALA    48     -31.839 113.164  -1.275  1.00 42.94           O
ATOM    364  N   GLN    49     -33.485 111.727  -0.714  1.00 72.81           N
ATOM    365  CA  GLN    49     -32.736 110.514  -0.854  1.00 72.81           C
ATOM    366  CB  GLN    49     -33.549 109.285  -0.436  1.00 72.81           C
ATOM    367  CG  GLN    49     -33.954 109.323   1.036  1.00 72.81           C
ATOM    368  CD  GLN    49     -34.891 108.155   1.275  1.00 72.81           C
ATOM    369  OE1 GLN    49     -35.157 107.368   0.368  1.00 72.81           O
ATOM    370  NE2 GLN    49     -35.411 108.041   2.525  1.00 72.81           N
ATOM    371  C   GLN    49     -32.335 110.337  -2.284  1.00 72.81           C
ATOM    372  O   GLN    49     -31.334 109.683  -2.566  1.00 72.81           O
ATOM    373  N   GLY    50     -33.102 110.893  -3.242  1.00 49.48           N
ATOM    374  CA  GLY    50     -32.712 110.684  -4.606  1.00 49.48           C
ATOM    375  C   GLY    50     -33.708 109.795  -5.280  1.00 49.48           C
ATOM    376  O   GLY    50     -33.423 109.206  -6.322  1.00 49.48           O
ATOM    377  N   PHE    51     -34.906 109.659  -4.684  1.00 68.98           N
ATOM    378  CA  PHE    51     -35.939 108.874  -5.292  1.00 68.98           C
ATOM    379  CB  PHE    51     -36.607 107.900  -4.307  1.00 68.98           C
ATOM    380  CG  PHE    51     -35.545 106.967  -3.839  1.00 68.98           C
ATOM    381  CD1 PHE    51     -35.228 105.841  -4.561  1.00 68.98           C
ATOM    382  CD2 PHE    51     -34.862 107.226  -2.674  1.00 68.98           C
ATOM    383  CE1 PHE    51     -34.243 104.987  -4.124  1.00 68.98           C
ATOM    384  CE2 PHE    51     -33.876 106.376  -2.233  1.00 68.98           C
ATOM    385  CZ  PHE    51     -33.566 105.251  -2.958  1.00 68.98           C
ATOM    386  C   PHE    51     -36.994 109.834  -5.731  1.00 68.98           C
ATOM    387  O   PHE    51     -37.104 110.930  -5.185  1.00 68.98           O
ATOM    388  N   ARG    52     -37.779 109.480  -6.769  1.00166.01           N
ATOM    389  CA  ARG    52     -38.832 110.390  -7.100  1.00166.01           C
ATOM    390  CB  ARG    52     -39.083 110.629  -8.601  1.00166.01           C
ATOM    391  CG  ARG    52     -39.520 109.416  -9.415  1.00166.01           C
ATOM    392  CD  ARG    52     -39.928 109.805 -10.838  1.00166.01           C
ATOM    393  NE  ARG    52     -41.108 110.707 -10.718  1.00166.01           N
ATOM    394  CZ  ARG    52     -41.607 111.352 -11.814  1.00166.01           C
ATOM    395  NH1 ARG    52     -41.031 111.176 -13.040  1.00166.01           N
ATOM    396  NH2 ARG    52     -42.690 112.172 -11.683  1.00166.01           N
ATOM    397  C   ARG    52     -40.065 109.835  -6.472  1.00166.01           C
ATOM    398  O   ARG    52     -40.299 108.627  -6.496  1.00166.01           O
ATOM    399  N   VAL    53     -40.877 110.714  -5.856  1.00126.88           N
ATOM    400  CA  VAL    53     -42.032 110.242  -5.156  1.00126.88           C
ATOM    401  CB  VAL    53     -42.113 110.731  -3.745  1.00126.88           C
ATOM    402  CG1 VAL    53     -41.039 110.028  -2.904  1.00126.88           C
ATOM    403  CG2 VAL    53     -41.940 112.255  -3.787  1.00126.88           C
ATOM    404  C   VAL    53     -43.271 110.694  -5.845  1.00126.88           C
ATOM    405  O   VAL    53     -43.398 111.847  -6.256  1.00126.88           O
ATOM    406  N   THR    54     -44.229 109.758  -5.987  1.00118.24           N
ATOM    407  CA  THR    54     -45.481 110.091  -6.588  1.00118.24           C
ATOM    408  CB  THR    54     -45.753 109.340  -7.862  1.00118.24           C
ATOM    409  OG1 THR    54     -46.938 109.825  -8.476  1.00118.24           O
ATOM    410  CG2 THR    54     -45.891 107.843  -7.539  1.00118.24           C
ATOM    411  C   THR    54     -46.550 109.746  -5.603  1.00118.24           C
ATOM    412  O   THR    54     -46.538 108.672  -5.004  1.00118.24           O
ATOM    413  N   THR    55     -47.491 110.683  -5.382  1.00125.61           N
ATOM    414  CA  THR    55     -48.569 110.425  -4.474  1.00125.61           C
ATOM    415  CB  THR    55     -48.476 111.219  -3.204  1.00125.61           C
ATOM    416  OG1 THR    55     -48.575 112.607  -3.486  1.00125.61           O
ATOM    417  CG2 THR    55     -47.125 110.913  -2.535  1.00125.61           C
ATOM    418  C   THR    55     -49.822 110.847  -5.167  1.00125.61           C
ATOM    419  O   THR    55     -49.839 111.866  -5.853  1.00125.61           O
ATOM    420  N   PHE    56     -50.915 110.076  -5.014  1.00101.90           N
ATOM    421  CA  PHE    56     -52.117 110.455  -5.696  1.00101.90           C
ATOM    422  CB  PHE    56     -52.448 109.560  -6.904  1.00101.90           C
ATOM    423  CG  PHE    56     -52.794 108.197  -6.410  1.00101.90           C
ATOM    424  CD1 PHE    56     -51.810 107.285  -6.113  1.00101.90           C
ATOM    425  CD2 PHE    56     -54.108 107.833  -6.231  1.00101.90           C
ATOM    426  CE1 PHE    56     -52.133 106.029  -5.658  1.00101.90           C
ATOM    427  CE2 PHE    56     -54.438 106.577  -5.777  1.00101.90           C
ATOM    428  CZ  PHE    56     -53.448 105.670  -5.488  1.00101.90           C
ATOM    429  C   PHE    56     -53.256 110.361  -4.736  1.00101.90           C
ATOM    430  O   PHE    56     -53.175 109.697  -3.703  1.00101.90           O
ATOM    431  N   ASP    57     -54.342 111.094  -5.043  1.00 73.43           N
ATOM    432  CA  ASP    57     -55.511 111.076  -4.217  1.00 73.43           C
ATOM    433  CB  ASP    57     -56.288 112.399  -4.266  1.00 73.43           C
ATOM    434  CG  ASP    57     -55.409 113.469  -3.637  1.00 73.43           C
ATOM    435  OD1 ASP    57     -54.633 113.126  -2.707  1.00 73.43           O
ATOM    436  OD2 ASP    57     -55.515 114.649  -4.066  1.00 73.43           O
ATOM    437  C   ASP    57     -56.392 110.012  -4.786  1.00 73.43           C
ATOM    438  O   ASP    57     -56.706 110.025  -5.975  1.00 73.43           O
ATOM    439  N   MET    58     -56.814 109.049  -3.946  1.00165.45           N
ATOM    440  CA  MET    58     -57.626 107.974  -4.433  1.00165.45           C
ATOM    441  CB  MET    58     -57.796 106.844  -3.396  1.00165.45           C
ATOM    442  CG  MET    58     -58.577 107.236  -2.146  1.00165.45           C
ATOM    443  SD  MET    58     -58.733 105.897  -0.926  1.00165.45           S
ATOM    444  CE  MET    58     -56.960 105.823  -0.538  1.00165.45           C
ATOM    445  C   MET    58     -58.958 108.533  -4.834  1.00165.45           C
ATOM    446  O   MET    58     -59.351 109.604  -4.372  1.00165.45           O
ATOM    447  N   PRO    59     -59.651 107.843  -5.713  1.00125.02           N
ATOM    448  CA  PRO    59     -60.911 108.319  -6.224  1.00125.02           C
ATOM    449  CD  PRO    59     -59.551 106.393  -5.806  1.00125.02           C
ATOM    450  CB  PRO    59     -61.535 107.139  -6.962  1.00125.02           C
ATOM    451  CG  PRO    59     -60.943 105.916  -6.243  1.00125.02           C
ATOM    452  C   PRO    59     -61.829 108.727  -5.118  1.00125.02           C
ATOM    453  O   PRO    59     -61.934 107.997  -4.135  1.00125.02           O
ATOM    454  N   GLY    60     -62.490 109.894  -5.265  1.00 63.65           N
ATOM    455  CA  GLY    60     -63.469 110.351  -4.322  1.00 63.65           C
ATOM    456  C   GLY    60     -62.810 110.898  -3.102  1.00 63.65           C
ATOM    457  O   GLY    60     -63.468 111.115  -2.083  1.00 63.65           O
ATOM    458  N   MET    61     -61.494 111.151  -3.161  1.00113.59           N
ATOM    459  CA  MET    61     -60.872 111.629  -1.969  1.00113.59           C
ATOM    460  CB  MET    61     -60.032 110.523  -1.315  1.00113.59           C
ATOM    461  CG  MET    61     -59.868 110.670   0.191  1.00113.59           C
ATOM    462  SD  MET    61     -59.512 109.098   1.038  1.00113.59           S
ATOM    463  CE  MET    61     -57.901 108.815   0.246  1.00113.59           C
ATOM    464  C   MET    61     -60.013 112.791  -2.350  1.00113.59           C
ATOM    465  O   MET    61     -59.529 112.876  -3.478  1.00113.59           O
ATOM    466  N   SER    62     -59.858 113.761  -1.430  1.00180.41           N
ATOM    467  CA  SER    62     -58.992 114.866  -1.701  1.00180.41           C
ATOM    468  CB  SER    62     -57.523 114.445  -1.856  1.00180.41           C
ATOM    469  OG  SER    62     -56.667 115.577  -1.945  1.00180.41           O
ATOM    470  C   SER    62     -59.483 115.584  -2.926  1.00180.41           C
ATOM    471  O   SER    62     -60.681 115.783  -3.114  1.00180.41           O
ATOM    472  N   ARG    63     -58.523 116.043  -3.749  1.00135.74           N
ATOM    473  CA  ARG    63     -58.643 116.798  -4.959  1.00135.74           C
ATOM    474  CB  ARG    63     -57.288 117.386  -5.375  1.00135.74           C
ATOM    475  CG  ARG    63     -56.821 118.460  -4.388  1.00135.74           C
ATOM    476  CD  ARG    63     -55.315 118.704  -4.411  1.00135.74           C
ATOM    477  NE  ARG    63     -54.681 117.490  -3.824  1.00135.74           N
ATOM    478  CZ  ARG    63     -54.294 117.473  -2.515  1.00135.74           C
ATOM    479  NH1 ARG    63     -54.433 118.592  -1.746  1.00135.74           N
ATOM    480  NH2 ARG    63     -53.757 116.337  -1.981  1.00135.74           N
ATOM    481  C   ARG    63     -59.208 115.970  -6.071  1.00135.74           C
ATOM    482  O   ARG    63     -59.757 116.512  -7.028  1.00135.74           O
ATOM    483  N   SER    64     -59.056 114.635  -6.013  1.00 47.01           N
ATOM    484  CA  SER    64     -59.528 113.833  -7.106  1.00 47.01           C
ATOM    485  CB  SER    64     -59.229 112.334  -6.947  1.00 47.01           C
ATOM    486  OG  SER    64     -57.827 112.120  -6.977  1.00 47.01           O
ATOM    487  C   SER    64     -61.006 113.993  -7.246  1.00 47.01           C
ATOM    488  O   SER    64     -61.697 114.444  -6.334  1.00 47.01           O
ATOM    489  N   ALA    65     -61.514 113.640  -8.443  1.00 41.99           N
ATOM    490  CA  ALA    65     -62.908 113.751  -8.748  1.00 41.99           C
ATOM    491  CB  ALA    65     -63.232 113.560 -10.240  1.00 41.99           C
ATOM    492  C   ALA    65     -63.629 112.695  -7.986  1.00 41.99           C
ATOM    493  O   ALA    65     -63.041 111.716  -7.529  1.00 41.99           O
ATOM    494  N   LYS    66     -64.942 112.902  -7.794  1.00127.98           N
ATOM    495  CA  LYS    66     -65.713 111.954  -7.059  1.00127.98           C
ATOM    496  CB  LYS    66     -66.343 112.613  -5.816  1.00127.98           C
ATOM    497  CG  LYS    66     -67.181 113.854  -6.146  1.00127.98           C
ATOM    498  CD  LYS    66     -68.129 114.295  -5.030  1.00127.98           C
ATOM    499  CE  LYS    66     -68.956 115.535  -5.383  1.00127.98           C
ATOM    500  NZ  LYS    66     -69.844 115.892  -4.254  1.00127.98           N
ATOM    501  C   LYS    66     -66.816 111.464  -7.954  1.00127.98           C
ATOM    502  O   LYS    66     -67.727 112.223  -8.273  1.00127.98           O
ATOM    503  N   ALA    67     -66.763 110.185  -8.396  1.00102.04           N
ATOM    504  CA  ALA    67     -67.840 109.640  -9.185  1.00102.04           C
ATOM    505  CB  ALA    67     -67.451 108.378  -9.974  1.00102.04           C
ATOM    506  C   ALA    67     -68.902 109.255  -8.201  1.00102.04           C
ATOM    507  O   ALA    67     -68.674 108.441  -7.308  1.00102.04           O
ATOM    508  N   PRO    68     -70.024 109.921  -8.297  1.00203.26           N
ATOM    509  CA  PRO    68     -71.114 109.808  -7.358  1.00203.26           C
ATOM    510  CD  PRO    68     -70.147 111.091  -9.150  1.00203.26           C
ATOM    511  CB  PRO    68     -71.937 111.090  -7.531  1.00203.26           C
ATOM    512  CG  PRO    68     -71.585 111.584  -8.944  1.00203.26           C
ATOM    513  C   PRO    68     -72.021 108.620  -7.199  1.00203.26           C
ATOM    514  O   PRO    68     -72.158 108.169  -6.063  1.00203.26           O
ATOM    515  N   PRO    69     -72.595 108.051  -8.223  1.00171.19           N
ATOM    516  CA  PRO    69     -73.679 107.136  -7.961  1.00171.19           C
ATOM    517  CD  PRO    69     -72.787 108.765  -9.475  1.00171.19           C
ATOM    518  CB  PRO    69     -74.375 106.925  -9.303  1.00171.19           C
ATOM    519  CG  PRO    69     -74.122 108.252 -10.044  1.00171.19           C
ATOM    520  C   PRO    69     -73.338 105.885  -7.234  1.00171.19           C
ATOM    521  O   PRO    69     -72.331 105.274  -7.563  1.00171.19           O
ATOM    522  N   GLU    70     -74.174 105.459  -6.264  1.00168.78           N
ATOM    523  CA  GLU    70     -73.851 104.250  -5.563  1.00168.78           C
ATOM    524  CB  GLU    70     -74.569 104.112  -4.210  1.00168.78           C
ATOM    525  CG  GLU    70     -74.055 105.069  -3.133  1.00168.78           C
ATOM    526  CD  GLU    70     -72.667 104.600  -2.719  1.00168.78           C
ATOM    527  OE1 GLU    70     -71.970 103.988  -3.572  1.00168.78           O
ATOM    528  OE2 GLU    70     -72.283 104.852  -1.545  1.00168.78           O
ATOM    529  C   GLU    70     -74.308 103.122  -6.423  1.00168.78           C
ATOM    530  O   GLU    70     -75.087 102.266  -6.006  1.00168.78           O
ATOM    531  N   THR    71     -73.796 103.117  -7.664  1.00205.93           N
ATOM    532  CA  THR    71     -74.041 102.140  -8.673  1.00205.93           C
ATOM    533  CB  THR    71     -75.371 102.312  -9.367  1.00205.93           C
ATOM    534  OG1 THR    71     -75.509 103.615  -9.917  1.00205.93           O
ATOM    535  CG2 THR    71     -76.494 102.049  -8.350  1.00205.93           C
ATOM    536  C   THR    71     -72.923 102.333  -9.647  1.00205.93           C
ATOM    537  O   THR    71     -72.096 101.450  -9.865  1.00205.93           O
ATOM    538  N   TYR    72     -72.882 103.541 -10.236  1.00103.31           N
ATOM    539  CA  TYR    72     -71.905 103.962 -11.190  1.00103.31           C
ATOM    540  CB  TYR    72     -72.200 105.361 -11.761  1.00103.31           C
ATOM    541  CG  TYR    72     -73.452 105.250 -12.564  1.00103.31           C
ATOM    542  CD1 TYR    72     -73.407 104.812 -13.868  1.00103.31           C
ATOM    543  CD2 TYR    72     -74.671 105.581 -12.017  1.00103.31           C
ATOM    544  CE1 TYR    72     -74.558 104.703 -14.614  1.00103.31           C
ATOM    545  CE2 TYR    72     -75.825 105.474 -12.758  1.00103.31           C
ATOM    546  CZ  TYR    72     -75.770 105.037 -14.060  1.00103.31           C
ATOM    547  OH  TYR    72     -76.952 104.928 -14.822  1.00103.31           O
ATOM    548  C   TYR    72     -70.570 103.995 -10.520  1.00103.31           C
ATOM    549  O   TYR    72     -69.564 103.673 -11.150  1.00103.31           O
ATOM    550  N   THR    73     -70.537 104.389  -9.227  1.00304.45           N
ATOM    551  CA  THR    73     -69.315 104.521  -8.490  1.00304.45           C
ATOM    552  CB  THR    73     -69.440 104.690  -6.995  1.00304.45           C
ATOM    553  OG1 THR    73     -70.276 103.680  -6.452  1.00304.45           O
ATOM    554  CG2 THR    73     -69.917 106.102  -6.627  1.00304.45           C
ATOM    555  C   THR    73     -68.446 103.330  -8.685  1.00304.45           C
ATOM    556  O   THR    73     -68.819 102.181  -8.452  1.00304.45           O
ATOM    557  N   GLU    74     -67.238 103.668  -9.152  1.00399.35           N
ATOM    558  CA  GLU    74     -66.093 102.881  -9.474  1.00399.35           C
ATOM    559  CB  GLU    74     -65.052 103.753 -10.187  1.00399.35           C
ATOM    560  CG  GLU    74     -64.727 105.018  -9.389  1.00399.35           C
ATOM    561  CD  GLU    74     -64.044 106.014 -10.314  1.00399.35           C
ATOM    562  OE1 GLU    74     -64.751 106.615 -11.166  1.00399.35           O
ATOM    563  OE2 GLU    74     -62.805 106.185 -10.179  1.00399.35           O
ATOM    564  C   GLU    74     -65.473 102.338  -8.225  1.00399.35           C
ATOM    565  O   GLU    74     -64.734 101.359  -8.292  1.00399.35           O
ATOM    566  N   VAL    75     -65.724 102.973  -7.059  1.00171.89           N
ATOM    567  CA  VAL    75     -65.024 102.599  -5.854  1.00171.89           C
ATOM    568  CB  VAL    75     -65.515 103.309  -4.626  1.00171.89           C
ATOM    569  CG1 VAL    75     -64.756 102.759  -3.406  1.00171.89           C
ATOM    570  CG2 VAL    75     -65.345 104.824  -4.835  1.00171.89           C
ATOM    571  C   VAL    75     -65.118 101.121  -5.591  1.00171.89           C
ATOM    572  O   VAL    75     -66.106 100.634  -5.045  1.00171.89           O
ATOM    573  N   THR    76     -64.043 100.387  -5.971  1.00 77.21           N
ATOM    574  CA  THR    76     -63.885  98.969  -5.779  1.00 77.21           C
ATOM    575  CB  THR    76     -64.449  98.140  -6.894  1.00 77.21           C
ATOM    576  OG1 THR    76     -63.777  98.434  -8.110  1.00 77.21           O
ATOM    577  CG2 THR    76     -65.951  98.444  -7.028  1.00 77.21           C
ATOM    578  C   THR    76     -62.404  98.711  -5.756  1.00 77.21           C
ATOM    579  O   THR    76     -61.622  99.573  -6.149  1.00 77.21           O
ATOM    580  N   ALA    77     -61.977  97.522  -5.278  1.00 58.96           N
ATOM    581  CA  ALA    77     -60.580  97.177  -5.200  1.00 58.96           C
ATOM    582  CB  ALA    77     -60.340  95.831  -4.494  1.00 58.96           C
ATOM    583  C   ALA    77     -59.992  97.068  -6.573  1.00 58.96           C
ATOM    584  O   ALA    77     -58.871  97.513  -6.816  1.00 58.96           O
ATOM    585  N   GLN    78     -60.740  96.461  -7.513  1.00 95.09           N
ATOM    586  CA  GLN    78     -60.213  96.251  -8.828  1.00 95.09           C
ATOM    587  CB  GLN    78     -61.210  95.554  -9.772  1.00 95.09           C
ATOM    588  CG  GLN    78     -61.691  94.176  -9.309  1.00 95.09           C
ATOM    589  CD  GLN    78     -62.842  94.377  -8.331  1.00 95.09           C
ATOM    590  OE1 GLN    78     -62.634  94.681  -7.157  1.00 95.09           O
ATOM    591  NE2 GLN    78     -64.097  94.205  -8.826  1.00 95.09           N
ATOM    592  C   GLN    78     -59.937  97.581  -9.442  1.00 95.09           C
ATOM    593  O   GLN    78     -58.868  97.797 -10.011  1.00 95.09           O
ATOM    594  N   LYS    79     -60.900  98.517  -9.339  1.00137.62           N
ATOM    595  CA  LYS    79     -60.685  99.794  -9.948  1.00137.62           C
ATOM    596  CB  LYS    79     -61.899 100.720 -10.038  1.00137.62           C
ATOM    597  CG  LYS    79     -62.693 100.454 -11.309  1.00137.62           C
ATOM    598  CD  LYS    79     -63.916 101.345 -11.458  1.00137.62           C
ATOM    599  CE  LYS    79     -64.459 101.346 -12.886  1.00137.62           C
ATOM    600  NZ  LYS    79     -65.160 102.619 -13.154  1.00137.62           N
ATOM    601  C   LYS    79     -59.604 100.535  -9.257  1.00137.62           C
ATOM    602  O   LYS    79     -58.816 101.214  -9.908  1.00137.62           O
ATOM    603  N   LEU    80     -59.525 100.423  -7.923  1.00 83.35           N
ATOM    604  CA  LEU    80     -58.516 101.168  -7.234  1.00 83.35           C
ATOM    605  CB  LEU    80     -58.555 100.942  -5.712  1.00 83.35           C
ATOM    606  CG  LEU    80     -59.876 101.424  -5.080  1.00 83.35           C
ATOM    607  CD1 LEU    80     -59.891 101.199  -3.560  1.00 83.35           C
ATOM    608  CD2 LEU    80     -60.186 102.876  -5.477  1.00 83.35           C
ATOM    609  C   LEU    80     -57.181 100.729  -7.764  1.00 83.35           C
ATOM    610  O   LEU    80     -56.296 101.558  -7.970  1.00 83.35           O
ATOM    611  N   ALA    81     -56.997  99.412  -7.991  1.00 63.30           N
ATOM    612  CA  ALA    81     -55.767  98.912  -8.546  1.00 63.30           C
ATOM    613  CB  ALA    81     -55.725  97.376  -8.603  1.00 63.30           C
ATOM    614  C   ALA    81     -55.614  99.424  -9.954  1.00 63.30           C
ATOM    615  O   ALA    81     -54.541  99.860 -10.365  1.00 63.30           O
ATOM    616  N   SER    82     -56.700  99.410 -10.743  1.00 96.56           N
ATOM    617  CA  SER    82     -56.594  99.811 -12.118  1.00 96.56           C
ATOM    618  CB  SER    82     -57.919  99.654 -12.890  1.00 96.56           C
ATOM    619  OG  SER    82     -58.883 100.577 -12.406  1.00 96.56           O
ATOM    620  C   SER    82     -56.196 101.253 -12.202  1.00 96.56           C
ATOM    621  O   SER    82     -55.420 101.635 -13.077  1.00 96.56           O
ATOM    622  N   TYR    83     -56.712 102.104 -11.293  1.00 84.34           N
ATOM    623  CA  TYR    83     -56.391 103.499 -11.379  1.00 84.34           C
ATOM    624  CB  TYR    83     -57.180 104.410 -10.423  1.00 84.34           C
ATOM    625  CG  TYR    83     -58.610 104.291 -10.825  1.00 84.34           C
ATOM    626  CD1 TYR    83     -58.994 104.570 -12.117  1.00 84.34           C
ATOM    627  CD2 TYR    83     -59.556 103.843  -9.933  1.00 84.34           C
ATOM    628  CE1 TYR    83     -60.310 104.449 -12.498  1.00 84.34           C
ATOM    629  CE2 TYR    83     -60.873 103.720 -10.306  1.00 84.34           C
ATOM    630  CZ  TYR    83     -61.252 104.026 -11.591  1.00 84.34           C
ATOM    631  OH  TYR    83     -62.602 103.900 -11.979  1.00 84.34           O
ATOM    632  C   TYR    83     -54.929 103.688 -11.144  1.00 84.34           C
ATOM    633  O   TYR    83     -54.297 104.519 -11.796  1.00 84.34           O
ATOM    634  N   VAL    84     -54.350 102.930 -10.196  1.00 68.56           N
ATOM    635  CA  VAL    84     -52.952 103.056  -9.910  1.00 68.56           C
ATOM    636  CB  VAL    84     -52.500 102.121  -8.826  1.00 68.56           C
ATOM    637  CG1 VAL    84     -50.990 102.318  -8.610  1.00 68.56           C
ATOM    638  CG2 VAL    84     -53.360 102.362  -7.572  1.00 68.56           C
ATOM    639  C   VAL    84     -52.181 102.705 -11.142  1.00 68.56           C
ATOM    640  O   VAL    84     -51.261 103.420 -11.532  1.00 68.56           O
ATOM    641  N   ILE    85     -52.552 101.598 -11.810  1.00 81.71           N
ATOM    642  CA  ILE    85     -51.815 101.192 -12.968  1.00 81.71           C
ATOM    643  CB  ILE    85     -52.216  99.852 -13.511  1.00 81.71           C
ATOM    644  CG2 ILE    85     -51.507  99.645 -14.860  1.00 81.71           C
ATOM    645  CG1 ILE    85     -51.873  98.771 -12.467  1.00 81.71           C
ATOM    646  CD1 ILE    85     -52.384  97.374 -12.813  1.00 81.71           C
ATOM    647  C   ILE    85     -51.929 102.243 -14.032  1.00 81.71           C
ATOM    648  O   ILE    85     -50.958 102.518 -14.733  1.00 81.71           O
ATOM    649  N   SER    86     -53.112 102.865 -14.193  1.00 80.83           N
ATOM    650  CA  SER    86     -53.256 103.858 -15.222  1.00 80.83           C
ATOM    651  CB  SER    86     -54.681 104.429 -15.331  1.00 80.83           C
ATOM    652  OG  SER    86     -54.730 105.398 -16.369  1.00 80.83           O
ATOM    653  C   SER    86     -52.326 105.006 -14.946  1.00 80.83           C
ATOM    654  O   SER    86     -51.745 105.568 -15.873  1.00 80.83           O
ATOM    655  N   VAL    87     -52.159 105.391 -13.666  1.00 40.58           N
ATOM    656  CA  VAL    87     -51.293 106.490 -13.340  1.00 40.58           C
ATOM    657  CB  VAL    87     -51.281 106.812 -11.874  1.00 40.58           C
ATOM    658  CG1 VAL    87     -50.207 107.881 -11.619  1.00 40.58           C
ATOM    659  CG2 VAL    87     -52.693 107.260 -11.461  1.00 40.58           C
ATOM    660  C   VAL    87     -49.897 106.127 -13.737  1.00 40.58           C
ATOM    661  O   VAL    87     -49.181 106.928 -14.337  1.00 40.58           O
ATOM    662  N   LEU    88     -49.476 104.890 -13.419  1.00122.10           N
ATOM    663  CA  LEU    88     -48.154 104.457 -13.755  1.00122.10           C
ATOM    664  CB  LEU    88     -47.826 103.034 -13.267  1.00122.10           C
ATOM    665  CG  LEU    88     -47.487 102.928 -11.769  1.00122.10           C
ATOM    666  CD1 LEU    88     -46.122 103.567 -11.485  1.00122.10           C
ATOM    667  CD2 LEU    88     -48.598 103.499 -10.877  1.00122.10           C
ATOM    668  C   LEU    88     -48.007 104.448 -15.235  1.00122.10           C
ATOM    669  O   LEU    88     -46.975 104.854 -15.763  1.00122.10           O
ATOM    670  N   ASP    89     -49.037 103.982 -15.955  1.00102.46           N
ATOM    671  CA  ASP    89     -48.896 103.880 -17.371  1.00102.46           C
ATOM    672  CB  ASP    89     -50.075 103.163 -18.039  1.00102.46           C
ATOM    673  CG  ASP    89     -49.516 102.521 -19.296  1.00102.46           C
ATOM    674  OD1 ASP    89     -48.303 102.180 -19.292  1.00102.46           O
ATOM    675  OD2 ASP    89     -50.288 102.363 -20.275  1.00102.46           O
ATOM    676  C   ASP    89     -48.765 105.254 -17.961  1.00102.46           C
ATOM    677  O   ASP    89     -47.982 105.461 -18.887  1.00102.46           O
ATOM    678  N   ALA    90     -49.509 106.245 -17.429  1.00 38.87           N
ATOM    679  CA  ALA    90     -49.467 107.556 -18.016  1.00 38.87           C
ATOM    680  CB  ALA    90     -50.381 108.564 -17.299  1.00 38.87           C
ATOM    681  C   ALA    90     -48.067 108.078 -17.934  1.00 38.87           C
ATOM    682  O   ALA    90     -47.532 108.608 -18.907  1.00 38.87           O
ATOM    683  N   LEU    91     -47.445 107.934 -16.753  1.00 87.06           N
ATOM    684  CA  LEU    91     -46.095 108.349 -16.503  1.00 87.06           C
ATOM    685  CB  LEU    91     -45.745 108.452 -15.010  1.00 87.06           C
ATOM    686  CG  LEU    91     -46.459 109.638 -14.333  1.00 87.06           C
ATOM    687  CD1 LEU    91     -46.029 109.799 -12.867  1.00 87.06           C
ATOM    688  CD2 LEU    91     -46.280 110.930 -15.148  1.00 87.06           C
ATOM    689  C   LEU    91     -45.136 107.424 -17.197  1.00 87.06           C
ATOM    690  O   LEU    91     -43.979 107.776 -17.423  1.00 87.06           O
ATOM    691  N   ASP    92     -45.593 106.199 -17.525  1.00 86.44           N
ATOM    692  CA  ASP    92     -44.790 105.162 -18.114  1.00 86.44           C
ATOM    693  CB  ASP    92     -44.211 105.502 -19.499  1.00 86.44           C
ATOM    694  CG  ASP    92     -43.774 104.188 -20.140  1.00 86.44           C
ATOM    695  OD1 ASP    92     -43.706 103.162 -19.412  1.00 86.44           O
ATOM    696  OD2 ASP    92     -43.511 104.193 -21.372  1.00 86.44           O
ATOM    697  C   ASP    92     -43.674 104.854 -17.174  1.00 86.44           C
ATOM    698  O   ASP    92     -42.515 104.717 -17.562  1.00 86.44           O
ATOM    699  N   ILE    93     -44.039 104.729 -15.885  1.00175.37           N
ATOM    700  CA  ILE    93     -43.117 104.431 -14.832  1.00175.37           C
ATOM    701  CB  ILE    93     -43.649 104.743 -13.467  1.00175.37           C
ATOM    702  CG2 ILE    93     -42.610 104.258 -12.440  1.00175.37           C
ATOM    703  CG1 ILE    93     -44.006 106.231 -13.347  1.00175.37           C
ATOM    704  CD1 ILE    93     -42.818 107.164 -13.553  1.00175.37           C
ATOM    705  C   ILE    93     -42.886 102.961 -14.825  1.00175.37           C
ATOM    706  O   ILE    93     -43.813 102.171 -15.009  1.00175.37           O
ATOM    707  N   LYS    94     -41.615 102.561 -14.648  1.00328.73           N
ATOM    708  CA  LYS    94     -41.332 101.167 -14.547  1.00328.73           C
ATOM    709  CB  LYS    94     -40.672 100.574 -15.805  1.00328.73           C
ATOM    710  CG  LYS    94     -41.715 100.433 -16.918  1.00328.73           C
ATOM    711  CD  LYS    94     -41.189 100.051 -18.300  1.00328.73           C
ATOM    712  CE  LYS    94     -42.327  99.749 -19.280  1.00328.73           C
ATOM    713  NZ  LYS    94     -41.787  99.245 -20.560  1.00328.73           N
ATOM    714  C   LYS    94     -40.479 100.948 -13.338  1.00328.73           C
ATOM    715  O   LYS    94     -39.810 101.859 -12.849  1.00328.73           O
ATOM    716  N   HIS    95     -40.539  99.712 -12.805  1.00251.91           N
ATOM    717  CA  HIS    95     -39.814  99.300 -11.638  1.00251.91           C
ATOM    718  ND1 HIS    95     -36.924 101.214 -11.579  1.00251.91           N
ATOM    719  CG  HIS    95     -37.565 100.291 -12.375  1.00251.91           C
ATOM    720  CB  HIS    95     -38.302  99.089 -11.863  1.00251.91           C
ATOM    721  NE2 HIS    95     -36.633 101.874 -13.683  1.00251.91           N
ATOM    722  CD2 HIS    95     -37.377 100.708 -13.656  1.00251.91           C
ATOM    723  CE1 HIS    95     -36.385 102.139 -12.414  1.00251.91           C
ATOM    724  C   HIS    95     -40.054 100.266 -10.521  1.00251.91           C
ATOM    725  O   HIS    95     -39.119 100.818  -9.946  1.00251.91           O
ATOM    726  N   ALA    96     -41.333 100.529 -10.198  1.00 74.83           N
ATOM    727  CA  ALA    96     -41.598 101.428  -9.114  1.00 74.83           C
ATOM    728  CB  ALA    96     -42.891 102.245  -9.284  1.00 74.83           C
ATOM    729  C   ALA    96     -41.714 100.667  -7.830  1.00 74.83           C
ATOM    730  O   ALA    96     -42.039  99.481  -7.809  1.00 74.83           O
ATOM    731  N   THR    97     -41.416 101.346  -6.706  1.00154.82           N
ATOM    732  CA  THR    97     -41.652 100.750  -5.426  1.00154.82           C
ATOM    733  CB  THR    97     -40.666 101.121  -4.362  1.00154.82           C
ATOM    734  OG1 THR    97     -40.603 102.531  -4.235  1.00154.82           O
ATOM    735  CG2 THR    97     -39.290 100.549  -4.710  1.00154.82           C
ATOM    736  C   THR    97     -42.968 101.286  -4.987  1.00154.82           C
ATOM    737  O   THR    97     -43.268 102.460  -5.193  1.00154.82           O
ATOM    738  N   VAL    98     -43.805 100.430  -4.378  1.00 58.23           N
ATOM    739  CA  VAL    98     -45.094 100.900  -3.978  1.00 58.23           C
ATOM    740  CB  VAL    98     -46.225 100.080  -4.529  1.00 58.23           C
ATOM    741  CG1 VAL    98     -47.544 100.619  -3.949  1.00 58.23           C
ATOM    742  CG2 VAL    98     -46.160 100.121  -6.064  1.00 58.23           C
ATOM    743  C   VAL    98     -45.178 100.818  -2.492  1.00 58.23           C
ATOM    744  O   VAL    98     -44.769  99.830  -1.884  1.00 58.23           O
ATOM    745  N   TRP    99     -45.707 101.887  -1.869  1.00100.24           N
ATOM    746  CA  TRP    99     -45.862 101.901  -0.445  1.00100.24           C
ATOM    747  CB  TRP    99     -45.000 102.990   0.218  1.00100.24           C
ATOM    748  CG  TRP    99     -43.525 102.805  -0.053  1.00100.24           C
ATOM    749  CD2 TRP    99     -42.510 103.777   0.243  1.00100.24           C
ATOM    750  CD1 TRP    99     -42.889 101.751  -0.640  1.00100.24           C
ATOM    751  NE1 TRP    99     -41.542 102.006  -0.732  1.00100.24           N
ATOM    752  CE2 TRP    99     -41.294 103.250  -0.192  1.00100.24           C
ATOM    753  CE3 TRP    99     -42.586 105.012   0.822  1.00100.24           C
ATOM    754  CZ2 TRP    99     -40.131 103.953  -0.057  1.00100.24           C
ATOM    755  CZ3 TRP    99     -41.410 105.713   0.967  1.00100.24           C
ATOM    756  CH2 TRP    99     -40.207 105.194   0.535  1.00100.24           C
ATOM    757  C   TRP    99     -47.301 102.234  -0.194  1.00100.24           C
ATOM    758  O   TRP    99     -47.807 103.233  -0.705  1.00100.24           O
ATOM    759  N   GLY   100     -48.009 101.409   0.605  1.00 54.42           N
ATOM    760  CA  GLY   100     -49.399 101.694   0.826  1.00 54.42           C
ATOM    761  C   GLY   100     -49.706 101.534   2.275  1.00 54.42           C
ATOM    762  O   GLY   100     -49.236 100.599   2.920  1.00 54.42           O
ATOM    763  N   CYS   101     -50.536 102.448   2.820  1.00131.13           N
ATOM    764  CA  CYS   101     -50.867 102.344   4.211  1.00131.13           C
ATOM    765  CB  CYS   101     -50.607 103.628   5.025  1.00131.13           C
ATOM    766  SG  CYS   101     -51.760 104.974   4.626  1.00131.13           S
ATOM    767  C   CYS   101     -52.324 102.044   4.334  1.00131.13           C
ATOM    768  O   CYS   101     -53.157 102.652   3.665  1.00131.13           O
ATOM    769  N   SER   102     -52.673 101.056   5.180  1.00211.98           N
ATOM    770  CA  SER   102     -54.065 100.813   5.428  1.00211.98           C
ATOM    771  CB  SER   102     -54.841 102.086   5.802  1.00211.98           C
ATOM    772  OG  SER   102     -54.265 102.689   6.949  1.00211.98           O
ATOM    773  C   SER   102     -54.696 100.262   4.192  1.00211.98           C
ATOM    774  O   SER   102     -54.248  99.266   3.627  1.00211.98           O
ATOM    775  N   SER   103     -55.802 100.909   3.767  1.00 99.51           N
ATOM    776  CA  SER   103     -56.517 100.477   2.604  1.00 99.51           C
ATOM    777  CB  SER   103     -57.763 101.330   2.311  1.00 99.51           C
ATOM    778  OG  SER   103     -58.716 101.171   3.350  1.00 99.51           O
ATOM    779  C   SER   103     -55.589 100.589   1.436  1.00 99.51           C
ATOM    780  O   SER   103     -55.728  99.860   0.456  1.00 99.51           O
ATOM    781  N   GLY   104     -54.600 101.500   1.523  1.00 53.84           N
ATOM    782  CA  GLY   104     -53.637 101.678   0.475  1.00 53.84           C
ATOM    783  C   GLY   104     -52.894 100.388   0.315  1.00 53.84           C
ATOM    784  O   GLY   104     -52.444 100.047  -0.777  1.00 53.84           O
ATOM    785  N   ALA   105     -52.712  99.656   1.426  1.00100.27           N
ATOM    786  CA  ALA   105     -52.046  98.383   1.419  1.00100.27           C
ATOM    787  CB  ALA   105     -52.277  97.599   2.692  1.00100.27           C
ATOM    788  C   ALA   105     -52.789  97.476   0.518  1.00100.27           C
ATOM    789  O   ALA   105     -52.198  96.713  -0.241  1.00100.27           O
ATOM    790  N   SER   106     -54.124  97.507   0.645  1.00118.10           N
ATOM    791  CA  SER   106     -54.952  96.603  -0.086  1.00118.10           C
ATOM    792  CB  SER   106     -56.447  96.744   0.252  1.00118.10           C
ATOM    793  OG  SER   106     -56.686  96.369   1.600  1.00118.10           O
ATOM    794  C   SER   106     -54.796  96.877  -1.542  1.00118.10           C
ATOM    795  O   SER   106     -54.691  95.946  -2.338  1.00118.10           O
ATOM    796  N   THR   107     -54.765  98.164  -1.939  1.00162.99           N
ATOM    797  CA  THR   107     -54.638  98.426  -3.340  1.00162.99           C
ATOM    798  CB  THR   107     -54.681  99.875  -3.745  1.00162.99           C
ATOM    799  OG1 THR   107     -53.677 100.622  -3.079  1.00162.99           O
ATOM    800  CG2 THR   107     -56.073 100.446  -3.458  1.00162.99           C
ATOM    801  C   THR   107     -53.341  97.868  -3.804  1.00162.99           C
ATOM    802  O   THR   107     -53.304  97.217  -4.843  1.00162.99           O
ATOM    803  N   VAL   108     -52.254  98.069  -3.029  1.00 88.75           N
ATOM    804  CA  VAL   108     -50.963  97.623  -3.466  1.00 88.75           C
ATOM    805  CB  VAL   108     -49.853  97.935  -2.509  1.00 88.75           C
ATOM    806  CG1 VAL   108     -48.553  97.335  -3.073  1.00 88.75           C
ATOM    807  CG2 VAL   108     -49.792  99.457  -2.304  1.00 88.75           C
ATOM    808  C   VAL   108     -50.990  96.141  -3.654  1.00 88.75           C
ATOM    809  O   VAL   108     -50.463  95.631  -4.641  1.00 88.75           O
ATOM    810  N   VAL   109     -51.617  95.402  -2.723  1.00 94.14           N
ATOM    811  CA  VAL   109     -51.622  93.973  -2.848  1.00 94.14           C
ATOM    812  CB  VAL   109     -52.350  93.298  -1.719  1.00 94.14           C
ATOM    813  CG1 VAL   109     -52.302  91.776  -1.940  1.00 94.14           C
ATOM    814  CG2 VAL   109     -51.722  93.760  -0.393  1.00 94.14           C
ATOM    815  C   VAL   109     -52.302  93.620  -4.136  1.00 94.14           C
ATOM    816  O   VAL   109     -51.815  92.782  -4.892  1.00 94.14           O
ATOM    817  N   ALA   110     -53.454  94.256  -4.425  1.00 83.96           N
ATOM    818  CA  ALA   110     -54.203  93.984  -5.618  1.00 83.96           C
ATOM    819  CB  ALA   110     -55.579  94.669  -5.641  1.00 83.96           C
ATOM    820  C   ALA   110     -53.467  94.414  -6.858  1.00 83.96           C
ATOM    821  O   ALA   110     -53.540  93.721  -7.873  1.00 83.96           O
ATOM    822  N   LEU   111     -52.757  95.570  -6.831  1.00213.99           N
ATOM    823  CA  LEU   111     -52.114  96.017  -8.043  1.00213.99           C
ATOM    824  CB  LEU   111     -51.102  97.196  -7.930  1.00213.99           C
ATOM    825  CG  LEU   111     -51.577  98.631  -7.626  1.00213.99           C
ATOM    826  CD1 LEU   111     -52.788  98.984  -8.480  1.00213.99           C
ATOM    827  CD2 LEU   111     -51.690  98.977  -6.139  1.00213.99           C
ATOM    828  C   LEU   111     -51.165  94.946  -8.439  1.00213.99           C
ATOM    829  O   LEU   111     -51.218  94.428  -9.551  1.00213.99           O
ATOM    830  N   LEU   112     -50.335  94.559  -7.461  1.00237.39           N
ATOM    831  CA  LEU   112     -49.219  93.680  -7.605  1.00237.39           C
ATOM    832  CB  LEU   112     -48.469  93.619  -6.257  1.00237.39           C
ATOM    833  CG  LEU   112     -47.074  92.974  -6.212  1.00237.39           C
ATOM    834  CD1 LEU   112     -46.083  93.674  -7.157  1.00237.39           C
ATOM    835  CD2 LEU   112     -46.562  92.989  -4.761  1.00237.39           C
ATOM    836  C   LEU   112     -49.728  92.357  -8.046  1.00237.39           C
ATOM    837  O   LEU   112     -49.140  91.700  -8.904  1.00237.39           O
ATOM    838  N   LEU   113     -50.877  91.950  -7.498  1.00229.72           N
ATOM    839  CA  LEU   113     -51.428  90.701  -7.882  1.00229.72           C
ATOM    840  CB  LEU   113     -52.689  90.420  -7.057  1.00229.72           C
ATOM    841  CG  LEU   113     -53.477  89.231  -7.585  1.00229.72           C
ATOM    842  CD1 LEU   113     -54.366  89.673  -8.755  1.00229.72           C
ATOM    843  CD2 LEU   113     -52.530  88.083  -7.961  1.00229.72           C
ATOM    844  C   LEU   113     -51.672  90.784  -9.355  1.00229.72           C
ATOM    845  O   LEU   113     -51.466  89.808 -10.077  1.00229.72           O
ATOM    846  N   GLY   114     -52.123  91.958  -9.833  1.00137.94           N
ATOM    847  CA  GLY   114     -52.327  92.190 -11.231  1.00137.94           C
ATOM    848  C   GLY   114     -51.041  92.270 -12.021  1.00137.94           C
ATOM    849  O   GLY   114     -50.916  91.589 -13.037  1.00137.94           O
ATOM    850  N   TYR   115     -50.051  93.111 -11.607  1.00332.65           N
ATOM    851  CA  TYR   115     -48.864  93.223 -12.448  1.00332.65           C
ATOM    852  CB  TYR   115     -48.949  94.374 -13.446  1.00332.65           C
ATOM    853  CG  TYR   115     -48.860  93.763 -14.799  1.00332.65           C
ATOM    854  CD1 TYR   115     -49.770  92.818 -15.211  1.00332.65           C
ATOM    855  CD2 TYR   115     -47.869  94.170 -15.661  1.00332.65           C
ATOM    856  CE1 TYR   115     -49.679  92.269 -16.469  1.00332.65           C
ATOM    857  CE2 TYR   115     -47.777  93.631 -16.919  1.00332.65           C
ATOM    858  CZ  TYR   115     -48.679  92.680 -17.321  1.00332.65           C
ATOM    859  OH  TYR   115     -48.571  92.132 -18.617  1.00332.65           O
ATOM    860  C   TYR   115     -47.562  93.363 -11.704  1.00332.65           C
ATOM    861  O   TYR   115     -47.165  94.477 -11.360  1.00332.65           O
ATOM    862  N   PRO   116     -46.822  92.290 -11.553  1.00232.39           N
ATOM    863  CA  PRO   116     -45.551  92.314 -10.871  1.00232.39           C
ATOM    864  CD  PRO   116     -47.337  90.948 -11.745  1.00232.39           C
ATOM    865  CB  PRO   116     -45.132  90.847 -10.730  1.00232.39           C
ATOM    866  CG  PRO   116     -46.445  90.055 -10.865  1.00232.39           C
ATOM    867  C   PRO   116     -44.560  93.080 -11.671  1.00232.39           C
ATOM    868  O   PRO   116     -43.601  93.617 -11.118  1.00232.39           O
ATOM    869  N   ASP   117     -44.797  93.144 -12.992  1.00104.69           N
ATOM    870  CA  ASP   117     -43.886  93.708 -13.937  1.00104.69           C
ATOM    871  CB  ASP   117     -44.509  93.706 -15.336  1.00104.69           C
ATOM    872  CG  ASP   117     -44.807  92.261 -15.698  1.00104.69           C
ATOM    873  OD1 ASP   117     -43.836  91.496 -15.943  1.00104.69           O
ATOM    874  OD2 ASP   117     -46.013  91.900 -15.733  1.00104.69           O
ATOM    875  C   ASP   117     -43.644  95.129 -13.567  1.00104.69           C
ATOM    876  O   ASP   117     -42.514  95.605 -13.637  1.00104.69           O
ATOM    877  N   ARG   118     -44.719  95.838 -13.189  1.00188.95           N
ATOM    878  CA  ARG   118     -44.662  97.230 -12.855  1.00188.95           C
ATOM    879  CB  ARG   118     -46.040  97.919 -12.870  1.00188.95           C
ATOM    880  CG  ARG   118     -46.614  98.155 -14.275  1.00188.95           C
ATOM    881  CD  ARG   118     -45.918  99.292 -15.034  1.00188.95           C
ATOM    882  NE  ARG   118     -46.826  99.758 -16.122  1.00188.95           N
ATOM    883  CZ  ARG   118     -46.778  99.186 -17.361  1.00188.95           C
ATOM    884  NH1 ARG   118     -45.948  98.132 -17.593  1.00188.95           N
ATOM    885  NH2 ARG   118     -47.560  99.675 -18.369  1.00188.95           N
ATOM    886  C   ARG   118     -43.984  97.500 -11.534  1.00188.95           C
ATOM    887  O   ARG   118     -43.402  98.571 -11.362  1.00188.95           O
ATOM    888  N   ILE   119     -44.041  96.570 -10.553  1.00183.13           N
ATOM    889  CA  ILE   119     -43.535  96.910  -9.242  1.00183.13           C
ATOM    890  CB  ILE   119     -44.499  96.586  -8.130  1.00183.13           C
ATOM    891  CG2 ILE   119     -43.734  96.665  -6.800  1.00183.13           C
ATOM    892  CG1 ILE   119     -45.743  97.496  -8.176  1.00183.13           C
ATOM    893  CD1 ILE   119     -46.724  97.188  -9.304  1.00183.13           C
ATOM    894  C   ILE   119     -42.242  96.219  -8.883  1.00183.13           C
ATOM    895  O   ILE   119     -42.135  94.999  -8.992  1.00183.13           O
ATOM    896  N   ARG   120     -41.204  97.018  -8.507  1.00181.61           N
ATOM    897  CA  ARG   120     -39.936  96.523  -8.014  1.00181.61           C
ATOM    898  CB  ARG   120     -38.858  97.612  -7.875  1.00181.61           C
ATOM    899  CG  ARG   120     -38.097  97.948  -9.153  1.00181.61           C
ATOM    900  CD  ARG   120     -37.172  99.157  -8.989  1.00181.61           C
ATOM    901  NE  ARG   120     -36.189  98.874  -7.907  1.00181.61           N
ATOM    902  CZ  ARG   120     -34.913  98.503  -8.218  1.00181.61           C
ATOM    903  NH1 ARG   120     -34.537  98.365  -9.524  1.00181.61           N
ATOM    904  NH2 ARG   120     -34.003  98.297  -7.222  1.00181.61           N
ATOM    905  C   ARG   120     -40.034  95.949  -6.628  1.00181.61           C
ATOM    906  O   ARG   120     -39.697  94.789  -6.403  1.00181.61           O
ATOM    907  N   ASN   121     -40.528  96.757  -5.662  1.00 83.07           N
ATOM    908  CA  ASN   121     -40.557  96.356  -4.279  1.00 83.07           C
ATOM    909  CB  ASN   121     -39.450  97.012  -3.431  1.00 83.07           C
ATOM    910  CG  ASN   121     -38.088  96.537  -3.918  1.00 83.07           C
ATOM    911  OD1 ASN   121     -37.771  95.350  -3.880  1.00 83.07           O
ATOM    912  ND2 ASN   121     -37.251  97.500  -4.390  1.00 83.07           N
ATOM    913  C   ASN   121     -41.847  96.849  -3.707  1.00 83.07           C
ATOM    914  O   ASN   121     -42.471  97.749  -4.264  1.00 83.07           O
ATOM    915  N   ALA   122     -42.289  96.277  -2.566  1.00 65.76           N
ATOM    916  CA  ALA   122     -43.548  96.714  -2.032  1.00 65.76           C
ATOM    917  CB  ALA   122     -44.686  95.704  -2.259  1.00 65.76           C
ATOM    918  C   ALA   122     -43.425  96.915  -0.555  1.00 65.76           C
ATOM    919  O   ALA   122     -42.664  96.230   0.127  1.00 65.76           O
ATOM    920  N   MET   123     -44.185  97.897  -0.030  1.00107.20           N
ATOM    921  CA  MET   123     -44.182  98.176   1.374  1.00107.20           C
ATOM    922  CB  MET   123     -43.584  99.553   1.708  1.00107.20           C
ATOM    923  CG  MET   123     -42.111  99.687   1.322  1.00107.20           C
ATOM    924  SD  MET   123     -40.987  98.647   2.296  1.00107.20           S
ATOM    925  CE  MET   123     -41.322  99.514   3.855  1.00107.20           C
ATOM    926  C   MET   123     -45.609  98.211   1.809  1.00107.20           C
ATOM    927  O   MET   123     -46.455  98.849   1.184  1.00107.20           O
ATOM    928  N   CYS   124     -45.914  97.503   2.907  1.00102.64           N
ATOM    929  CA  CYS   124     -47.257  97.496   3.392  1.00102.64           C
ATOM    930  CB  CYS   124     -47.851  96.082   3.400  1.00102.64           C
ATOM    931  SG  CYS   124     -48.130  95.417   1.732  1.00102.64           S
ATOM    932  C   CYS   124     -47.211  98.003   4.801  1.00102.64           C
ATOM    933  O   CYS   124     -46.721  97.313   5.694  1.00102.64           O
ATOM    934  N   HIS   125     -47.744  99.221   5.038  1.00131.37           N
ATOM    935  CA  HIS   125     -47.759  99.796   6.353  1.00131.37           C
ATOM    936  ND1 HIS   125     -44.857 101.121   5.640  1.00131.37           N
ATOM    937  CG  HIS   125     -46.157 101.504   5.395  1.00131.37           C
ATOM    938  CB  HIS   125     -47.315 101.268   6.323  1.00131.37           C
ATOM    939  NE2 HIS   125     -44.861 102.096   3.644  1.00131.37           N
ATOM    940  CD2 HIS   125     -46.140 102.099   4.170  1.00131.37           C
ATOM    941  CE1 HIS   125     -44.125 101.498   4.563  1.00131.37           C
ATOM    942  C   HIS   125     -49.156  99.797   6.946  1.00131.37           C
ATOM    943  O   HIS   125     -50.087 100.362   6.374  1.00131.37           O
ATOM    944  N   GLU   126     -49.326  99.199   8.153  1.00313.53           N
ATOM    945  CA  GLU   126     -50.586  99.166   8.870  1.00313.53           C
ATOM    946  CB  GLU   126     -50.956 100.500   9.549  1.00313.53           C
ATOM    947  CG  GLU   126     -51.029 101.700   8.603  1.00313.53           C
ATOM    948  CD  GLU   126     -49.625 102.272   8.471  1.00313.53           C
ATOM    949  OE1 GLU   126     -48.688 101.659   9.049  1.00313.53           O
ATOM    950  OE2 GLU   126     -49.469 103.321   7.792  1.00313.53           O
ATOM    951  C   GLU   126     -51.692  98.777   7.935  1.00313.53           C
ATOM    952  O   GLU   126     -52.697  99.477   7.829  1.00313.53           O
ATOM    953  N   LEU   127     -51.549  97.598   7.299  1.00234.41           N
ATOM    954  CA  LEU   127     -52.357  97.168   6.185  1.00234.41           C
ATOM    955  CB  LEU   127     -51.599  96.263   5.224  1.00234.41           C
ATOM    956  CG  LEU   127     -50.201  96.779   5.000  1.00234.41           C
ATOM    957  CD1 LEU   127     -50.294  98.258   4.672  1.00234.41           C
ATOM    958  CD2 LEU   127     -49.269  96.425   6.171  1.00234.41           C
ATOM    959  C   LEU   127     -53.436  96.222   6.550  1.00234.41           C
ATOM    960  O   LEU   127     -53.249  95.296   7.341  1.00234.41           O
ATOM    961  N   PRO   128     -54.584  96.501   5.980  1.00357.42           N
ATOM    962  CA  PRO   128     -55.626  95.514   6.041  1.00357.42           C
ATOM    963  CD  PRO   128     -55.112  97.850   6.113  1.00357.42           C
ATOM    964  CB  PRO   128     -56.949  96.277   6.014  1.00357.42           C
ATOM    965  CG  PRO   128     -56.580  97.677   6.530  1.00357.42           C
ATOM    966  C   PRO   128     -55.522  94.521   4.915  1.00357.42           C
ATOM    967  O   PRO   128     -56.199  94.717   3.913  1.00357.42           O
ATOM    968  N   THR   129     -54.750  93.430   5.018  1.00354.84           N
ATOM    969  CA  THR   129     -54.792  92.462   3.954  1.00354.84           C
ATOM    970  CB  THR   129     -53.634  91.523   4.010  1.00354.84           C
ATOM    971  OG1 THR   129     -53.463  91.038   5.332  1.00354.84           O
ATOM    972  CG2 THR   129     -52.386  92.285   3.546  1.00354.84           C
ATOM    973  C   THR   129     -56.100  91.727   4.048  1.00354.84           C
ATOM    974  O   THR   129     -56.758  91.405   3.053  1.00354.84           O
ATOM    975  N   LYS   130     -56.514  91.460   5.297  1.00596.27           N
ATOM    976  CA  LYS   130     -57.731  90.772   5.576  1.00596.27           C
ATOM    977  CB  LYS   130     -57.527  89.635   6.607  1.00596.27           C
ATOM    978  CG  LYS   130     -58.734  88.736   6.926  1.00596.27           C
ATOM    979  CD  LYS   130     -59.799  89.333   7.849  1.00596.27           C
ATOM    980  CE  LYS   130     -60.978  88.393   8.122  1.00596.27           C
ATOM    981  NZ  LYS   130     -61.916  89.015   9.086  1.00596.27           N
ATOM    982  C   LYS   130     -58.676  91.791   6.112  1.00596.27           C
ATOM    983  O   LYS   130     -58.285  92.833   6.631  1.00596.27           O
ATOM    984  N   LEU   131     -59.965  91.464   6.022  1.00370.08           N
ATOM    985  CA  LEU   131     -61.092  92.297   6.289  1.00370.08           C
ATOM    986  CB  LEU   131     -62.427  91.548   6.122  1.00370.08           C
ATOM    987  CG  LEU   131     -62.671  90.901   4.746  1.00370.08           C
ATOM    988  CD1 LEU   131     -61.612  89.837   4.416  1.00370.08           C
ATOM    989  CD2 LEU   131     -64.087  90.310   4.671  1.00370.08           C
ATOM    990  C   LEU   131     -61.102  92.823   7.684  1.00370.08           C
ATOM    991  O   LEU   131     -60.484  92.277   8.593  1.00370.08           O
ATOM    992  N   LEU   132     -61.825  93.945   7.858  1.00266.56           N
ATOM    993  CA  LEU   132     -61.978  94.590   9.132  1.00266.56           C
ATOM    994  CB  LEU   132     -62.168  96.114   9.047  1.00266.56           C
ATOM    995  CG  LEU   132     -60.914  96.858   8.551  1.00266.56           C
ATOM    996  CD1 LEU   132     -61.126  98.380   8.553  1.00266.56           C
ATOM    997  CD2 LEU   132     -59.666  96.431   9.340  1.00266.56           C
ATOM    998  C   LEU   132     -63.179  93.992   9.813  1.00266.56           C
ATOM    999  O   LEU   132     -63.571  92.869   9.502  1.00266.56           O
ATOM   1000  N   ASP   133     -63.755  94.743  10.788  1.00186.06           N
ATOM   1001  CA  ASP   133     -64.882  94.391  11.625  1.00186.06           C
ATOM   1002  CB  ASP   133     -64.827  95.055  13.010  1.00186.06           C
ATOM   1003  CG  ASP   133     -63.649  94.468  13.772  1.00186.06           C
ATOM   1004  OD1 ASP   133     -63.059  93.472  13.275  1.00186.06           O
ATOM   1005  OD2 ASP   133     -63.325  95.007  14.864  1.00186.06           O
ATOM   1006  C   ASP   133     -66.193  94.788  11.027  1.00186.06           C
ATOM   1007  O   ASP   133     -66.328  94.939   9.815  1.00186.06           O
ATOM   1008  N   HIS   134     -67.205  94.944  11.916  1.00217.16           N
ATOM   1009  CA  HIS   134     -68.562  95.239  11.556  1.00217.16           C
ATOM   1010  ND1 HIS   134     -70.507  93.220  13.343  1.00217.16           N
ATOM   1011  CG  HIS   134     -69.646  94.256  13.628  1.00217.16           C
ATOM   1012  CB  HIS   134     -69.481  95.473  12.767  1.00217.16           C
ATOM   1013  NE2 HIS   134     -69.490  92.693  15.248  1.00217.16           N
ATOM   1014  CD2 HIS   134     -69.032  93.917  14.795  1.00217.16           C
ATOM   1015  CE1 HIS   134     -70.374  92.313  14.344  1.00217.16           C
ATOM   1016  C   HIS   134     -68.590  96.466  10.711  1.00217.16           C
ATOM   1017  O   HIS   134     -68.540  97.596  11.196  1.00217.16           O
ATOM   1018  N   LEU   135     -68.680  96.216   9.395  1.00227.13           N
ATOM   1019  CA  LEU   135     -68.704  97.170   8.331  1.00227.13           C
ATOM   1020  CB  LEU   135     -68.634  96.471   6.971  1.00227.13           C
ATOM   1021  CG  LEU   135     -67.505  95.426   6.914  1.00227.13           C
ATOM   1022  CD1 LEU   135     -66.155  96.045   7.312  1.00227.13           C
ATOM   1023  CD2 LEU   135     -67.854  94.138   7.679  1.00227.13           C
ATOM   1024  C   LEU   135     -69.998  97.895   8.382  1.00227.13           C
ATOM   1025  O   LEU   135     -70.067  99.095   8.125  1.00227.13           O
ATOM   1026  N   SER   136     -71.073  97.159   8.711  1.00153.21           N
ATOM   1027  CA  SER   136     -72.364  97.763   8.747  1.00153.21           C
ATOM   1028  CB  SER   136     -73.472  96.789   9.185  1.00153.21           C
ATOM   1029  OG  SER   136     -74.727  97.454   9.198  1.00153.21           O
ATOM   1030  C   SER   136     -72.290  98.848   9.760  1.00153.21           C
ATOM   1031  O   SER   136     -72.919  99.893   9.613  1.00153.21           O
ATOM   1032  N   ASN   137     -71.495  98.626  10.823  1.00141.78           N
ATOM   1033  CA  ASN   137     -71.389  99.611  11.853  1.00141.78           C
ATOM   1034  CB  ASN   137     -70.512  99.158  13.034  1.00141.78           C
ATOM   1035  CG  ASN   137     -71.248  98.048  13.771  1.00141.78           C
ATOM   1036  OD1 ASN   137     -72.437  97.822  13.554  1.00141.78           O
ATOM   1037  ND2 ASN   137     -70.523  97.340  14.679  1.00141.78           N
ATOM   1038  C   ASN   137     -70.770 100.853  11.287  1.00141.78           C
ATOM   1039  O   ASN   137     -71.244 101.961  11.537  1.00141.78           O
ATOM   1040  N   THR   138     -69.695 100.714  10.489  1.00285.45           N
ATOM   1041  CA  THR   138     -69.063 101.903   9.996  1.00285.45           C
ATOM   1042  CB  THR   138     -67.781 101.642   9.251  1.00285.45           C
ATOM   1043  OG1 THR   138     -67.083 102.861   9.046  1.00285.45           O
ATOM   1044  CG2 THR   138     -68.092 100.982   7.898  1.00285.45           C
ATOM   1045  C   THR   138     -70.008 102.641   9.093  1.00285.45           C
ATOM   1046  O   THR   138     -70.106 103.866   9.159  1.00285.45           O
ATOM   1047  N   ALA   139     -70.739 101.913   8.226  1.00 72.60           N
ATOM   1048  CA  ALA   139     -71.624 102.530   7.277  1.00 72.60           C
ATOM   1049  CB  ALA   139     -72.280 101.511   6.329  1.00 72.60           C
ATOM   1050  C   ALA   139     -72.724 103.249   7.986  1.00 72.60           C
ATOM   1051  O   ALA   139     -73.075 104.374   7.632  1.00 72.60           O
ATOM   1052  N   VAL   140     -73.295 102.624   9.029  1.00132.65           N
ATOM   1053  CA  VAL   140     -74.398 103.252   9.686  1.00132.65           C
ATOM   1054  CB  VAL   140     -74.993 102.426  10.793  1.00132.65           C
ATOM   1055  CG1 VAL   140     -73.948 102.217  11.901  1.00132.65           C
ATOM   1056  CG2 VAL   140     -76.271 103.128  11.281  1.00132.65           C
ATOM   1057  C   VAL   140     -73.924 104.544  10.262  1.00132.65           C
ATOM   1058  O   VAL   140     -74.610 105.560  10.170  1.00132.65           O
ATOM   1059  N   LEU   141     -72.720 104.538  10.860  1.00196.31           N
ATOM   1060  CA  LEU   141     -72.216 105.718  11.493  1.00196.31           C
ATOM   1061  CB  LEU   141     -70.880 105.469  12.211  1.00196.31           C
ATOM   1062  CG  LEU   141     -70.993 104.444  13.356  1.00196.31           C
ATOM   1063  CD1 LEU   141     -69.640 104.226  14.052  1.00196.31           C
ATOM   1064  CD2 LEU   141     -72.116 104.822  14.335  1.00196.31           C
ATOM   1065  C   LEU   141     -71.995 106.793  10.474  1.00196.31           C
ATOM   1066  O   LEU   141     -72.368 107.945  10.683  1.00196.31           O
ATOM   1067  N   GLU   142     -71.399 106.446   9.321  1.00195.07           N
ATOM   1068  CA  GLU   142     -71.101 107.453   8.342  1.00195.07           C
ATOM   1069  CB  GLU   142     -70.319 106.891   7.144  1.00195.07           C
ATOM   1070  CG  GLU   142     -71.057 105.776   6.405  1.00195.07           C
ATOM   1071  CD  GLU   142     -70.091 105.174   5.397  1.00195.07           C
ATOM   1072  OE1 GLU   142     -68.928 105.655   5.335  1.00195.07           O
ATOM   1073  OE2 GLU   142     -70.502 104.224   4.680  1.00195.07           O
ATOM   1074  C   GLU   142     -72.380 108.041   7.839  1.00195.07           C
ATOM   1075  O   GLU   142     -72.456 109.241   7.575  1.00195.07           O
ATOM   1076  N   ASP   143     -73.419 107.201   7.688  1.00 57.42           N
ATOM   1077  CA  ASP   143     -74.680 107.658   7.185  1.00 57.42           C
ATOM   1078  CB  ASP   143     -75.704 106.519   7.041  1.00 57.42           C
ATOM   1079  CG  ASP   143     -75.227 105.600   5.925  1.00 57.42           C
ATOM   1080  OD1 ASP   143     -74.432 106.072   5.070  1.00 57.42           O
ATOM   1081  OD2 ASP   143     -75.651 104.413   5.915  1.00 57.42           O
ATOM   1082  C   ASP   143     -75.258 108.667   8.131  1.00 57.42           C
ATOM   1083  O   ASP   143     -75.821 109.669   7.694  1.00 57.42           O
ATOM   1084  N   GLU   144     -75.171 108.423   9.456  1.00114.80           N
ATOM   1085  CA  GLU   144     -75.755 109.372  10.364  1.00114.80           C
ATOM   1086  CB  GLU   144     -75.773 108.883  11.824  1.00114.80           C
ATOM   1087  CG  GLU   144     -74.384 108.635  12.407  1.00114.80           C
ATOM   1088  CD  GLU   144     -74.552 108.161  13.841  1.00114.80           C
ATOM   1089  OE1 GLU   144     -75.632 107.589  14.151  1.00114.80           O
ATOM   1090  OE2 GLU   144     -73.604 108.363  14.646  1.00114.80           O
ATOM   1091  C   GLU   144     -75.007 110.671  10.317  1.00114.80           C
ATOM   1092  O   GLU   144     -75.597 111.715  10.047  1.00114.80           O
ATOM   1093  N   GLU   145     -73.679 110.653  10.556  1.00161.19           N
ATOM   1094  CA  GLU   145     -72.955 111.889  10.467  1.00161.19           C
ATOM   1095  CB  GLU   145     -73.082 112.798  11.704  1.00161.19           C
ATOM   1096  CG  GLU   145     -72.524 112.201  12.995  1.00161.19           C
ATOM   1097  CD  GLU   145     -72.705 113.242  14.090  1.00161.19           C
ATOM   1098  OE1 GLU   145     -72.470 114.446  13.804  1.00161.19           O
ATOM   1099  OE2 GLU   145     -73.083 112.847  15.224  1.00161.19           O
ATOM   1100  C   GLU   145     -71.509 111.566  10.281  1.00161.19           C
ATOM   1101  O   GLU   145     -70.852 111.022  11.168  1.00161.19           O
ATOM   1102  N   ILE   146     -70.980 111.914   9.097  1.00208.80           N
ATOM   1103  CA  ILE   146     -69.617 111.655   8.747  1.00208.80           C
ATOM   1104  CB  ILE   146     -69.324 111.977   7.309  1.00208.80           C
ATOM   1105  CG2 ILE   146     -70.200 111.067   6.431  1.00208.80           C
ATOM   1106  CG1 ILE   146     -69.529 113.477   7.037  1.00208.80           C
ATOM   1107  CD1 ILE   146     -68.968 113.934   5.692  1.00208.80           C
ATOM   1108  C   ILE   146     -68.710 112.491   9.591  1.00208.80           C
ATOM   1109  O   ILE   146     -67.697 112.003  10.081  1.00208.80           O
ATOM   1110  N   SER   147     -69.059 113.772   9.808  1.00115.50           N
ATOM   1111  CA  SER   147     -68.178 114.673  10.494  1.00115.50           C
ATOM   1112  CB  SER   147     -68.806 116.057  10.728  1.00115.50           C
ATOM   1113  OG  SER   147     -69.034 116.705   9.485  1.00115.50           O
ATOM   1114  C   SER   147     -67.826 114.111  11.833  1.00115.50           C
ATOM   1115  O   SER   147     -66.655 114.080  12.208  1.00115.50           O
ATOM   1116  N   LYS   148     -68.833 113.641  12.588  1.00 85.43           N
ATOM   1117  CA  LYS   148     -68.579 113.121  13.899  1.00 85.43           C
ATOM   1118  CB  LYS   148     -69.856 112.740  14.669  1.00 85.43           C
ATOM   1119  CG  LYS   148     -69.577 112.325  16.116  1.00 85.43           C
ATOM   1120  CD  LYS   148     -70.824 112.308  17.002  1.00 85.43           C
ATOM   1121  CE  LYS   148     -70.545 111.908  18.452  1.00 85.43           C
ATOM   1122  NZ  LYS   148     -71.784 112.018  19.254  1.00 85.43           N
ATOM   1123  C   LYS   148     -67.736 111.891  13.793  1.00 85.43           C
ATOM   1124  O   LYS   148     -66.851 111.672  14.619  1.00 85.43           O
ATOM   1125  N   ILE   149     -67.975 111.057  12.762  1.00180.37           N
ATOM   1126  CA  ILE   149     -67.238 109.831  12.669  1.00180.37           C
ATOM   1127  CB  ILE   149     -67.618 108.909  11.538  1.00180.37           C
ATOM   1128  CG2 ILE   149     -66.945 109.389  10.245  1.00180.37           C
ATOM   1129  CG1 ILE   149     -67.179 107.475  11.884  1.00180.37           C
ATOM   1130  CD1 ILE   149     -67.940 106.870  13.062  1.00180.37           C
ATOM   1131  C   ILE   149     -65.791 110.168  12.527  1.00180.37           C
ATOM   1132  O   ILE   149     -64.946 109.468  13.080  1.00180.37           O
ATOM   1133  N   LEU   150     -65.458 111.252  11.791  1.00169.35           N
ATOM   1134  CA  LEU   150     -64.067 111.566  11.599  1.00169.35           C
ATOM   1135  CB  LEU   150     -63.734 112.945  10.978  1.00169.35           C
ATOM   1136  CG  LEU   150     -64.151 113.298   9.542  1.00169.35           C
ATOM   1137  CD1 LEU   150     -65.633 113.646   9.418  1.00169.35           C
ATOM   1138  CD2 LEU   150     -63.261 114.420   8.995  1.00169.35           C
ATOM   1139  C   LEU   150     -63.437 111.753  12.937  1.00169.35           C
ATOM   1140  O   LEU   150     -62.376 111.197  13.216  1.00169.35           O
ATOM   1141  N   ALA   151     -64.093 112.538  13.808  1.00 71.78           N
ATOM   1142  CA  ALA   151     -63.506 112.879  15.069  1.00 71.78           C
ATOM   1143  CB  ALA   151     -64.416 113.776  15.926  1.00 71.78           C
ATOM   1144  C   ALA   151     -63.260 111.625  15.841  1.00 71.78           C
ATOM   1145  O   ALA   151     -62.203 111.470  16.450  1.00 71.78           O
ATOM   1146  N   ASN   152     -64.232 110.694  15.817  1.00 66.16           N
ATOM   1147  CA  ASN   152     -64.142 109.461  16.548  1.00 66.16           C
ATOM   1148  CB  ASN   152     -65.421 108.609  16.452  1.00 66.16           C
ATOM   1149  CG  ASN   152     -66.525 109.310  17.231  1.00 66.16           C
ATOM   1150  OD1 ASN   152     -66.275 109.935  18.260  1.00 66.16           O
ATOM   1151  ND2 ASN   152     -67.784 109.201  16.729  1.00 66.16           N
ATOM   1152  C   ASN   152     -63.021 108.629  16.004  1.00 66.16           C
ATOM   1153  O   ASN   152     -62.315 107.963  16.760  1.00 66.16           O
ATOM   1154  N   VAL   153     -62.837 108.642  14.671  1.00 88.20           N
ATOM   1155  CA  VAL   153     -61.837 107.861  13.995  1.00 88.20           C
ATOM   1156  CB  VAL   153     -61.888 108.026  12.497  1.00 88.20           C
ATOM   1157  CG1 VAL   153     -60.723 107.233  11.879  1.00 88.20           C
ATOM   1158  CG2 VAL   153     -63.273 107.580  11.999  1.00 88.20           C
ATOM   1159  C   VAL   153     -60.483 108.305  14.448  1.00 88.20           C
ATOM   1160  O   VAL   153     -59.564 107.501  14.587  1.00 88.20           O
ATOM   1161  N   MET   154     -60.334 109.609  14.725  1.00194.23           N
ATOM   1162  CA  MET   154     -59.059 110.155  15.079  1.00194.23           C
ATOM   1163  CB  MET   154     -59.139 111.663  15.387  1.00194.23           C
ATOM   1164  CG  MET   154     -57.786 112.348  15.609  1.00194.23           C
ATOM   1165  SD  MET   154     -56.944 111.920  17.163  1.00194.23           S
ATOM   1166  CE  MET   154     -58.144 112.765  18.232  1.00194.23           C
ATOM   1167  C   MET   154     -58.559 109.452  16.303  1.00194.23           C
ATOM   1168  O   MET   154     -57.365 109.183  16.421  1.00194.23           O
ATOM   1169  N   LEU   155     -59.454 109.113  17.247  1.00 84.63           N
ATOM   1170  CA  LEU   155     -58.999 108.518  18.474  1.00 84.63           C
ATOM   1171  CB  LEU   155     -60.150 108.195  19.441  1.00 84.63           C
ATOM   1172  CG  LEU   155     -60.898 109.442  19.945  1.00 84.63           C
ATOM   1173  CD1 LEU   155     -62.032 109.062  20.910  1.00 84.63           C
ATOM   1174  CD2 LEU   155     -59.925 110.472  20.543  1.00 84.63           C
ATOM   1175  C   LEU   155     -58.279 107.233  18.192  1.00 84.63           C
ATOM   1176  O   LEU   155     -57.199 107.003  18.732  1.00 84.63           O
ATOM   1177  N   ASN   156     -58.849 106.359  17.342  1.00136.33           N
ATOM   1178  CA  ASN   156     -58.233 105.094  17.053  1.00136.33           C
ATOM   1179  CB  ASN   156     -59.162 104.118  16.306  1.00136.33           C
ATOM   1180  CG  ASN   156     -59.635 104.761  15.013  1.00136.33           C
ATOM   1181  OD1 ASN   156     -60.746 105.285  14.955  1.00136.33           O
ATOM   1182  ND2 ASN   156     -58.781 104.728  13.956  1.00136.33           N
ATOM   1183  C   ASN   156     -56.976 105.281  16.258  1.00136.33           C
ATOM   1184  O   ASN   156     -56.030 104.511  16.398  1.00136.33           O
ATOM   1185  N   ASP   157     -56.942 106.298  15.379  1.00118.30           N
ATOM   1186  CA  ASP   157     -55.821 106.526  14.513  1.00118.30           C
ATOM   1187  CB  ASP   157     -56.092 107.642  13.490  1.00118.30           C
ATOM   1188  CG  ASP   157     -55.083 107.499  12.362  1.00118.30           C
ATOM   1189  OD1 ASP   157     -54.344 106.478  12.359  1.00118.30           O
ATOM   1190  OD2 ASP   157     -55.045 108.401  11.483  1.00118.30           O
ATOM   1191  C   ASP   157     -54.602 106.912  15.304  1.00118.30           C
ATOM   1192  O   ASP   157     -53.494 106.493  14.975  1.00118.30           O
ATOM   1193  N   VAL   158     -54.765 107.722  16.368  1.00112.27           N
ATOM   1194  CA  VAL   158     -53.626 108.193  17.111  1.00112.27           C
ATOM   1195  CB  VAL   158     -53.659 109.669  17.390  1.00112.27           C
ATOM   1196  CG1 VAL   158     -52.400 110.041  18.190  1.00112.27           C
ATOM   1197  CG2 VAL   158     -53.836 110.445  16.076  1.00112.27           C
ATOM   1198  C   VAL   158     -53.632 107.561  18.467  1.00112.27           C
ATOM   1199  O   VAL   158     -54.673 107.395  19.098  1.00112.27           O
ATOM   1200  N   SER   159     -52.444 107.168  18.957  1.00213.73           N
ATOM   1201  CA  SER   159     -52.341 106.601  20.269  1.00213.73           C
ATOM   1202  CB  SER   159     -51.394 105.388  20.339  1.00213.73           C
ATOM   1203  OG  SER   159     -51.504 104.742  21.600  1.00213.73           O
ATOM   1204  C   SER   159     -51.793 107.676  21.151  1.00213.73           C
ATOM   1205  O   SER   159     -52.105 108.853  20.982  1.00213.73           O
ATOM   1206  N   GLY   160     -50.981 107.282  22.150  1.00249.61           N
ATOM   1207  CA  GLY   160     -50.386 108.225  23.041  1.00249.61           C
ATOM   1208  C   GLY   160     -51.379 108.454  24.094  1.00249.61           C
ATOM   1209  O   GLY   160     -52.427 107.809  24.136  1.00249.61           O
ATOM   1210  N   GLY   161     -51.063 109.391  24.989  1.00381.83           N
ATOM   1211  CA  GLY   161     -52.064 109.702  25.940  1.00381.83           C
ATOM   1212  C   GLY   161     -53.117 110.288  25.077  1.00381.83           C
ATOM   1213  O   GLY   161     -52.814 110.781  23.992  1.00381.83           O
ATOM   1214  N   SER   162     -54.374 110.272  25.540  1.00307.64           N
ATOM   1215  CA  SER   162     -55.452 110.716  24.714  1.00307.64           C
ATOM   1216  CB  SER   162     -56.806 110.699  25.437  1.00307.64           C
ATOM   1217  OG  SER   162     -57.160 109.366  25.775  1.00307.64           O
ATOM   1218  C   SER   162     -55.173 112.121  24.298  1.00307.64           C
ATOM   1219  O   SER   162     -55.645 112.565  23.254  1.00307.64           O
ATOM   1220  N   GLU   163     -54.401 112.874  25.102  1.00378.41           N
ATOM   1221  CA  GLU   163     -54.067 114.187  24.643  1.00378.41           C
ATOM   1222  CB  GLU   163     -53.395 115.075  25.704  1.00378.41           C
ATOM   1223  CG  GLU   163     -53.019 116.466  25.184  1.00378.41           C
ATOM   1224  CD  GLU   163     -54.296 117.214  24.829  1.00378.41           C
ATOM   1225  OE1 GLU   163     -55.390 116.595  24.911  1.00378.41           O
ATOM   1226  OE2 GLU   163     -54.192 118.416  24.463  1.00378.41           O
ATOM   1227  C   GLU   163     -53.113 114.012  23.511  1.00378.41           C
ATOM   1228  O   GLU   163     -52.126 113.288  23.616  1.00378.41           O
ATOM   1229  N   ALA   164     -53.394 114.679  22.381  1.00154.12           N
ATOM   1230  CA  ALA   164     -52.546 114.552  21.237  1.00154.12           C
ATOM   1231  CB  ALA   164     -53.089 113.593  20.163  1.00154.12           C
ATOM   1232  C   ALA   164     -52.473 115.906  20.627  1.00154.12           C
ATOM   1233  O   ALA   164     -53.264 116.782  20.968  1.00154.12           O
ATOM   1234  N   TRP   165     -51.500 116.116  19.720  1.00198.98           N
ATOM   1235  CA  TRP   165     -51.355 117.404  19.115  1.00198.98           C
ATOM   1236  CB  TRP   165     -50.136 117.497  18.183  1.00198.98           C
ATOM   1237  CG  TRP   165     -48.824 117.476  18.933  1.00198.98           C
ATOM   1238  CD2 TRP   165     -48.193 116.286  19.432  1.00198.98           C
ATOM   1239  CD1 TRP   165     -48.026 118.519  19.303  1.00198.98           C
ATOM   1240  NE1 TRP   165     -46.935 118.054  19.997  1.00198.98           N
ATOM   1241  CE2 TRP   165     -47.026 116.681  20.086  1.00198.98           C
ATOM   1242  CE3 TRP   165     -48.558 114.972  19.356  1.00198.98           C
ATOM   1243  CZ2 TRP   165     -46.203 115.764  20.675  1.00198.98           C
ATOM   1244  CZ3 TRP   165     -47.724 114.050  19.948  1.00198.98           C
ATOM   1245  CH2 TRP   165     -46.569 114.438  20.595  1.00198.98           C
ATOM   1246  C   TRP   165     -52.599 117.700  18.347  1.00198.98           C
ATOM   1247  O   TRP   165     -53.053 116.912  17.519  1.00198.98           O
ATOM   1248  N   GLN   166     -53.184 118.875  18.639  1.00122.82           N
ATOM   1249  CA  GLN   166     -54.414 119.311  18.056  1.00122.82           C
ATOM   1250  CB  GLN   166     -54.932 120.609  18.696  1.00122.82           C
ATOM   1251  CG  GLN   166     -56.269 121.083  18.129  1.00122.82           C
ATOM   1252  CD  GLN   166     -56.645 122.363  18.857  1.00122.82           C
ATOM   1253  OE1 GLN   166     -55.879 122.874  19.673  1.00122.82           O
ATOM   1254  NE2 GLN   166     -57.858 122.899  18.555  1.00122.82           N
ATOM   1255  C   GLN   166     -54.215 119.561  16.599  1.00122.82           C
ATOM   1256  O   GLN   166     -55.088 119.263  15.786  1.00122.82           O
ATOM   1257  N   ALA   167     -53.050 120.118  16.226  1.00 41.30           N
ATOM   1258  CA  ALA   167     -52.833 120.464  14.853  1.00 41.30           C
ATOM   1259  CB  ALA   167     -51.461 121.119  14.614  1.00 41.30           C
ATOM   1260  C   ALA   167     -52.895 119.229  14.015  1.00 41.30           C
ATOM   1261  O   ALA   167     -53.531 119.221  12.962  1.00 41.30           O
ATOM   1262  N   MET   168     -52.253 118.138  14.467  1.00157.13           N
ATOM   1263  CA  MET   168     -52.236 116.950  13.666  1.00157.13           C
ATOM   1264  CB  MET   168     -51.355 115.838  14.265  1.00157.13           C
ATOM   1265  CG  MET   168     -51.819 115.332  15.633  1.00157.13           C
ATOM   1266  SD  MET   168     -50.779 114.016  16.337  1.00157.13           S
ATOM   1267  CE  MET   168     -51.377 112.714  15.223  1.00157.13           C
ATOM   1268  C   MET   168     -53.628 116.429  13.520  1.00157.13           C
ATOM   1269  O   MET   168     -54.041 116.028  12.434  1.00157.13           O
ATOM   1270  N   GLY   169     -54.404 116.431  14.618  1.00 80.50           N
ATOM   1271  CA  GLY   169     -55.736 115.911  14.552  1.00 80.50           C
ATOM   1272  C   GLY   169     -56.554 116.759  13.628  1.00 80.50           C
ATOM   1273  O   GLY   169     -57.362 116.253  12.852  1.00 80.50           O
ATOM   1274  N   ASP   170     -56.371 118.087  13.693  1.00 56.60           N
ATOM   1275  CA  ASP   170     -57.170 118.970  12.896  1.00 56.60           C
ATOM   1276  CB  ASP   170     -56.858 120.453  13.164  1.00 56.60           C
ATOM   1277  CG  ASP   170     -57.309 120.789  14.580  1.00 56.60           C
ATOM   1278  OD1 ASP   170     -57.921 119.904  15.236  1.00 56.60           O
ATOM   1279  OD2 ASP   170     -57.048 121.939  15.023  1.00 56.60           O
ATOM   1280  C   ASP   170     -56.899 118.709  11.450  1.00 56.60           C
ATOM   1281  O   ASP   170     -57.823 118.680  10.639  1.00 56.60           O
ATOM   1282  N   GLU   171     -55.621 118.495  11.088  1.00100.91           N
ATOM   1283  CA  GLU   171     -55.302 118.315   9.703  0.92100.91           C
ATOM   1284  CB  GLU   171     -53.794 118.168   9.420  0.92100.91           C
ATOM   1285  CG  GLU   171     -53.163 116.895   9.985  0.90100.91           C
ATOM   1286  CD  GLU   171     -51.685 116.902   9.622  0.80100.91           C
ATOM   1287  OE1 GLU   171     -50.963 117.822  10.089  1.00100.91           O
ATOM   1288  OE2 GLU   171     -51.260 115.987   8.867  1.00100.91           O
ATOM   1289  C   GLU   171     -55.979 117.080   9.199  1.00100.91           C
ATOM   1290  O   GLU   171     -56.503 117.072   8.087  1.00100.91           O
ATOM   1291  N   VAL   172     -55.988 115.995  10.000  1.00105.12           N
ATOM   1292  CA  VAL   172     -56.582 114.772   9.540  1.00105.12           C
ATOM   1293  CB  VAL   172     -56.365 113.595  10.454  1.00105.12           C
ATOM   1294  CG1 VAL   172     -57.209 113.763  11.727  1.00105.12           C
ATOM   1295  CG2 VAL   172     -56.689 112.313   9.669  1.00105.12           C
ATOM   1296  C   VAL   172     -58.059 114.956   9.357  1.00105.12           C
ATOM   1297  O   VAL   172     -58.630 114.471   8.382  1.00105.12           O
ATOM   1298  N   HIS   173     -58.726 115.665  10.288  1.00 99.99           N
ATOM   1299  CA  HIS   173     -60.148 115.828  10.175  1.00 99.99           C
ATOM   1300  ND1 HIS   173     -59.892 116.073  13.652  1.00 99.99           N
ATOM   1301  CG  HIS   173     -60.804 115.888  12.638  1.00 99.99           C
ATOM   1302  CB  HIS   173     -60.778 116.625  11.332  1.00 99.99           C
ATOM   1303  NE2 HIS   173     -61.326 114.531  14.363  1.00 99.99           N
ATOM   1304  CD2 HIS   173     -61.673 114.943  13.089  1.00 99.99           C
ATOM   1305  CE1 HIS   173     -60.250 115.237  14.659  1.00 99.99           C
ATOM   1306  C   HIS   173     -60.453 116.580   8.922  1.00 99.99           C
ATOM   1307  O   HIS   173     -61.359 116.215   8.174  1.00 99.99           O
ATOM   1308  N   ALA   174     -59.680 117.645   8.648  1.00 33.93           N
ATOM   1309  CA  ALA   174     -59.952 118.485   7.519  1.00 33.93           C
ATOM   1310  CB  ALA   174     -58.962 119.655   7.398  1.00 33.93           C
ATOM   1311  C   ALA   174     -59.854 117.681   6.263  1.00 33.93           C
ATOM   1312  O   ALA   174     -60.682 117.821   5.364  1.00 33.93           O
ATOM   1313  N   ARG   175     -58.842 116.801   6.170  1.00 96.28           N
ATOM   1314  CA  ARG   175     -58.654 116.032   4.975  1.00 96.28           C
ATOM   1315  CB  ARG   175     -57.422 115.111   5.033  1.00 96.28           C
ATOM   1316  CG  ARG   175     -56.092 115.865   5.040  1.00 96.28           C
ATOM   1317  CD  ARG   175     -54.868 114.948   4.980  1.00 96.28           C
ATOM   1318  NE  ARG   175     -53.658 115.817   4.990  1.00 96.28           N
ATOM   1319  CZ  ARG   175     -53.103 116.205   6.175  1.00 96.28           C
ATOM   1320  NH1 ARG   175     -53.641 115.773   7.354  1.00 96.28           N
ATOM   1321  NH2 ARG   175     -52.009 117.020   6.181  1.00 96.28           N
ATOM   1322  C   ARG   175     -59.846 115.161   4.766  1.00 96.28           C
ATOM   1323  O   ARG   175     -60.323 115.001   3.643  1.00 96.28           O
ATOM   1324  N   LEU   176     -60.373 114.574   5.851  1.00191.37           N
ATOM   1325  CA  LEU   176     -61.473 113.680   5.675  1.00191.37           C
ATOM   1326  CB  LEU   176     -61.838 112.868   6.933  1.00191.37           C
ATOM   1327  CG  LEU   176     -63.006 111.890   6.700  1.00191.37           C
ATOM   1328  CD1 LEU   176     -62.757 111.012   5.468  1.00191.37           C
ATOM   1329  CD2 LEU   176     -63.258 111.014   7.935  1.00191.37           C
ATOM   1330  C   LEU   176     -62.662 114.438   5.163  1.00191.37           C
ATOM   1331  O   LEU   176     -63.447 113.906   4.381  1.00191.37           O
ATOM   1332  N   HIS   177     -62.818 115.715   5.565  1.00145.16           N
ATOM   1333  CA  HIS   177     -63.947 116.500   5.139  1.00145.16           C
ATOM   1334  ND1 HIS   177     -62.972 118.321   7.991  1.00145.16           N
ATOM   1335  CG  HIS   177     -64.044 118.067   7.165  1.00145.16           C
ATOM   1336  CB  HIS   177     -63.941 117.946   5.673  1.00145.16           C
ATOM   1337  NE2 HIS   177     -64.760 118.166   9.303  1.00145.16           N
ATOM   1338  CD2 HIS   177     -65.128 117.975   7.983  1.00145.16           C
ATOM   1339  CE1 HIS   177     -63.455 118.370   9.258  1.00145.16           C
ATOM   1340  C   HIS   177     -63.940 116.606   3.637  1.00145.16           C
ATOM   1341  O   HIS   177     -64.999 116.674   3.016  1.00145.16           O
ATOM   1342  N   LYS   178     -62.744 116.655   3.015  1.00 62.65           N
ATOM   1343  CA  LYS   178     -62.594 116.813   1.589  1.00 62.65           C
ATOM   1344  CB  LYS   178     -61.122 116.912   1.153  1.00 62.65           C
ATOM   1345  CG  LYS   178     -60.410 118.176   1.639  1.00 62.65           C
ATOM   1346  CD  LYS   178     -58.889 118.107   1.489  1.00 62.65           C
ATOM   1347  CE  LYS   178     -58.160 119.363   1.970  1.00 62.65           C
ATOM   1348  NZ  LYS   178     -56.698 119.190   1.810  1.00 62.65           N
ATOM   1349  C   LYS   178     -63.187 115.647   0.850  1.00 62.65           C
ATOM   1350  O   LYS   178     -63.762 115.820  -0.223  1.00 62.65           O
ATOM   1351  N   ASN   179     -63.050 114.424   1.395  1.00137.98           N
ATOM   1352  CA  ASN   179     -63.527 113.230   0.750  1.00137.98           C
ATOM   1353  CB  ASN   179     -63.199 111.971   1.583  1.00137.98           C
ATOM   1354  CG  ASN   179     -63.462 110.686   0.803  1.00137.98           C
ATOM   1355  OD1 ASN   179     -64.492 110.502   0.159  1.00137.98           O
ATOM   1356  ND2 ASN   179     -62.489 109.740   0.881  1.00137.98           N
ATOM   1357  C   ASN   179     -65.015 113.328   0.624  1.00137.98           C
ATOM   1358  O   ASN   179     -65.696 113.888   1.478  1.00137.98           O
ATOM   1359  N   TYR   180     -65.577 112.794  -0.474  1.00122.96           N
ATOM   1360  CA  TYR   180     -66.996 112.888  -0.597  1.00122.96           C
ATOM   1361  CB  TYR   180     -67.477 113.214  -2.014  1.00122.96           C
ATOM   1362  CG  TYR   180     -66.936 114.559  -2.349  1.00122.96           C
ATOM   1363  CD1 TYR   180     -65.665 114.689  -2.860  1.00122.96           C
ATOM   1364  CD2 TYR   180     -67.694 115.689  -2.149  1.00122.96           C
ATOM   1365  CE1 TYR   180     -65.159 115.928  -3.172  1.00122.96           C
ATOM   1366  CE2 TYR   180     -67.193 116.931  -2.460  1.00122.96           C
ATOM   1367  CZ  TYR   180     -65.923 117.052  -2.971  1.00122.96           C
ATOM   1368  OH  TYR   180     -65.407 118.325  -3.290  1.00122.96           O
ATOM   1369  C   TYR   180     -67.614 111.653  -0.012  1.00122.96           C
ATOM   1370  O   TYR   180     -67.025 110.574   0.011  1.00122.96           O
ATOM   1371  N   PRO   181     -68.782 111.823   0.538  1.00191.50           N
ATOM   1372  CA  PRO   181     -69.421 110.769   1.274  1.00191.50           C
ATOM   1373  CD  PRO   181     -69.230 113.139   0.962  1.00191.50           C
ATOM   1374  CB  PRO   181     -70.655 111.407   1.910  1.00191.50           C
ATOM   1375  CG  PRO   181     -70.243 112.880   2.091  1.00191.50           C
ATOM   1376  C   PRO   181     -69.693 109.468   0.579  1.00191.50           C
ATOM   1377  O   PRO   181     -69.573 108.437   1.239  1.00191.50           O
ATOM   1378  N   VAL   182     -70.069 109.447  -0.715  1.00169.91           N
ATOM   1379  CA  VAL   182     -70.369 108.154  -1.268  1.00169.91           C
ATOM   1380  CB  VAL   182     -71.044 108.156  -2.618  1.00169.91           C
ATOM   1381  CG1 VAL   182     -72.275 109.075  -2.544  1.00169.91           C
ATOM   1382  CG2 VAL   182     -70.044 108.450  -3.742  1.00169.91           C
ATOM   1383  C   VAL   182     -69.102 107.366  -1.371  1.00169.91           C
ATOM   1384  O   VAL   182     -69.078 106.159  -1.140  1.00169.91           O
ATOM   1385  N   TRP   183     -68.010 108.056  -1.731  1.00171.15           N
ATOM   1386  CA  TRP   183     -66.715 107.487  -1.920  1.00171.15           C
ATOM   1387  CB  TRP   183     -65.736 108.558  -2.405  1.00171.15           C
ATOM   1388  CG  TRP   183     -66.230 109.039  -3.739  1.00171.15           C
ATOM   1389  CD2 TRP   183     -67.366 109.904  -3.897  1.00171.15           C
ATOM   1390  CD1 TRP   183     -65.831 108.690  -4.993  1.00171.15           C
ATOM   1391  NE1 TRP   183     -66.661 109.268  -5.918  1.00171.15           N
ATOM   1392  CE2 TRP   183     -67.610 110.020  -5.257  1.00171.15           C
ATOM   1393  CE3 TRP   183     -68.147 110.549  -2.985  1.00171.15           C
ATOM   1394  CZ2 TRP   183     -68.644 110.785  -5.720  1.00171.15           C
ATOM   1395  CZ3 TRP   183     -69.193 111.311  -3.454  1.00171.15           C
ATOM   1396  CH2 TRP   183     -69.439 111.429  -4.802  1.00171.15           C
ATOM   1397  C   TRP   183     -66.285 106.945  -0.606  1.00171.15           C
ATOM   1398  O   TRP   183     -65.821 105.810  -0.522  1.00171.15           O
ATOM   1399  N   ALA   184     -66.477 107.738   0.462  1.00115.48           N
ATOM   1400  CA  ALA   184     -66.079 107.306   1.769  1.00115.48           C
ATOM   1401  CB  ALA   184     -66.354 108.355   2.861  1.00115.48           C
ATOM   1402  C   ALA   184     -66.847 106.076   2.126  1.00115.48           C
ATOM   1403  O   ALA   184     -66.275 105.137   2.663  1.00115.48           O
ATOM   1404  N   ARG   185     -68.162 106.028   1.847  1.00187.12           N
ATOM   1405  CA  ARG   185     -68.936 104.861   2.189  1.00187.12           C
ATOM   1406  CB  ARG   185     -70.437 105.059   1.907  1.00187.12           C
ATOM   1407  CG  ARG   185     -71.072 106.138   2.787  1.00187.12           C
ATOM   1408  CD  ARG   185     -72.559 106.380   2.516  1.00187.12           C
ATOM   1409  NE  ARG   185     -72.672 107.040   1.186  1.00187.12           N
ATOM   1410  CZ  ARG   185     -73.896 107.419   0.715  1.00187.12           C
ATOM   1411  NH1 ARG   185     -75.015 107.196   1.463  1.00187.12           N
ATOM   1412  NH2 ARG   185     -74.001 108.022  -0.505  1.00187.12           N
ATOM   1413  C   ARG   185     -68.456 103.706   1.363  1.00187.12           C
ATOM   1414  O   ARG   185     -68.351 102.577   1.846  1.00187.12           O
ATOM   1415  N   GLY   186     -68.144 103.991   0.084  1.00163.12           N
ATOM   1416  CA  GLY   186     -67.714 103.040  -0.904  1.00163.12           C
ATOM   1417  C   GLY   186     -66.393 102.431  -0.526  1.00163.12           C
ATOM   1418  O   GLY   186     -66.059 101.349  -1.008  1.00163.12           O
ATOM   1419  N   TYR   187     -65.548 103.152   0.241  1.00213.16           N
ATOM   1420  CA  TYR   187     -64.289 102.571   0.635  1.00213.16           C
ATOM   1421  CB  TYR   187     -63.337 103.488   1.436  1.00213.16           C
ATOM   1422  CG  TYR   187     -62.978 104.694   0.642  1.00213.16           C
ATOM   1423  CD1 TYR   187     -62.111 104.608  -0.423  1.00213.16           C
ATOM   1424  CD2 TYR   187     -63.526 105.913   0.961  1.00213.16           C
ATOM   1425  CE1 TYR   187     -61.790 105.731  -1.150  1.00213.16           C
ATOM   1426  CE2 TYR   187     -63.209 107.038   0.239  1.00213.16           C
ATOM   1427  CZ  TYR   187     -62.338 106.947  -0.818  1.00213.16           C
ATOM   1428  OH  TYR   187     -62.010 108.101  -1.559  1.00213.16           O
ATOM   1429  C   TYR   187     -64.584 101.393   1.512  1.00213.16           C
ATOM   1430  O   TYR   187     -63.975 100.339   1.342  1.00213.16           O
ATOM   1431  N   PRO   188     -65.508 101.511   2.447  1.00383.57           N
ATOM   1432  CA  PRO   188     -65.961 100.324   3.113  1.00383.57           C
ATOM   1433  CD  PRO   188     -65.435 102.594   3.409  1.00383.57           C
ATOM   1434  CB  PRO   188     -66.786 100.787   4.306  1.00383.57           C
ATOM   1435  CG  PRO   188     -66.059 102.075   4.717  1.00383.57           C
ATOM   1436  C   PRO   188     -66.689  99.583   2.039  1.00383.57           C
ATOM   1437  O   PRO   188     -66.929 100.159   1.001  1.00383.57           O
ATOM   1438  N   ARG   189     -67.055  98.318   2.178  1.00496.34           N
ATOM   1439  CA  ARG   189     -67.554  97.623   1.022  1.00496.34           C
ATOM   1440  CB  ARG   189     -68.698  98.277   0.207  1.00496.34           C
ATOM   1441  CG  ARG   189     -70.014  98.363   0.980  1.00496.34           C
ATOM   1442  CD  ARG   189     -69.989  99.386   2.119  1.00496.34           C
ATOM   1443  NE  ARG   189     -70.251 100.727   1.524  1.00496.34           N
ATOM   1444  CZ  ARG   189     -71.538 101.146   1.340  1.00496.34           C
ATOM   1445  NH1 ARG   189     -72.576 100.331   1.688  1.00496.34           N
ATOM   1446  NH2 ARG   189     -71.787 102.379   0.809  1.00496.34           N
ATOM   1447  C   ARG   189     -66.372  97.326   0.133  1.00496.34           C
ATOM   1448  O   ARG   189     -66.117  96.174  -0.194  1.00496.34           O
ATOM   1449  N   THR   190     -65.607  98.333  -0.334  1.00148.06           N
ATOM   1450  CA  THR   190     -64.465  97.939  -1.115  1.00148.06           C
ATOM   1451  CB  THR   190     -63.668  99.102  -1.636  1.00148.06           C
ATOM   1452  OG1 THR   190     -64.474  99.924  -2.466  1.00148.06           O
ATOM   1453  CG2 THR   190     -62.466  98.558  -2.427  1.00148.06           C
ATOM   1454  C   THR   190     -63.556  97.155  -0.227  1.00148.06           C
ATOM   1455  O   THR   190     -63.239  96.002  -0.519  1.00148.06           O
ATOM   1456  N   ILE   191     -63.128  97.757   0.903  1.00234.60           N
ATOM   1457  CA  ILE   191     -62.244  97.026   1.767  1.00234.60           C
ATOM   1458  CB  ILE   191     -61.329  97.858   2.656  1.00234.60           C
ATOM   1459  CG2 ILE   191     -60.267  98.472   1.736  1.00234.60           C
ATOM   1460  CG1 ILE   191     -62.034  98.887   3.552  1.00234.60           C
ATOM   1461  CD1 ILE   191     -61.114  99.516   4.597  1.00234.60           C
ATOM   1462  C   ILE   191     -62.954  95.911   2.473  1.00234.60           C
ATOM   1463  O   ILE   191     -62.388  94.828   2.610  1.00234.60           O
ATOM   1464  N   PRO   192     -64.164  96.091   2.930  1.00248.95           N
ATOM   1465  CA  PRO   192     -64.780  95.010   3.645  1.00248.95           C
ATOM   1466  CD  PRO   192     -64.622  97.379   3.407  1.00248.95           C
ATOM   1467  CB  PRO   192     -66.020  95.610   4.300  1.00248.95           C
ATOM   1468  CG  PRO   192     -65.634  97.083   4.518  1.00248.95           C
ATOM   1469  C   PRO   192     -64.962  93.723   2.890  1.00248.95           C
ATOM   1470  O   PRO   192     -64.523  92.704   3.415  1.00248.95           O
ATOM   1471  N   PRO   193     -65.573  93.671   1.739  1.00226.20           N
ATOM   1472  CA  PRO   193     -65.587  92.391   1.080  1.00226.20           C
ATOM   1473  CD  PRO   193     -66.907  94.259   1.672  1.00226.20           C
ATOM   1474  CB  PRO   193     -66.773  92.412   0.120  1.00226.20           C
ATOM   1475  CG  PRO   193     -67.782  93.309   0.843  1.00226.20           C
ATOM   1476  C   PRO   193     -64.322  91.893   0.449  1.00226.20           C
ATOM   1477  O   PRO   193     -64.268  90.700   0.158  1.00226.20           O
ATOM   1478  N   SER   194     -63.303  92.741   0.200  1.00106.27           N
ATOM   1479  CA  SER   194     -62.178  92.210  -0.525  1.00106.27           C
ATOM   1480  CB  SER   194     -61.327  93.296  -1.206  1.00106.27           C
ATOM   1481  OG  SER   194     -62.098  93.973  -2.188  1.00106.27           O
ATOM   1482  C   SER   194     -61.281  91.417   0.379  1.00106.27           C
ATOM   1483  O   SER   194     -60.878  91.880   1.444  1.00106.27           O
ATOM   1484  N   ALA   195     -60.936  90.176  -0.035  1.00107.45           N
ATOM   1485  CA  ALA   195     -60.002  89.402   0.733  1.00107.45           C
ATOM   1486  CB  ALA   195     -60.553  88.050   1.223  1.00107.45           C
ATOM   1487  C   ALA   195     -58.815  89.145  -0.145  1.00107.45           C
ATOM   1488  O   ALA   195     -58.853  88.413  -1.133  1.00107.45           O
ATOM   1489  N   PRO   196     -57.781  89.832   0.234  1.00212.27           N
ATOM   1490  CA  PRO   196     -56.503  89.752  -0.437  1.00212.27           C
ATOM   1491  CD  PRO   196     -58.088  91.207   0.595  1.00212.27           C
ATOM   1492  CB  PRO   196     -55.787  91.068  -0.143  1.00212.27           C
ATOM   1493  CG  PRO   196     -56.937  92.066   0.056  1.00212.27           C
ATOM   1494  C   PRO   196     -55.656  88.556  -0.134  1.00212.27           C
ATOM   1495  O   PRO   196     -54.529  88.526  -0.622  1.00212.27           O
ATOM   1496  N   VAL   197     -56.144  87.569   0.641  1.00 91.30           N
ATOM   1497  CA  VAL   197     -55.321  86.458   1.040  1.00 91.30           C
ATOM   1498  CB  VAL   197     -56.109  85.386   1.739  1.00 91.30           C
ATOM   1499  CG1 VAL   197     -55.158  84.233   2.107  1.00 91.30           C
ATOM   1500  CG2 VAL   197     -56.841  86.009   2.940  1.00 91.30           C
ATOM   1501  C   VAL   197     -54.714  85.836  -0.181  1.00 91.30           C
ATOM   1502  O   VAL   197     -53.533  85.493  -0.182  1.00 91.30           O
ATOM   1503  N   LYS   198     -55.499  85.693  -1.263  1.00173.25           N
ATOM   1504  CA  LYS   198     -55.011  85.091  -2.472  1.00173.25           C
ATOM   1505  CB  LYS   198     -56.111  84.951  -3.539  1.00173.25           C
ATOM   1506  CG  LYS   198     -55.661  84.191  -4.787  1.00173.25           C
ATOM   1507  CD  LYS   198     -55.335  82.726  -4.500  1.00173.25           C
ATOM   1508  CE  LYS   198     -56.414  82.022  -3.675  1.00173.25           C
ATOM   1509  NZ  LYS   198     -56.010  80.626  -3.401  1.00173.25           N
ATOM   1510  C   LYS   198     -53.903  85.917  -3.064  1.00173.25           C
ATOM   1511  O   LYS   198     -52.900  85.377  -3.527  1.00173.25           O
ATOM   1512  N   ASP   199     -54.048  87.256  -3.057  1.00 81.06           N
ATOM   1513  CA  ASP   199     -53.092  88.134  -3.676  1.00 81.06           C
ATOM   1514  CB  ASP   199     -53.482  89.619  -3.577  1.00 81.06           C
ATOM   1515  CG  ASP   199     -54.753  89.879  -4.379  1.00 81.06           C
ATOM   1516  OD1 ASP   199     -55.037  89.112  -5.335  1.00 81.06           O
ATOM   1517  OD2 ASP   199     -55.460  90.863  -4.033  1.00 81.06           O
ATOM   1518  C   ASP   199     -51.768  87.997  -2.987  1.00 81.06           C
ATOM   1519  O   ASP   199     -50.728  88.003  -3.644  1.00 81.06           O
ATOM   1520  N   LEU   200     -51.759  87.865  -1.646  1.00139.88           N
ATOM   1521  CA  LEU   200     -50.501  87.836  -0.956  1.00139.88           C
ATOM   1522  CB  LEU   200     -50.619  87.789   0.581  1.00139.88           C
ATOM   1523  CG  LEU   200     -51.031  89.127   1.228  1.00139.88           C
ATOM   1524  CD1 LEU   200     -52.428  89.571   0.789  1.00139.88           C
ATOM   1525  CD2 LEU   200     -50.887  89.079   2.756  1.00139.88           C
ATOM   1526  C   LEU   200     -49.696  86.656  -1.384  1.00139.88           C
ATOM   1527  O   LEU   200     -48.505  86.781  -1.662  1.00139.88           O
ATOM   1528  N   GLU   201     -50.326  85.478  -1.488  1.00124.35           N
ATOM   1529  CA  GLU   201     -49.578  84.308  -1.837  1.00124.35           C
ATOM   1530  CB  GLU   201     -50.451  83.040  -1.893  1.00124.35           C
ATOM   1531  CG  GLU   201     -49.642  81.742  -1.942  1.00124.35           C
ATOM   1532  CD  GLU   201     -49.078  81.501  -0.548  1.00124.35           C
ATOM   1533  OE1 GLU   201     -49.887  81.433   0.416  1.00124.35           O
ATOM   1534  OE2 GLU   201     -47.829  81.390  -0.427  1.00124.35           O
ATOM   1535  C   GLU   201     -49.007  84.536  -3.195  1.00124.35           C
ATOM   1536  O   GLU   201     -47.891  84.119  -3.499  1.00124.35           O
ATOM   1537  N   ALA   202     -49.777  85.233  -4.044  1.00 62.84           N
ATOM   1538  CA  ALA   202     -49.403  85.477  -5.400  1.00 62.84           C
ATOM   1539  CB  ALA   202     -50.469  86.265  -6.177  1.00 62.84           C
ATOM   1540  C   ALA   202     -48.143  86.272  -5.449  1.00 62.84           C
ATOM   1541  O   ALA   202     -47.300  86.041  -6.314  1.00 62.84           O
ATOM   1542  N   LEU   203     -47.951  87.250  -4.546  1.00216.52           N
ATOM   1543  CA  LEU   203     -46.750  87.977  -4.801  1.00216.52           C
ATOM   1544  CB  LEU   203     -46.892  89.500  -4.697  1.00216.52           C
ATOM   1545  CG  LEU   203     -45.691  90.239  -5.312  1.00216.52           C
ATOM   1546  CD1 LEU   203     -44.410  90.082  -4.482  1.00216.52           C
ATOM   1547  CD2 LEU   203     -45.512  89.826  -6.782  1.00216.52           C
ATOM   1548  C   LEU   203     -45.687  87.506  -3.877  1.00216.52           C
ATOM   1549  O   LEU   203     -45.600  87.915  -2.724  1.00216.52           O
ATOM   1550  N   ARG   204     -44.839  86.604  -4.383  1.00192.68           N
ATOM   1551  CA  ARG   204     -43.702  86.162  -3.644  1.00192.68           C
ATOM   1552  CB  ARG   204     -43.559  84.636  -3.703  1.00192.68           C
ATOM   1553  CG  ARG   204     -43.319  84.148  -5.136  1.00192.68           C
ATOM   1554  CD  ARG   204     -43.630  82.669  -5.376  1.00192.68           C
ATOM   1555  NE  ARG   204     -42.841  81.865  -4.402  1.00192.68           N
ATOM   1556  CZ  ARG   204     -42.751  80.512  -4.558  1.00192.68           C
ATOM   1557  NH1 ARG   204     -43.298  79.913  -5.656  1.00192.68           N
ATOM   1558  NH2 ARG   204     -42.119  79.757  -3.613  1.00192.68           N
ATOM   1559  C   ARG   204     -42.603  86.692  -4.482  1.00192.68           C
ATOM   1560  O   ARG   204     -41.417  86.532  -4.196  1.00192.68           O
ATOM   1561  N   GLY   205     -43.031  87.375  -5.557  1.00 77.20           N
ATOM   1562  CA  GLY   205     -42.155  87.848  -6.573  1.00 77.20           C
ATOM   1563  C   GLY   205     -41.230  88.918  -6.105  1.00 77.20           C
ATOM   1564  O   GLY   205     -40.057  88.922  -6.474  1.00 77.20           O
ATOM   1565  N   LYS   206     -41.715  89.865  -5.287  1.00147.18           N
ATOM   1566  CA  LYS   206     -40.871  90.990  -5.018  1.00147.18           C
ATOM   1567  CB  LYS   206     -41.538  92.337  -5.349  1.00147.18           C
ATOM   1568  CG  LYS   206     -42.159  92.388  -6.746  1.00147.18           C
ATOM   1569  CD  LYS   206     -41.182  92.045  -7.870  1.00147.18           C
ATOM   1570  CE  LYS   206     -41.862  91.863  -9.227  1.00147.18           C
ATOM   1571  NZ  LYS   206     -40.981  91.098 -10.138  1.00147.18           N
ATOM   1572  C   LYS   206     -40.580  91.033  -3.567  1.00147.18           C
ATOM   1573  O   LYS   206     -41.267  90.432  -2.745  1.00147.18           O
ATOM   1574  N   PRO   207     -39.531  91.723  -3.242  1.00 85.75           N
ATOM   1575  CA  PRO   207     -39.241  91.885  -1.856  1.00 85.75           C
ATOM   1576  CD  PRO   207     -38.326  91.693  -4.055  1.00 85.75           C
ATOM   1577  CB  PRO   207     -37.806  92.399  -1.784  1.00 85.75           C
ATOM   1578  CG  PRO   207     -37.161  91.822  -3.059  1.00 85.75           C
ATOM   1579  C   PRO   207     -40.263  92.806  -1.287  1.00 85.75           C
ATOM   1580  O   PRO   207     -40.566  93.820  -1.916  1.00 85.75           O
ATOM   1581  N   LEU   208     -40.821  92.477  -0.111  1.00139.37           N
ATOM   1582  CA  LEU   208     -41.762  93.381   0.469  1.00139.37           C
ATOM   1583  CB  LEU   208     -43.247  92.951   0.459  1.00139.37           C
ATOM   1584  CG  LEU   208     -43.950  92.945  -0.913  1.00139.37           C
ATOM   1585  CD1 LEU   208     -43.437  91.819  -1.819  1.00139.37           C
ATOM   1586  CD2 LEU   208     -45.480  92.924  -0.750  1.00139.37           C
ATOM   1587  C   LEU   208     -41.379  93.584   1.885  1.00139.37           C
ATOM   1588  O   LEU   208     -40.621  92.806   2.463  1.00139.37           O
ATOM   1589  N   ASP   209     -41.857  94.702   2.453  1.00122.66           N
ATOM   1590  CA  ASP   209     -41.638  94.970   3.836  1.00122.66           C
ATOM   1591  CB  ASP   209     -40.725  96.177   4.103  1.00122.66           C
ATOM   1592  CG  ASP   209     -40.382  96.197   5.587  1.00122.66           C
ATOM   1593  OD1 ASP   209     -40.990  95.400   6.350  1.00122.66           O
ATOM   1594  OD2 ASP   209     -39.506  97.013   5.977  1.00122.66           O
ATOM   1595  C   ASP   209     -42.980  95.273   4.417  1.00122.66           C
ATOM   1596  O   ASP   209     -43.737  96.079   3.877  1.00122.66           O
ATOM   1597  N   TRP   210     -43.337  94.587   5.515  1.00170.46           N
ATOM   1598  CA  TRP   210     -44.569  94.905   6.173  1.00170.46           C
ATOM   1599  CB  TRP   210     -45.514  93.715   6.436  1.00170.46           C
ATOM   1600  CG  TRP   210     -46.579  93.501   5.382  1.00170.46           C
ATOM   1601  CD2 TRP   210     -46.453  92.803   4.133  1.00170.46           C
ATOM   1602  CD1 TRP   210     -47.867  93.948   5.434  1.00170.46           C
ATOM   1603  NE1 TRP   210     -48.554  93.555   4.314  1.00170.46           N
ATOM   1604  CE2 TRP   210     -47.695  92.857   3.497  1.00170.46           C
ATOM   1605  CE3 TRP   210     -45.393  92.169   3.555  1.00170.46           C
ATOM   1606  CZ2 TRP   210     -47.896  92.280   2.277  1.00170.46           C
ATOM   1607  CZ3 TRP   210     -45.602  91.587   2.324  1.00170.46           C
ATOM   1608  CH2 TRP   210     -46.827  91.639   1.694  1.00170.46           C
ATOM   1609  C   TRP   210     -44.263  95.571   7.467  1.00170.46           C
ATOM   1610  O   TRP   210     -43.443  95.101   8.254  1.00170.46           O
ATOM   1611  N   THR   211     -44.911  96.728   7.699  1.00130.45           N
ATOM   1612  CA  THR   211     -44.700  97.417   8.931  1.00130.45           C
ATOM   1613  CB  THR   211     -44.112  98.789   8.767  1.00130.45           C
ATOM   1614  OG1 THR   211     -43.753  99.326  10.031  1.00130.45           O
ATOM   1615  CG2 THR   211     -45.158  99.688   8.096  1.00130.45           C
ATOM   1616  C   THR   211     -46.030  97.578   9.583  1.00130.45           C
ATOM   1617  O   THR   211     -47.032  97.868   8.930  1.00130.45           O
ATOM   1618  N   VAL   212     -46.086  97.339  10.903  1.00139.64           N
ATOM   1619  CA  VAL   212     -47.314  97.607  11.585  1.00139.64           C
ATOM   1620  CB  VAL   212     -48.283  96.489  11.723  1.00139.64           C
ATOM   1621  CG1 VAL   212     -48.890  96.249  10.332  1.00139.64           C
ATOM   1622  CG2 VAL   212     -47.570  95.305  12.398  1.00139.64           C
ATOM   1623  C   VAL   212     -47.020  98.128  12.938  1.00139.64           C
ATOM   1624  O   VAL   212     -45.884  98.095  13.409  1.00139.64           O
ATOM   1625  N   GLY   213     -48.067  98.657  13.591  1.00 46.52           N
ATOM   1626  CA  GLY   213     -47.869  99.222  14.885  1.00 46.52           C
ATOM   1627  C   GLY   213     -48.441  98.281  15.889  1.00 46.52           C
ATOM   1628  O   GLY   213     -49.488  97.674  15.679  1.00 46.52           O
ATOM   1629  N   ALA   214     -47.743  98.128  17.024  1.00 49.93           N
ATOM   1630  CA  ALA   214     -48.230  97.258  18.049  1.00 49.93           C
ATOM   1631  CB  ALA   214     -47.254  97.129  19.231  1.00 49.93           C
ATOM   1632  C   ALA   214     -49.509  97.827  18.580  1.00 49.93           C
ATOM   1633  O   ALA   214     -50.466  97.113  18.865  1.00 49.93           O
ATOM   1634  N   ALA   215     -49.544  99.157  18.738  1.00 72.78           N
ATOM   1635  CA  ALA   215     -50.663  99.855  19.299  1.00 72.78           C
ATOM   1636  CB  ALA   215     -50.362 101.344  19.544  1.00 72.78           C
ATOM   1637  C   ALA   215     -51.887  99.790  18.431  1.00 72.78           C
ATOM   1638  O   ALA   215     -52.999  99.789  18.950  1.00 72.78           O
ATOM   1639  N   THR   216     -51.723  99.749  17.094  1.00162.05           N
ATOM   1640  CA  THR   216     -52.815  99.937  16.167  1.00162.05           C
ATOM   1641  CB  THR   216     -52.409  99.762  14.734  1.00162.05           C
ATOM   1642  OG1 THR   216     -53.511 100.015  13.875  1.00162.05           O
ATOM   1643  CG2 THR   216     -51.883  98.338  14.542  1.00162.05           C
ATOM   1644  C   THR   216     -54.037  99.115  16.445  1.00162.05           C
ATOM   1645  O   THR   216     -54.050  97.884  16.417  1.00162.05           O
ATOM   1646  N   PRO   217     -55.062  99.856  16.803  1.00151.19           N
ATOM   1647  CA  PRO   217     -56.388  99.340  17.018  1.00151.19           C
ATOM   1648  CD  PRO   217     -54.885 101.177  17.385  1.00151.19           C
ATOM   1649  CB  PRO   217     -57.102 100.369  17.898  1.00151.19           C
ATOM   1650  CG  PRO   217     -56.309 101.669  17.679  1.00151.19           C
ATOM   1651  C   PRO   217     -57.161  99.051  15.764  1.00151.19           C
ATOM   1652  O   PRO   217     -57.990  98.143  15.787  1.00151.19           O
ATOM   1653  N   THR   218     -56.962  99.840  14.684  1.00167.99           N
ATOM   1654  CA  THR   218     -57.754  99.657  13.496  1.00167.99           C
ATOM   1655  CB  THR   218     -57.582 100.761  12.499  1.00167.99           C
ATOM   1656  OG1 THR   218     -56.236 100.806  12.059  1.00167.99           O
ATOM   1657  CG2 THR   218     -57.972 102.094  13.158  1.00167.99           C
ATOM   1658  C   THR   218     -57.403  98.378  12.814  1.00167.99           C
ATOM   1659  O   THR   218     -58.269  97.544  12.567  1.00167.99           O
ATOM   1660  N   GLU   219     -56.107  98.184  12.508  1.00182.77           N
ATOM   1661  CA  GLU   219     -55.667  96.989  11.853  1.00182.77           C
ATOM   1662  CB  GLU   219     -54.895  97.279  10.552  1.00182.77           C
ATOM   1663  CG  GLU   219     -54.271  96.041   9.906  1.00182.77           C
ATOM   1664  CD  GLU   219     -52.847  95.919  10.432  1.00182.77           C
ATOM   1665  OE1 GLU   219     -52.343  96.923  11.004  1.00182.77           O
ATOM   1666  OE2 GLU   219     -52.241  94.828  10.262  1.00182.77           O
ATOM   1667  C   GLU   219     -54.748  96.318  12.813  1.00182.77           C
ATOM   1668  O   GLU   219     -53.699  96.854  13.150  1.00182.77           O
ATOM   1669  N   SER   220     -55.100  95.098  13.248  1.00143.15           N
ATOM   1670  CA  SER   220     -54.366  94.433  14.286  1.00143.15           C
ATOM   1671  CB  SER   220     -55.072  93.161  14.783  1.00143.15           C
ATOM   1672  OG  SER   220     -54.301  92.537  15.798  1.00143.15           O
ATOM   1673  C   SER   220     -52.995  94.042  13.821  1.00143.15           C
ATOM   1674  O   SER   220     -52.699  94.019  12.627  1.00143.15           O
ATOM   1675  N   PHE   221     -52.127  93.713  14.803  1.00145.49           N
ATOM   1676  CA  PHE   221     -50.749  93.330  14.623  1.00145.49           C
ATOM   1677  CB  PHE   221     -50.094  92.655  15.844  1.00145.49           C
ATOM   1678  CG  PHE   221     -50.209  93.323  17.167  1.00145.49           C
ATOM   1679  CD1 PHE   221     -51.355  93.167  17.912  1.00145.49           C
ATOM   1680  CD2 PHE   221     -49.170  94.062  17.679  1.00145.49           C
ATOM   1681  CE1 PHE   221     -51.476  93.752  19.149  1.00145.49           C
ATOM   1682  CE2 PHE   221     -49.286  94.646  18.917  1.00145.49           C
ATOM   1683  CZ  PHE   221     -50.437  94.494  19.653  1.00145.49           C
ATOM   1684  C   PHE   221     -50.753  92.102  13.780  1.00145.49           C
ATOM   1685  O   PHE   221     -49.965  91.951  12.849  1.00145.49           O
ATOM   1686  N   PHE   222     -51.668  91.181  14.123  1.00345.64           N
ATOM   1687  CA  PHE   222     -51.713  89.885  13.522  1.00345.64           C
ATOM   1688  CB  PHE   222     -52.917  89.036  13.970  1.00345.64           C
ATOM   1689  CG  PHE   222     -52.735  88.679  15.406  1.00345.64           C
ATOM   1690  CD1 PHE   222     -53.139  89.543  16.397  1.00345.64           C
ATOM   1691  CD2 PHE   222     -52.165  87.478  15.764  1.00345.64           C
ATOM   1692  CE1 PHE   222     -52.975  89.217  17.723  1.00345.64           C
ATOM   1693  CE2 PHE   222     -51.999  87.146  17.088  1.00345.64           C
ATOM   1694  CZ  PHE   222     -52.405  88.016  18.071  1.00345.64           C
ATOM   1695  C   PHE   222     -51.825  90.070  12.051  1.00345.64           C
ATOM   1696  O   PHE   222     -51.213  89.324  11.291  1.00345.64           O
ATOM   1697  N   ASP   223     -52.600  91.075  11.605  1.00133.92           N
ATOM   1698  CA  ASP   223     -52.769  91.257  10.197  1.00133.92           C
ATOM   1699  CB  ASP   223     -53.633  92.480   9.847  1.00133.92           C
ATOM   1700  CG  ASP   223     -55.075  92.144  10.198  1.00133.92           C
ATOM   1701  OD1 ASP   223     -55.327  90.980  10.611  1.00133.92           O
ATOM   1702  OD2 ASP   223     -55.946  93.043  10.051  1.00133.92           O
ATOM   1703  C   ASP   223     -51.430  91.442   9.560  1.00133.92           C
ATOM   1704  O   ASP   223     -51.137  90.825   8.538  1.00133.92           O
ATOM   1705  N   ASN   224     -50.560  92.276  10.147  1.00116.37           N
ATOM   1706  CA  ASN   224     -49.269  92.449   9.549  1.00116.37           C
ATOM   1707  CB  ASN   224     -48.346  93.381  10.321  1.00116.37           C
ATOM   1708  CG  ASN   224     -47.053  93.552   9.531  1.00116.37           C
ATOM   1709  OD1 ASN   224     -46.251  92.627   9.412  1.00116.37           O
ATOM   1710  ND2 ASN   224     -46.843  94.773   8.971  1.00116.37           N
ATOM   1711  C   ASN   224     -48.553  91.144   9.594  1.00116.37           C
ATOM   1712  O   ASN   224     -47.833  90.783   8.667  1.00116.37           O
ATOM   1713  N   ILE   225     -48.714  90.406  10.701  1.00131.28           N
ATOM   1714  CA  ILE   225     -47.989  89.181  10.854  1.00131.28           C
ATOM   1715  CB  ILE   225     -48.261  88.516  12.174  1.00131.28           C
ATOM   1716  CG2 ILE   225     -47.564  87.145  12.169  1.00131.28           C
ATOM   1717  CG1 ILE   225     -47.820  89.427  13.332  1.00131.28           C
ATOM   1718  CD1 ILE   225     -46.326  89.750  13.326  1.00131.28           C
ATOM   1719  C   ILE   225     -48.400  88.226   9.774  1.00131.28           C
ATOM   1720  O   ILE   225     -47.555  87.573   9.166  1.00131.28           O
ATOM   1721  N   VAL   226     -49.715  88.120   9.501  1.00188.16           N
ATOM   1722  CA  VAL   226     -50.195  87.175   8.532  1.00188.16           C
ATOM   1723  CB  VAL   226     -51.695  87.083   8.461  1.00188.16           C
ATOM   1724  CG1 VAL   226     -52.262  88.406   7.925  1.00188.16           C
ATOM   1725  CG2 VAL   226     -52.060  85.869   7.589  1.00188.16           C
ATOM   1726  C   VAL   226     -49.703  87.537   7.170  1.00188.16           C
ATOM   1727  O   VAL   226     -49.333  86.665   6.386  1.00188.16           O
ATOM   1728  N   THR   227     -49.683  88.842   6.847  1.00177.81           N
ATOM   1729  CA  THR   227     -49.277  89.255   5.536  1.00177.81           C
ATOM   1730  CB  THR   227     -49.315  90.738   5.362  1.00177.81           C
ATOM   1731  OG1 THR   227     -48.347  91.333   6.208  1.00177.81           O
ATOM   1732  CG2 THR   227     -50.716  91.243   5.740  1.00177.81           C
ATOM   1733  C   THR   227     -47.859  88.845   5.365  1.00177.81           C
ATOM   1734  O   THR   227     -47.452  88.382   4.301  1.00177.81           O
ATOM   1735  N   ALA   228     -47.084  89.000   6.447  1.00 84.38           N
ATOM   1736  CA  ALA   228     -45.686  88.704   6.472  1.00 84.38           C
ATOM   1737  CB  ALA   228     -45.155  88.789   7.893  1.00 84.38           C
ATOM   1738  C   ALA   228     -45.479  87.264   6.136  1.00 84.38           C
ATOM   1739  O   ALA   228     -44.595  86.922   5.355  1.00 84.38           O
ATOM   1740  N   THR   229     -46.292  86.377   6.733  1.00164.90           N
ATOM   1741  CA  THR   229     -46.090  84.969   6.566  1.00164.90           C
ATOM   1742  CB  THR   229     -47.027  84.143   7.398  1.00164.90           C
ATOM   1743  OG1 THR   229     -48.369  84.347   6.981  1.00164.90           O
ATOM   1744  CG2 THR   229     -46.861  84.552   8.871  1.00164.90           C
ATOM   1745  C   THR   229     -46.294  84.574   5.139  1.00164.90           C
ATOM   1746  O   THR   229     -45.546  83.760   4.601  1.00164.90           O
ATOM   1747  N   LYS   230     -47.332  85.125   4.488  1.00153.78           N
ATOM   1748  CA  LYS   230     -47.655  84.717   3.152  1.00153.78           C
ATOM   1749  CB  LYS   230     -49.006  85.291   2.691  1.00153.78           C
ATOM   1750  CG  LYS   230     -50.164  84.831   3.582  1.00153.78           C
ATOM   1751  CD  LYS   230     -51.464  85.612   3.383  1.00153.78           C
ATOM   1752  CE  LYS   230     -52.523  85.308   4.447  1.00153.78           C
ATOM   1753  NZ  LYS   230     -52.868  83.869   4.429  1.00153.78           N
ATOM   1754  C   LYS   230     -46.601  85.119   2.148  1.00153.78           C
ATOM   1755  O   LYS   230     -46.249  84.334   1.270  1.00153.78           O
ATOM   1756  N   ALA   231     -46.109  86.370   2.245  1.00208.23           N
ATOM   1757  CA  ALA   231     -45.227  87.036   1.312  1.00208.23           C
ATOM   1758  CB  ALA   231     -45.254  88.559   1.503  1.00208.23           C
ATOM   1759  C   ALA   231     -43.759  86.608   1.187  1.00208.23           C
ATOM   1760  O   ALA   231     -43.229  86.641   0.080  1.00208.23           O
ATOM   1761  N   GLY   232     -43.015  86.230   2.257  1.00100.55           N
ATOM   1762  CA  GLY   232     -41.591  85.974   2.083  1.00100.55           C
ATOM   1763  C   GLY   232     -40.875  87.261   2.395  1.00100.55           C
ATOM   1764  O   GLY   232     -39.692  87.458   2.123  1.00100.55           O
ATOM   1765  N   VAL   233     -41.640  88.172   3.001  1.00119.13           N
ATOM   1766  CA  VAL   233     -41.342  89.516   3.385  1.00119.13           C
ATOM   1767  CB  VAL   233     -42.622  90.298   3.325  1.00119.13           C
ATOM   1768  CG1 VAL   233     -42.535  91.665   4.023  1.00119.13           C
ATOM   1769  CG2 VAL   233     -42.964  90.372   1.834  1.00119.13           C
ATOM   1770  C   VAL   233     -40.776  89.585   4.767  1.00119.13           C
ATOM   1771  O   VAL   233     -40.864  88.642   5.552  1.00119.13           O
ATOM   1772  N   ASN   234     -40.107  90.721   5.057  1.00 92.12           N
ATOM   1773  CA  ASN   234     -39.599  91.006   6.363  1.00 92.12           C
ATOM   1774  CB  ASN   234     -38.266  91.769   6.349  1.00 92.12           C
ATOM   1775  CG  ASN   234     -37.210  90.827   5.789  1.00 92.12           C
ATOM   1776  OD1 ASN   234     -36.389  91.212   4.958  1.00 92.12           O
ATOM   1777  ND2 ASN   234     -37.231  89.550   6.258  1.00 92.12           N
ATOM   1778  C   ASN   234     -40.616  91.858   7.060  1.00 92.12           C
ATOM   1779  O   ASN   234     -41.380  92.585   6.424  1.00 92.12           O
ATOM   1780  N   ILE   235     -40.669  91.776   8.404  1.00120.33           N
ATOM   1781  CA  ILE   235     -41.655  92.545   9.105  1.00120.33           C
ATOM   1782  CB  ILE   235     -42.639  91.718   9.839  1.00120.33           C
ATOM   1783  CG2 ILE   235     -43.643  92.647  10.543  1.00120.33           C
ATOM   1784  CG1 ILE   235     -43.278  90.791   8.828  1.00120.33           C
ATOM   1785  CD1 ILE   235     -43.991  91.521   7.691  1.00120.33           C
ATOM   1786  C   ILE   235     -40.994  93.369  10.147  1.00120.33           C
ATOM   1787  O   ILE   235     -40.028  92.945  10.778  1.00120.33           O
ATOM   1788  N   GLY   236     -41.521  94.589  10.350  1.00 53.54           N
ATOM   1789  CA  GLY   236     -40.989  95.432  11.375  1.00 53.54           C
ATOM   1790  C   GLY   236     -42.145  95.945  12.171  1.00 53.54           C
ATOM   1791  O   GLY   236     -43.118  96.461  11.620  1.00 53.54           O
ATOM   1792  N   LEU   237     -42.053  95.817  13.507  1.00 95.63           N
ATOM   1793  CA  LEU   237     -43.100  96.291  14.365  1.00 95.63           C
ATOM   1794  CB  LEU   237     -43.370  95.386  15.582  1.00 95.63           C
ATOM   1795  CG  LEU   237     -43.879  93.976  15.230  1.00 95.63           C
ATOM   1796  CD1 LEU   237     -45.266  94.027  14.570  1.00 95.63           C
ATOM   1797  CD2 LEU   237     -42.844  93.198  14.402  1.00 95.63           C
ATOM   1798  C   LEU   237     -42.620  97.591  14.915  1.00 95.63           C
ATOM   1799  O   LEU   237     -41.470  97.713  15.334  1.00 95.63           O
ATOM   1800  N   LEU   238     -43.496  98.611  14.919  1.00180.98           N
ATOM   1801  CA  LEU   238     -43.084  99.891  15.394  1.00180.98           C
ATOM   1802  CB  LEU   238     -43.207 100.934  14.259  1.00180.98           C
ATOM   1803  CG  LEU   238     -42.547 102.293  14.523  1.00180.98           C
ATOM   1804  CD1 LEU   238     -43.343 103.143  15.518  1.00180.98           C
ATOM   1805  CD2 LEU   238     -41.074 102.107  14.914  1.00180.98           C
ATOM   1806  C   LEU   238     -43.990 100.238  16.530  1.00180.98           C
ATOM   1807  O   LEU   238     -45.177  99.921  16.479  1.00180.98           O
ATOM   1808  N   PRO   239     -43.494 100.807  17.592  1.00242.05           N
ATOM   1809  CA  PRO   239     -44.405 101.134  18.643  1.00242.05           C
ATOM   1810  CD  PRO   239     -42.166 100.505  18.097  1.00242.05           C
ATOM   1811  CB  PRO   239     -43.548 101.477  19.857  1.00242.05           C
ATOM   1812  CG  PRO   239     -42.268 100.647  19.627  1.00242.05           C
ATOM   1813  C   PRO   239     -45.228 102.236  18.087  1.00242.05           C
ATOM   1814  O   PRO   239     -44.721 103.349  17.987  1.00242.05           O
ATOM   1815  N   GLY   240     -46.502 101.987  17.775  1.00 63.08           N
ATOM   1816  CA  GLY   240     -47.210 103.057  17.156  1.00 63.08           C
ATOM   1817  C   GLY   240     -48.609 102.607  16.949  1.00 63.08           C
ATOM   1818  O   GLY   240     -48.924 101.418  17.024  1.00 63.08           O
ATOM   1819  N   MET   241     -49.486 103.589  16.684  1.00118.13           N
ATOM   1820  CA  MET   241     -50.860 103.310  16.447  1.00118.13           C
ATOM   1821  CB  MET   241     -51.815 104.355  17.043  1.00118.13           C
ATOM   1822  CG  MET   241     -53.244 103.827  17.184  1.00118.13           C
ATOM   1823  SD  MET   241     -54.174 104.542  18.574  1.00118.13           S
ATOM   1824  CE  MET   241     -53.508 103.398  19.817  1.00118.13           C
ATOM   1825  C   MET   241     -51.041 103.183  14.969  1.00118.13           C
ATOM   1826  O   MET   241     -50.114 102.814  14.250  1.00118.13           O
ATOM   1827  N   HIS   242     -52.267 103.449  14.487  1.00116.63           N
ATOM   1828  CA  HIS   242     -52.609 103.237  13.112  1.00116.63           C
ATOM   1829  ND1 HIS   242     -54.040 101.815  10.868  1.00116.63           N
ATOM   1830  CG  HIS   242     -54.472 102.992  11.438  1.00116.63           C
ATOM   1831  CB  HIS   242     -54.106 103.427  12.826  1.00116.63           C
ATOM   1832  NE2 HIS   242     -55.356 102.803   9.373  1.00116.63           N
ATOM   1833  CD2 HIS   242     -55.271 103.586  10.512  1.00116.63           C
ATOM   1834  CE1 HIS   242     -54.600 101.752   9.634  1.00116.63           C
ATOM   1835  C   HIS   242     -51.840 104.094  12.154  1.00116.63           C
ATOM   1836  O   HIS   242     -51.440 103.580  11.114  1.00116.63           O
ATOM   1837  N   PHE   243     -51.631 105.409  12.401  1.00338.39           N
ATOM   1838  CA  PHE   243     -50.852 106.066  11.384  1.00338.39           C
ATOM   1839  CB  PHE   243     -51.553 107.263  10.693  1.00338.39           C
ATOM   1840  CG  PHE   243     -51.858 108.398  11.604  1.00338.39           C
ATOM   1841  CD1 PHE   243     -52.266 108.187  12.896  1.00338.39           C
ATOM   1842  CD2 PHE   243     -51.824 109.685  11.115  1.00338.39           C
ATOM   1843  CE1 PHE   243     -52.569 109.254  13.704  1.00338.39           C
ATOM   1844  CE2 PHE   243     -52.131 110.758  11.918  1.00338.39           C
ATOM   1845  CZ  PHE   243     -52.498 110.540  13.223  1.00338.39           C
ATOM   1846  C   PHE   243     -49.483 106.385  11.915  1.00338.39           C
ATOM   1847  O   PHE   243     -49.190 107.467  12.423  1.00338.39           O
ATOM   1848  N   PRO   244     -48.649 105.380  11.775  1.00185.25           N
ATOM   1849  CA  PRO   244     -47.302 105.357  12.278  1.00185.25           C
ATOM   1850  CD  PRO   244     -48.801 104.419  10.696  1.00185.25           C
ATOM   1851  CB  PRO   244     -46.796 103.955  11.985  1.00185.25           C
ATOM   1852  CG  PRO   244     -47.465 103.656  10.632  1.00185.25           C
ATOM   1853  C   PRO   244     -46.431 106.329  11.558  1.00185.25           C
ATOM   1854  O   PRO   244     -45.388 106.695  12.098  1.00185.25           O
ATOM   1855  N   TYR   245     -46.797 106.707  10.320  1.00221.20           N
ATOM   1856  CA  TYR   245     -45.945 107.573   9.568  1.00221.20           C
ATOM   1857  CB  TYR   245     -46.443 107.825   8.114  1.00221.20           C
ATOM   1858  CG  TYR   245     -47.604 108.763   8.159  1.00221.20           C
ATOM   1859  CD1 TYR   245     -47.377 110.121   8.106  1.00221.20           C
ATOM   1860  CD2 TYR   245     -48.900 108.316   8.289  1.00221.20           C
ATOM   1861  CE1 TYR   245     -48.411 111.019   8.173  1.00221.20           C
ATOM   1862  CE2 TYR   245     -49.944 109.214   8.355  1.00221.20           C
ATOM   1863  CZ  TYR   245     -49.698 110.567   8.297  1.00221.20           C
ATOM   1864  OH  TYR   245     -50.752 111.502   8.369  1.00221.20           O
ATOM   1865  C   TYR   245     -45.895 108.876  10.310  1.00221.20           C
ATOM   1866  O   TYR   245     -44.857 109.531  10.361  1.00221.20           O
ATOM   1867  N   VAL   246     -47.053 109.327  10.837  1.00166.01           N
ATOM   1868  CA  VAL   246     -47.114 110.568  11.543  1.00166.01           C
ATOM   1869  CB  VAL   246     -48.514 111.103  11.684  1.00166.01           C
ATOM   1870  CG1 VAL   246     -49.336 110.199  12.614  1.00166.01           C
ATOM   1871  CG2 VAL   246     -48.414 112.554  12.167  1.00166.01           C
ATOM   1872  C   VAL   246     -46.504 110.442  12.904  1.00166.01           C
ATOM   1873  O   VAL   246     -45.714 111.285  13.323  1.00166.01           O
ATOM   1874  N   SER   247     -46.857 109.363  13.628  1.00162.26           N
ATOM   1875  CA  SER   247     -46.428 109.191  14.983  1.00162.26           C
ATOM   1876  CB  SER   247     -47.032 107.937  15.632  1.00162.26           C
ATOM   1877  OG  SER   247     -48.449 108.014  15.613  1.00162.26           O
ATOM   1878  C   SER   247     -44.957 109.006  14.999  1.00162.26           C
ATOM   1879  O   SER   247     -44.239 109.671  15.744  1.00162.26           O
ATOM   1880  N   HIS   248     -44.473 108.077  14.160  1.00151.81           N
ATOM   1881  CA  HIS   248     -43.077 107.802  14.170  1.00151.81           C
ATOM   1882  ND1 HIS   248     -44.492 106.390  16.513  1.00151.81           N
ATOM   1883  CG  HIS   248     -43.212 106.175  16.055  1.00151.81           C
ATOM   1884  CB  HIS   248     -42.802 106.366  14.628  1.00151.81           C
ATOM   1885  NE2 HIS   248     -43.275 105.800  18.277  1.00151.81           N
ATOM   1886  CD2 HIS   248     -42.482 105.812  17.144  1.00151.81           C
ATOM   1887  CE1 HIS   248     -44.473 106.155  17.849  1.00151.81           C
ATOM   1888  C   HIS   248     -42.562 107.972  12.785  1.00151.81           C
ATOM   1889  O   HIS   248     -42.143 107.021  12.127  1.00151.81           O
ATOM   1890  N   PRO   249     -42.540 109.202  12.352  1.00293.25           N
ATOM   1891  CA  PRO   249     -41.998 109.590  11.081  1.00293.25           C
ATOM   1892  CD  PRO   249     -42.936 110.339  13.164  1.00293.25           C
ATOM   1893  CB  PRO   249     -42.349 111.067  10.929  1.00293.25           C
ATOM   1894  CG  PRO   249     -42.434 111.566  12.383  1.00293.25           C
ATOM   1895  C   PRO   249     -40.532 109.405  11.305  1.00293.25           C
ATOM   1896  O   PRO   249     -40.160 109.189  12.441  1.00293.25           O
ATOM   1897  N   ASP   250     -39.651 109.449  10.303  1.00233.24           N
ATOM   1898  CA  ASP   250     -38.252 109.283  10.614  1.00233.24           C
ATOM   1899  CB  ASP   250     -37.713 110.172  11.756  1.00233.24           C
ATOM   1900  CG  ASP   250     -37.663 111.609  11.253  1.00233.24           C
ATOM   1901  OD1 ASP   250     -37.759 111.806  10.012  1.00233.24           O
ATOM   1902  OD2 ASP   250     -37.531 112.529  12.104  1.00233.24           O
ATOM   1903  C   ASP   250     -37.950 107.840  10.906  1.00233.24           C
ATOM   1904  O   ASP   250     -37.172 107.231  10.179  1.00233.24           O
ATOM   1905  N   VAL   251     -38.504 107.237  11.978  1.00127.34           N
ATOM   1906  CA  VAL   251     -38.235 105.841  12.169  1.00127.34           C
ATOM   1907  CB  VAL   251     -38.781 105.268  13.449  1.00127.34           C
ATOM   1908  CG1 VAL   251     -38.118 105.999  14.628  1.00127.34           C
ATOM   1909  CG2 VAL   251     -40.312 105.348  13.443  1.00127.34           C
ATOM   1910  C   VAL   251     -38.865 105.136  11.011  1.00127.34           C
ATOM   1911  O   VAL   251     -38.277 104.233  10.421  1.00127.34           O
ATOM   1912  N   PHE   252     -40.087 105.563  10.643  1.00 67.29           N
ATOM   1913  CA  PHE   252     -40.811 104.999   9.542  1.00 67.29           C
ATOM   1914  CB  PHE   252     -42.190 105.669   9.394  1.00 67.29           C
ATOM   1915  CG  PHE   252     -42.900 105.135   8.198  1.00 67.29           C
ATOM   1916  CD1 PHE   252     -43.691 104.013   8.284  1.00 67.29           C
ATOM   1917  CD2 PHE   252     -42.776 105.774   6.984  1.00 67.29           C
ATOM   1918  CE1 PHE   252     -44.345 103.538   7.171  1.00 67.29           C
ATOM   1919  CE2 PHE   252     -43.427 105.303   5.869  1.00 67.29           C
ATOM   1920  CZ  PHE   252     -44.215 104.182   5.964  1.00 67.29           C
ATOM   1921  C   PHE   252     -40.016 105.281   8.307  1.00 67.29           C
ATOM   1922  O   PHE   252     -39.811 104.401   7.471  1.00 67.29           O
ATOM   1923  N   ALA   253     -39.523 106.529   8.184  1.00 43.23           N
ATOM   1924  CA  ALA   253     -38.804 106.935   7.008  1.00 43.23           C
ATOM   1925  CB  ALA   253     -38.386 108.414   7.051  1.00 43.23           C
ATOM   1926  C   ALA   253     -37.555 106.121   6.860  1.00 43.23           C
ATOM   1927  O   ALA   253     -37.216 105.694   5.757  1.00 43.23           O
ATOM   1928  N   LYS   254     -36.830 105.884   7.970  1.00101.25           N
ATOM   1929  CA  LYS   254     -35.586 105.171   7.893  1.00101.25           C
ATOM   1930  CB  LYS   254     -34.826 105.100   9.230  1.00101.25           C
ATOM   1931  CG  LYS   254     -35.529 104.271  10.305  1.00101.25           C
ATOM   1932  CD  LYS   254     -34.620 103.902  11.478  1.00101.25           C
ATOM   1933  CE  LYS   254     -34.281 105.082  12.391  1.00101.25           C
ATOM   1934  NZ  LYS   254     -33.413 104.631  13.502  1.00101.25           N
ATOM   1935  C   LYS   254     -35.840 103.769   7.444  1.00101.25           C
ATOM   1936  O   LYS   254     -35.106 103.232   6.616  1.00101.25           O
ATOM   1937  N   TYR   255     -36.898 103.132   7.975  1.00 97.95           N
ATOM   1938  CA  TYR   255     -37.154 101.778   7.582  1.00 97.95           C
ATOM   1939  CB  TYR   255     -38.335 101.122   8.325  1.00 97.95           C
ATOM   1940  CG  TYR   255     -37.860 100.684   9.670  1.00 97.95           C
ATOM   1941  CD1 TYR   255     -37.660 101.581  10.692  1.00 97.95           C
ATOM   1942  CD2 TYR   255     -37.624  99.350   9.911  1.00 97.95           C
ATOM   1943  CE1 TYR   255     -37.222 101.161  11.926  1.00 97.95           C
ATOM   1944  CE2 TYR   255     -37.187  98.920  11.141  1.00 97.95           C
ATOM   1945  CZ  TYR   255     -36.985  99.827  12.153  1.00 97.95           C
ATOM   1946  OH  TYR   255     -36.536  99.392  13.418  1.00 97.95           O
ATOM   1947  C   TYR   255     -37.451 101.745   6.121  1.00 97.95           C
ATOM   1948  O   TYR   255     -36.969 100.872   5.401  1.00 97.95           O
ATOM   1949  N   VAL   256     -38.257 102.707   5.643  1.00116.72           N
ATOM   1950  CA  VAL   256     -38.639 102.692   4.264  1.00116.72           C
ATOM   1951  CB  VAL   256     -39.703 103.720   3.970  1.00116.72           C
ATOM   1952  CG1 VAL   256     -39.075 105.114   3.823  1.00116.72           C
ATOM   1953  CG2 VAL   256     -40.539 103.249   2.777  1.00116.72           C
ATOM   1954  C   VAL   256     -37.427 102.912   3.401  1.00116.72           C
ATOM   1955  O   VAL   256     -37.242 102.233   2.392  1.00116.72           O
ATOM   1956  N   VAL   257     -36.546 103.856   3.785  1.00100.91           N
ATOM   1957  CA  VAL   257     -35.396 104.153   2.978  1.00100.91           C
ATOM   1958  CB  VAL   257     -34.612 105.331   3.484  1.00100.91           C
ATOM   1959  CG1 VAL   257     -33.963 104.973   4.831  1.00100.91           C
ATOM   1960  CG2 VAL   257     -33.609 105.743   2.397  1.00100.91           C
ATOM   1961  C   VAL   257     -34.482 102.968   2.921  1.00100.91           C
ATOM   1962  O   VAL   257     -33.936 102.645   1.868  1.00100.91           O
ATOM   1963  N   GLU   258     -34.294 102.274   4.057  1.00 83.10           N
ATOM   1964  CA  GLU   258     -33.376 101.171   4.079  1.00 83.10           C
ATOM   1965  CB  GLU   258     -33.286 100.509   5.463  1.00 83.10           C
ATOM   1966  CG  GLU   258     -32.311  99.332   5.517  1.00 83.10           C
ATOM   1967  CD  GLU   258     -32.367  98.746   6.920  1.00 83.10           C
ATOM   1968  OE1 GLU   258     -33.158  99.273   7.746  1.00 83.10           O
ATOM   1969  OE2 GLU   258     -31.624  97.763   7.184  1.00 83.10           O
ATOM   1970  C   GLU   258     -33.855 100.118   3.131  1.00 83.10           C
ATOM   1971  O   GLU   258     -33.074  99.565   2.358  1.00 83.10           O
ATOM   1972  N   THR   259     -35.168  99.829   3.153  1.00100.16           N
ATOM   1973  CA  THR   259     -35.687  98.775   2.330  1.00100.16           C
ATOM   1974  CB  THR   259     -37.140  98.472   2.573  1.00100.16           C
ATOM   1975  OG1 THR   259     -37.497  97.258   1.929  1.00100.16           O
ATOM   1976  CG2 THR   259     -37.999  99.623   2.026  1.00100.16           C
ATOM   1977  C   THR   259     -35.522  99.134   0.889  1.00100.16           C
ATOM   1978  O   THR   259     -35.192  98.280   0.069  1.00100.16           O
ATOM   1979  N   THR   260     -35.729 100.418   0.540  1.00126.18           N
ATOM   1980  CA  THR   260     -35.658 100.793  -0.841  1.00126.18           C
ATOM   1981  CB  THR   260     -35.893 102.257  -1.080  1.00126.18           C
ATOM   1982  OG1 THR   260     -34.846 103.028  -0.513  1.00126.18           O
ATOM   1983  CG2 THR   260     -37.239 102.645  -0.444  1.00126.18           C
ATOM   1984  C   THR   260     -34.290 100.472  -1.333  1.00126.18           C
ATOM   1985  O   THR   260     -34.132  99.944  -2.433  1.00126.18           O
ATOM   1986  N   GLN   261     -33.255 100.783  -0.532  1.00201.88           N
ATOM   1987  CA  GLN   261     -31.938 100.447  -0.977  1.00201.88           C
ATOM   1988  CB  GLN   261     -30.847 101.357  -0.389  1.00201.88           C
ATOM   1989  CG  GLN   261     -29.433 101.010  -0.860  1.00201.88           C
ATOM   1990  CD  GLN   261     -28.483 102.061  -0.302  1.00201.88           C
ATOM   1991  OE1 GLN   261     -28.905 103.001   0.370  1.00201.88           O
ATOM   1992  NE2 GLN   261     -27.163 101.904  -0.591  1.00201.88           N
ATOM   1993  C   GLN   261     -31.690  99.053  -0.513  1.00201.88           C
ATOM   1994  O   GLN   261     -31.129  98.822   0.556  1.00201.88           O
ATOM   1995  N   LYS   262     -32.107  98.078  -1.339  1.00293.50           N
ATOM   1996  CA  LYS   262     -31.962  96.696  -1.000  1.00293.50           C
ATOM   1997  CB  LYS   262     -33.220  95.892  -1.387  1.00293.50           C
ATOM   1998  CG  LYS   262     -33.310  94.469  -0.832  1.00293.50           C
ATOM   1999  CD  LYS   262     -32.267  93.515  -1.403  1.00293.50           C
ATOM   2000  CE  LYS   262     -32.458  92.060  -0.970  1.00293.50           C
ATOM   2001  NZ  LYS   262     -32.225  91.927   0.485  1.00293.50           N
ATOM   2002  C   LYS   262     -30.786  96.203  -1.778  1.00293.50           C
ATOM   2003  O   LYS   262     -30.709  96.398  -2.990  1.00293.50           O
ATOM   2004  N   HIS   263     -29.825  95.561  -1.086  1.00241.15           N
ATOM   2005  CA  HIS   263     -28.623  95.123  -1.733  1.00241.15           C
ATOM   2006  ND1 HIS   263     -25.302  95.490  -1.767  1.00241.15           N
ATOM   2007  CG  HIS   263     -26.189  94.492  -1.431  1.00241.15           C
ATOM   2008  CB  HIS   263     -27.504  94.736  -0.752  1.00241.15           C
ATOM   2009  NE2 HIS   263     -24.383  93.576  -2.426  1.00241.15           N
ATOM   2010  CD2 HIS   263     -25.613  93.329  -1.841  1.00241.15           C
ATOM   2011  CE1 HIS   263     -24.240  94.887  -2.359  1.00241.15           C
ATOM   2012  C   HIS   263     -28.925  93.928  -2.575  1.00241.15           C
ATOM   2013  O   HIS   263     -29.688  93.047  -2.185  1.00241.15           O
ATOM   2014  N   LEU   264     -28.309  93.868  -3.769  1.00 35.16           N
ATOM   2015  CA  LEU   264     -28.553  92.764  -4.646  1.00 35.16           C
ATOM   2016  CB  LEU   264     -27.712  92.814  -5.934  1.00 35.16           C
ATOM   2017  CG  LEU   264     -28.001  94.049  -6.807  1.00 35.16           C
ATOM   2018  CD1 LEU   264     -27.156  94.037  -8.091  1.00 35.16           C
ATOM   2019  CD2 LEU   264     -29.505  94.202  -7.079  1.00 35.16           C
ATOM   2020  C   LEU   264     -28.175  91.494  -3.896  1.00 35.16           C
ATOM   2021  O   LEU   264     -29.104  90.800  -3.403  1.00 35.16           O
ATOM   2022  OXT LEU   264     -26.953  91.199  -3.809  1.00 35.16           O
