# Supplementary material for: Zearalenone lactonohydrolase activity in Hypocreales and its evolutionary relationships within the epoxide hydrolase subset of a/b-hydrolases
Source: BMC Microbiol. 2014 Apr 3;14:82. doi: 10.1186/1471-2180-14-82 (PMC4021089; doi:10.1186/1471-2180-14-82)
Supplement: Additional file 2 — Structure models from homology modelling. [file 1471-2180-14-82-S2.zip › MaBr.pdb]

REMARK   templates = 3om8A 1va4A 2xuaA 1a8sA 1iunA 
ATOM      1  N   PRO    27      32.774  82.743  27.046  1.00 48.86           N
ATOM      2  CA  PRO    27      33.300  81.827  25.997  1.00 48.86           C
ATOM      3  CD  PRO    27      33.862  83.037  28.042  1.00 48.86           C
ATOM      4  CB  PRO    27      34.798  81.692  26.261  1.00 48.86           C
ATOM      5  CG  PRO    27      34.964  82.011  27.750  1.00 48.86           C
ATOM      6  C   PRO    27      32.568  80.540  26.173  1.00 48.86           C
ATOM      7  O   PRO    27      32.628  79.697  25.278  1.00 48.86           O
ATOM      8  N   THR    28      31.866  80.369  27.309  1.00212.63           N
ATOM      9  CA  THR    28      31.164  79.143  27.537  1.00212.63           C
ATOM     10  CB  THR    28      30.703  78.965  28.954  1.00212.63           C
ATOM     11  OG1 THR    28      30.185  77.656  29.140  1.00212.63           O
ATOM     12  CG2 THR    28      29.623  80.016  29.260  1.00212.63           C
ATOM     13  C   THR    28      29.958  79.138  26.660  1.00212.63           C
ATOM     14  O   THR    28      29.438  80.179  26.260  1.00212.63           O
ATOM     15  N   PRO    29      29.537  77.952  26.333  1.00171.05           N
ATOM     16  CA  PRO    29      28.385  77.807  25.490  1.00171.05           C
ATOM     17  CD  PRO    29      30.502  76.886  26.114  1.00171.05           C
ATOM     18  CB  PRO    29      28.454  76.396  24.914  1.00171.05           C
ATOM     19  CG  PRO    29      29.956  76.070  24.932  1.00171.05           C
ATOM     20  C   PRO    29      27.140  78.065  26.268  1.00171.05           C
ATOM     21  O   PRO    29      27.183  78.036  27.496  1.00171.05           O
ATOM     22  N   THR    30      26.022  78.330  25.569  1.00191.13           N
ATOM     23  CA  THR    30      24.787  78.574  26.248  1.00191.13           C
ATOM     24  CB  THR    30      23.777  79.310  25.417  1.00191.13           C
ATOM     25  OG1 THR    30      22.662  79.678  26.216  1.00191.13           O
ATOM     26  CG2 THR    30      23.327  78.400  24.261  1.00191.13           C
ATOM     27  C   THR    30      24.204  77.245  26.588  1.00191.13           C
ATOM     28  O   THR    30      24.776  76.202  26.275  1.00191.13           O
ATOM     29  N   VAL    31      23.050  77.255  27.278  1.00 57.99           N
ATOM     30  CA  VAL    31      22.422  76.020  27.631  1.00 57.99           C
ATOM     31  CB  VAL    31      22.056  75.933  29.082  1.00 57.99           C
ATOM     32  CG1 VAL    31      21.295  74.617  29.311  1.00 57.99           C
ATOM     33  CG2 VAL    31      23.335  76.078  29.924  1.00 57.99           C
ATOM     34  C   VAL    31      21.149  75.951  26.859  1.00 57.99           C
ATOM     35  O   VAL    31      20.469  76.961  26.681  1.00 57.99           O
ATOM     36  N   ARG    32      20.799  74.753  26.354  1.00241.90           N
ATOM     37  CA  ARG    32      19.576  74.667  25.618  1.00241.90           C
ATOM     38  CB  ARG    32      19.754  74.184  24.169  1.00241.90           C
ATOM     39  CG  ARG    32      20.482  75.191  23.277  1.00241.90           C
ATOM     40  CD  ARG    32      20.656  74.708  21.837  1.00241.90           C
ATOM     41  NE  ARG    32      19.296  74.524  21.258  1.00241.90           N
ATOM     42  CZ  ARG    32      18.652  75.577  20.673  1.00241.90           C
ATOM     43  NH1 ARG    32      19.252  76.802  20.622  1.00241.90           N
ATOM     44  NH2 ARG    32      17.409  75.401  20.136  1.00241.90           N
ATOM     45  C   ARG    32      18.690  73.686  26.307  1.00241.90           C
ATOM     46  O   ARG    32      19.132  72.628  26.753  1.00241.90           O
ATOM     47  N   LYS    33      17.398  74.042  26.425  1.00106.81           N
ATOM     48  CA  LYS    33      16.447  73.168  27.038  1.00106.81           C
ATOM     49  CB  LYS    33      15.931  73.676  28.395  1.00106.81           C
ATOM     50  CG  LYS    33      17.022  73.871  29.449  1.00106.81           C
ATOM     51  CD  LYS    33      17.774  72.593  29.821  1.00106.81           C
ATOM     52  CE  LYS    33      18.831  72.815  30.905  1.00106.81           C
ATOM     53  NZ  LYS    33      19.377  71.515  31.353  1.00106.81           N
ATOM     54  C   LYS    33      15.261  73.147  26.133  1.00106.81           C
ATOM     55  O   LYS    33      14.910  74.163  25.535  1.00106.81           O
ATOM     56  N   VAL    34      14.619  71.974  25.991  1.00 93.83           N
ATOM     57  CA  VAL    34      13.447  71.893  25.173  1.00 93.83           C
ATOM     58  CB  VAL    34      13.663  71.111  23.911  1.00 93.83           C
ATOM     59  CG1 VAL    34      14.126  69.699  24.296  1.00 93.83           C
ATOM     60  CG2 VAL    34      12.368  71.137  23.080  1.00 93.83           C
ATOM     61  C   VAL    34      12.405  71.195  25.984  1.00 93.83           C
ATOM     62  O   VAL    34      12.721  70.337  26.805  1.00 93.83           O
ATOM     63  N   ASN    35      11.125  71.561  25.781  1.00 82.10           N
ATOM     64  CA  ASN    35      10.077  70.960  26.553  1.00 82.10           C
ATOM     65  CB  ASN    35       9.060  71.983  27.088  1.00 82.10           C
ATOM     66  CG  ASN    35       8.191  71.301  28.134  1.00 82.10           C
ATOM     67  OD1 ASN    35       7.192  70.662  27.812  1.00 82.10           O
ATOM     68  ND2 ASN    35       8.583  71.437  29.429  1.00 82.10           N
ATOM     69  C   ASN    35       9.356  69.991  25.672  1.00 82.10           C
ATOM     70  O   ASN    35       8.993  70.303  24.540  1.00 82.10           O
ATOM     71  N   THR    36       9.134  68.773  26.201  1.00133.39           N
ATOM     72  CA  THR    36       8.523  67.696  25.479  1.00133.39           C
ATOM     73  CB  THR    36       8.735  66.377  26.154  1.00133.39           C
ATOM     74  OG1 THR    36      10.099  66.207  26.485  1.00133.39           O
ATOM     75  CG2 THR    36       8.316  65.261  25.186  1.00133.39           C
ATOM     76  C   THR    36       7.044  67.896  25.554  1.00133.39           C
ATOM     77  O   THR    36       6.553  68.695  26.347  1.00133.39           O
ATOM     78  N   ASN    37       6.287  67.168  24.713  1.00 87.50           N
ATOM     79  CA  ASN    37       4.860  67.245  24.788  1.00 87.50           C
ATOM     80  CB  ASN    37       4.147  66.424  23.702  1.00 87.50           C
ATOM     81  CG  ASN    37       2.667  66.792  23.713  1.00 87.50           C
ATOM     82  OD1 ASN    37       2.056  67.000  24.759  1.00 87.50           O
ATOM     83  ND2 ASN    37       2.068  66.877  22.496  1.00 87.50           N
ATOM     84  C   ASN    37       4.467  66.674  26.114  1.00 87.50           C
ATOM     85  O   ASN    37       3.572  67.185  26.786  1.00 87.50           O
ATOM     86  N   ASP    38       5.159  65.592  26.528  1.00 96.95           N
ATOM     87  CA  ASP    38       4.878  64.927  27.766  1.00 96.95           C
ATOM     88  CB  ASP    38       5.587  63.561  27.929  1.00 96.95           C
ATOM     89  CG  ASP    38       7.099  63.700  27.855  1.00 96.95           C
ATOM     90  OD1 ASP    38       7.640  64.655  28.466  1.00 96.95           O
ATOM     91  OD2 ASP    38       7.735  62.852  27.173  1.00 96.95           O
ATOM     92  C   ASP    38       5.193  65.864  28.887  1.00 96.95           C
ATOM     93  O   ASP    38       4.634  65.739  29.975  1.00 96.95           O
ATOM     94  N   GLY    39       6.094  66.840  28.656  1.00 50.45           N
ATOM     95  CA  GLY    39       6.329  67.809  29.688  1.00 50.45           C
ATOM     96  C   GLY    39       7.717  67.712  30.234  1.00 50.45           C
ATOM     97  O   GLY    39       8.101  68.528  31.070  1.00 50.45           O
ATOM     98  N   MET    40       8.519  66.724  29.800  1.00127.54           N
ATOM     99  CA  MET    40       9.846  66.662  30.338  1.00127.54           C
ATOM    100  CB  MET    40      10.550  65.305  30.216  1.00127.54           C
ATOM    101  CG  MET    40      11.778  65.240  31.128  1.00127.54           C
ATOM    102  SD  MET    40      13.035  64.017  30.660  1.00127.54           S
ATOM    103  CE  MET    40      11.856  62.686  30.305  1.00127.54           C
ATOM    104  C   MET    40      10.712  67.636  29.605  1.00127.54           C
ATOM    105  O   MET    40      10.442  67.994  28.460  1.00127.54           O
ATOM    106  N   SER    41      11.795  68.098  30.261  1.00 98.50           N
ATOM    107  CA  SER    41      12.679  69.018  29.608  1.00 98.50           C
ATOM    108  CB  SER    41      13.184  70.165  30.498  1.00 98.50           C
ATOM    109  OG  SER    41      12.128  71.069  30.777  1.00 98.50           O
ATOM    110  C   SER    41      13.882  68.254  29.182  1.00 98.50           C
ATOM    111  O   SER    41      14.387  67.403  29.912  1.00 98.50           O
ATOM    112  N   TRP    42      14.374  68.551  27.966  1.00101.37           N
ATOM    113  CA  TRP    42      15.507  67.838  27.468  1.00101.37           C
ATOM    114  CB  TRP    42      15.370  67.368  26.009  1.00101.37           C
ATOM    115  CG  TRP    42      14.123  66.604  25.628  1.00101.37           C
ATOM    116  CD2 TRP    42      13.641  65.408  26.256  1.00101.37           C
ATOM    117  CD1 TRP    42      13.225  66.915  24.652  1.00101.37           C
ATOM    118  NE1 TRP    42      12.220  65.982  24.620  1.00101.37           N
ATOM    119  CE2 TRP    42      12.458  65.050  25.605  1.00101.37           C
ATOM    120  CE3 TRP    42      14.129  64.675  27.294  1.00101.37           C
ATOM    121  CZ2 TRP    42      11.747  63.947  25.980  1.00101.37           C
ATOM    122  CZ3 TRP    42      13.412  63.559  27.655  1.00101.37           C
ATOM    123  CH2 TRP    42      12.245  63.196  27.018  1.00101.37           C
ATOM    124  C   TRP    42      16.626  68.827  27.387  1.00101.37           C
ATOM    125  O   TRP    42      16.460  69.914  26.833  1.00101.37           O
ATOM    126  N   HIS    43      17.797  68.477  27.948  1.00 66.21           N
ATOM    127  CA  HIS    43      18.947  69.325  27.822  1.00 66.21           C
ATOM    128  ND1 HIS    43      21.256  71.287  29.251  1.00 66.21           N
ATOM    129  CG  HIS    43      21.186  69.988  28.800  1.00 66.21           C
ATOM    130  CB  HIS    43      19.982  69.106  28.934  1.00 66.21           C
ATOM    131  NE2 HIS    43      23.235  70.821  28.349  1.00 66.21           N
ATOM    132  CD2 HIS    43      22.402  69.721  28.250  1.00 66.21           C
ATOM    133  CE1 HIS    43      22.502  71.736  28.957  1.00 66.21           C
ATOM    134  C   HIS    43      19.612  68.985  26.524  1.00 66.21           C
ATOM    135  O   HIS    43      19.640  67.823  26.122  1.00 66.21           O
ATOM    136  N   VAL    44      20.166  69.997  25.825  1.00106.24           N
ATOM    137  CA  VAL    44      20.808  69.710  24.572  1.00106.24           C
ATOM    138  CB  VAL    44      19.867  69.789  23.406  1.00106.24           C
ATOM    139  CG1 VAL    44      19.354  71.235  23.291  1.00106.24           C
ATOM    140  CG2 VAL    44      20.591  69.280  22.149  1.00106.24           C
ATOM    141  C   VAL    44      21.905  70.705  24.326  1.00106.24           C
ATOM    142  O   VAL    44      21.917  71.791  24.904  1.00106.24           O
ATOM    143  N   LYS    45      22.870  70.328  23.456  1.00 82.06           N
ATOM    144  CA  LYS    45      23.967  71.178  23.071  1.00 82.06           C
ATOM    145  CB  LYS    45      25.368  70.587  23.336  1.00 82.06           C
ATOM    146  CG  LYS    45      25.787  70.426  24.798  1.00 82.06           C
ATOM    147  CD  LYS    45      27.074  69.605  24.944  1.00 82.06           C
ATOM    148  CE  LYS    45      27.598  69.497  26.378  1.00 82.06           C
ATOM    149  NZ  LYS    45      28.206  70.779  26.800  1.00 82.06           N
ATOM    150  C   LYS    45      23.920  71.312  21.580  1.00 82.06           C
ATOM    151  O   LYS    45      23.543  70.372  20.881  1.00 82.06           O
ATOM    152  N   GLN    46      24.288  72.498  21.049  1.00 99.87           N
ATOM    153  CA  GLN    46      24.360  72.636  19.621  1.00 99.87           C
ATOM    154  CB  GLN    46      23.238  73.455  18.972  1.00 99.87           C
ATOM    155  CG  GLN    46      23.436  73.536  17.456  1.00 99.87           C
ATOM    156  CD  GLN    46      22.382  74.458  16.875  1.00 99.87           C
ATOM    157  OE1 GLN    46      21.202  74.118  16.837  1.00 99.87           O
ATOM    158  NE2 GLN    46      22.818  75.661  16.414  1.00 99.87           N
ATOM    159  C   GLN    46      25.625  73.354  19.286  1.00 99.87           C
ATOM    160  O   GLN    46      25.974  74.349  19.919  1.00 99.87           O
ATOM    161  N   THR    47      26.359  72.859  18.270  1.00117.01           N
ATOM    162  CA  THR    47      27.565  73.534  17.893  1.00117.01           C
ATOM    163  CB  THR    47      28.805  72.896  18.448  1.00117.01           C
ATOM    164  OG1 THR    47      28.977  71.599  17.894  1.00117.01           O
ATOM    165  CG2 THR    47      28.666  72.798  19.977  1.00117.01           C
ATOM    166  C   THR    47      27.706  73.476  16.400  1.00117.01           C
ATOM    167  O   THR    47      27.316  72.496  15.770  1.00117.01           O
ATOM    168  N   GLY    48      28.255  74.552  15.797  1.00 41.30           N
ATOM    169  CA  GLY    48      28.590  74.569  14.396  1.00 41.30           C
ATOM    170  C   GLY    48      27.391  74.796  13.514  1.00 41.30           C
ATOM    171  O   GLY    48      26.280  75.052  13.977  1.00 41.30           O
ATOM    172  N   MET    49      27.654  74.738  12.185  1.00256.15           N
ATOM    173  CA  MET    49      26.740  74.806  11.069  1.00256.15           C
ATOM    174  CB  MET    49      26.636  76.200  10.419  1.00256.15           C
ATOM    175  CG  MET    49      27.942  76.726   9.819  1.00256.15           C
ATOM    176  SD  MET    49      29.204  77.200  11.040  1.00256.15           S
ATOM    177  CE  MET    49      30.240  78.117   9.863  1.00256.15           C
ATOM    178  C   MET    49      27.366  73.870  10.072  1.00256.15           C
ATOM    179  O   MET    49      28.531  73.525  10.255  1.00256.15           O
ATOM    180  N   GLY    50      26.691  73.396   8.992  1.00200.94           N
ATOM    181  CA  GLY    50      25.365  73.642   8.520  1.00200.94           C
ATOM    182  C   GLY    50      24.540  72.394   8.673  1.00200.94           C
ATOM    183  O   GLY    50      23.676  72.331   9.544  1.00200.94           O
ATOM    184  N   ARG    51      24.756  71.373   7.807  1.00159.82           N
ATOM    185  CA  ARG    51      23.924  70.197   7.858  1.00159.82           C
ATOM    186  CB  ARG    51      24.258  69.139   6.794  1.00159.82           C
ATOM    187  CG  ARG    51      23.164  68.081   6.649  1.00159.82           C
ATOM    188  CD  ARG    51      23.296  67.256   5.371  1.00159.82           C
ATOM    189  NE  ARG    51      23.273  68.221   4.236  1.00159.82           N
ATOM    190  CZ  ARG    51      23.071  67.782   2.960  1.00159.82           C
ATOM    191  NH1 ARG    51      22.816  66.463   2.723  1.00159.82           N
ATOM    192  NH2 ARG    51      23.128  68.664   1.920  1.00159.82           N
ATOM    193  C   ARG    51      24.050  69.585   9.215  1.00159.82           C
ATOM    194  O   ARG    51      25.146  69.486   9.763  1.00159.82           O
ATOM    195  N   ASP    52      22.911  69.163   9.805  1.00128.17           N
ATOM    196  CA  ASP    52      22.989  68.711  11.161  1.00128.17           C
ATOM    197  CB  ASP    52      21.755  69.027  12.032  1.00128.17           C
ATOM    198  CG  ASP    52      20.550  68.237  11.556  1.00128.17           C
ATOM    199  OD1 ASP    52      20.452  67.964  10.330  1.00128.17           O
ATOM    200  OD2 ASP    52      19.713  67.891  12.431  1.00128.17           O
ATOM    201  C   ASP    52      23.290  67.256  11.291  1.00128.17           C
ATOM    202  O   ASP    52      22.949  66.425  10.449  1.00128.17           O
ATOM    203  N   LEU    53      23.974  66.943  12.407  1.00 82.83           N
ATOM    204  CA  LEU    53      24.299  65.612  12.809  1.00 82.83           C
ATOM    205  CB  LEU    53      25.810  65.348  12.820  1.00 82.83           C
ATOM    206  CG  LEU    53      26.184  63.948  13.324  1.00 82.83           C
ATOM    207  CD1 LEU    53      25.485  62.851  12.507  1.00 82.83           C
ATOM    208  CD2 LEU    53      27.708  63.781  13.349  1.00 82.83           C
ATOM    209  C   LEU    53      23.801  65.496  14.215  1.00 82.83           C
ATOM    210  O   LEU    53      24.107  66.340  15.056  1.00 82.83           O
ATOM    211  N   ILE    54      23.010  64.450  14.516  1.00 60.46           N
ATOM    212  CA  ILE    54      22.490  64.340  15.849  1.00 60.46           C
ATOM    213  CB  ILE    54      20.995  64.185  15.883  1.00 60.46           C
ATOM    214  CG2 ILE    54      20.583  63.921  17.342  1.00 60.46           C
ATOM    215  CG1 ILE    54      20.310  65.414  15.252  1.00 60.46           C
ATOM    216  CD1 ILE    54      18.829  65.205  14.934  1.00 60.46           C
ATOM    217  C   ILE    54      23.090  63.120  16.480  1.00 60.46           C
ATOM    218  O   ILE    54      23.110  62.048  15.877  1.00 60.46           O
ATOM    219  N   LEU    55      23.615  63.262  17.718  1.00114.98           N
ATOM    220  CA  LEU    55      24.241  62.148  18.380  1.00114.98           C
ATOM    221  CB  LEU    55      25.628  62.463  18.977  1.00114.98           C
ATOM    222  CG  LEU    55      26.712  62.909  17.972  1.00114.98           C
ATOM    223  CD1 LEU    55      26.977  61.840  16.902  1.00114.98           C
ATOM    224  CD2 LEU    55      26.420  64.300  17.396  1.00114.98           C
ATOM    225  C   LEU    55      23.388  61.719  19.539  1.00114.98           C
ATOM    226  O   LEU    55      22.851  62.558  20.261  1.00114.98           O
ATOM    227  N   ILE    56      23.225  60.389  19.742  1.00126.55           N
ATOM    228  CA  ILE    56      22.492  59.934  20.894  1.00126.55           C
ATOM    229  CB  ILE    56      21.195  59.245  20.604  1.00126.55           C
ATOM    230  CG2 ILE    56      20.607  58.743  21.935  1.00126.55           C
ATOM    231  CG1 ILE    56      20.272  60.242  19.890  1.00126.55           C
ATOM    232  CD1 ILE    56      20.098  61.551  20.654  1.00126.55           C
ATOM    233  C   ILE    56      23.380  59.033  21.704  1.00126.55           C
ATOM    234  O   ILE    56      24.039  58.122  21.206  1.00126.55           O
ATOM    235  N   PRO    57      23.379  59.344  22.973  1.00175.19           N
ATOM    236  CA  PRO    57      24.257  58.718  23.937  1.00175.19           C
ATOM    237  CD  PRO    57      23.082  60.722  23.332  1.00175.19           C
ATOM    238  CB  PRO    57      24.343  59.687  25.116  1.00175.19           C
ATOM    239  CG  PRO    57      24.009  61.057  24.506  1.00175.19           C
ATOM    240  C   PRO    57      23.898  57.338  24.389  1.00175.19           C
ATOM    241  O   PRO    57      22.773  56.890  24.171  1.00175.19           O
ATOM    242  N   ALA    58      24.875  56.654  25.022  1.00 56.17           N
ATOM    243  CA  ALA    58      24.734  55.332  25.566  1.00 56.17           C
ATOM    244  CB  ALA    58      26.078  54.622  25.791  1.00 56.17           C
ATOM    245  C   ALA    58      24.060  55.431  26.896  1.00 56.17           C
ATOM    246  O   ALA    58      23.929  56.515  27.464  1.00 56.17           O
ATOM    247  N   CYS    59      23.588  54.282  27.422  1.00165.23           N
ATOM    248  CA  CYS    59      22.934  54.308  28.695  1.00165.23           C
ATOM    249  CB  CYS    59      22.244  52.993  29.111  1.00165.23           C
ATOM    250  SG  CYS    59      23.405  51.651  29.507  1.00165.23           S
ATOM    251  C   CYS    59      23.959  54.618  29.728  1.00165.23           C
ATOM    252  O   CYS    59      25.132  54.263  29.602  1.00165.23           O
ATOM    253  N   GLU    60      23.502  55.295  30.794  1.00279.11           N
ATOM    254  CA  GLU    60      24.317  55.666  31.910  1.00279.11           C
ATOM    255  CB  GLU    60      25.139  54.483  32.459  1.00279.11           C
ATOM    256  CG  GLU    60      24.342  53.442  33.247  1.00279.11           C
ATOM    257  CD  GLU    60      24.224  53.943  34.681  1.00279.11           C
ATOM    258  OE1 GLU    60      25.185  53.722  35.471  1.00279.11           O
ATOM    259  OE2 GLU    60      23.178  54.561  35.001  1.00279.11           O
ATOM    260  C   GLU    60      25.301  56.730  31.543  1.00279.11           C
ATOM    261  O   GLU    60      26.264  56.939  32.275  1.00279.11           O
ATOM    262  N   GLY    61      25.082  57.485  30.452  1.00 93.21           N
ATOM    263  CA  GLY    61      26.040  58.507  30.122  1.00 93.21           C
ATOM    264  C   GLY    61      25.264  59.737  29.778  1.00 93.21           C
ATOM    265  O   GLY    61      24.038  59.740  29.847  1.00 93.21           O
ATOM    266  N   ASP    62      25.960  60.842  29.449  1.00143.18           N
ATOM    267  CA  ASP    62      25.246  62.007  29.016  1.00143.18           C
ATOM    268  CB  ASP    62      25.152  63.147  30.055  1.00143.18           C
ATOM    269  CG  ASP    62      26.502  63.778  30.390  1.00143.18           C
ATOM    270  OD1 ASP    62      27.500  63.573  29.655  1.00143.18           O
ATOM    271  OD2 ASP    62      26.540  64.500  31.423  1.00143.18           O
ATOM    272  C   ASP    62      25.885  62.485  27.745  1.00143.18           C
ATOM    273  O   ASP    62      26.748  61.813  27.189  1.00143.18           O
ATOM    274  N   SER    63      25.482  63.679  27.263  1.00 83.14           N
ATOM    275  CA  SER    63      25.961  64.166  25.996  1.00 83.14           C
ATOM    276  CB  SER    63      25.224  65.430  25.503  1.00 83.14           C
ATOM    277  OG  SER    63      25.485  66.534  26.346  1.00 83.14           O
ATOM    278  C   SER    63      27.435  64.447  26.043  1.00 83.14           C
ATOM    279  O   SER    63      28.074  64.629  25.010  1.00 83.14           O
ATOM    280  N   SER    64      28.013  64.484  27.253  1.00119.04           N
ATOM    281  CA  SER    64      29.414  64.748  27.406  1.00119.04           C
ATOM    282  CB  SER    64      29.828  64.834  28.888  1.00119.04           C
ATOM    283  OG  SER    64      31.237  64.896  29.012  1.00119.04           O
ATOM    284  C   SER    64      30.206  63.647  26.769  1.00119.04           C
ATOM    285  O   SER    64      31.371  63.835  26.423  1.00119.04           O
ATOM    286  N   THR    65      29.617  62.458  26.586  1.00173.40           N
ATOM    287  CA  THR    65      30.407  61.399  26.025  1.00173.40           C
ATOM    288  CB  THR    65      29.856  60.020  26.200  1.00173.40           C
ATOM    289  OG1 THR    65      28.515  59.949  25.752  1.00173.40           O
ATOM    290  CG2 THR    65      29.999  59.632  27.687  1.00173.40           C
ATOM    291  C   THR    65      30.783  61.645  24.588  1.00173.40           C
ATOM    292  O   THR    65      31.738  61.026  24.119  1.00173.40           O
ATOM    293  N   TYR    66      30.047  62.472  23.818  1.00243.80           N
ATOM    294  CA  TYR    66      30.474  62.732  22.457  1.00243.80           C
ATOM    295  CB  TYR    66      29.315  62.910  21.445  1.00243.80           C
ATOM    296  CG  TYR    66      28.726  61.671  20.834  1.00243.80           C
ATOM    297  CD1 TYR    66      27.804  60.864  21.461  1.00243.80           C
ATOM    298  CD2 TYR    66      29.097  61.335  19.544  1.00243.80           C
ATOM    299  CE1 TYR    66      27.283  59.756  20.819  1.00243.80           C
ATOM    300  CE2 TYR    66      28.583  60.235  18.899  1.00243.80           C
ATOM    301  CZ  TYR    66      27.669  59.437  19.532  1.00243.80           C
ATOM    302  OH  TYR    66      27.137  58.304  18.864  1.00243.80           O
ATOM    303  C   TYR    66      31.183  64.052  22.380  1.00243.80           C
ATOM    304  O   TYR    66      31.130  64.752  21.374  1.00243.80           O
ATOM    305  N   ASP    67      31.946  64.399  23.418  1.00137.64           N
ATOM    306  CA  ASP    67      32.558  65.687  23.373  1.00137.64           C
ATOM    307  CB  ASP    67      33.248  66.006  24.711  1.00137.64           C
ATOM    308  CG  ASP    67      34.335  64.962  24.969  1.00137.64           C
ATOM    309  OD1 ASP    67      34.024  63.738  25.017  1.00137.64           O
ATOM    310  OD2 ASP    67      35.510  65.386  25.113  1.00137.64           O
ATOM    311  C   ASP    67      33.568  65.737  22.269  1.00137.64           C
ATOM    312  O   ASP    67      33.654  66.722  21.538  1.00137.64           O
ATOM    313  N   HIS    68      34.372  64.672  22.117  1.00116.81           N
ATOM    314  CA  HIS    68      35.435  64.799  21.171  1.00116.81           C
ATOM    315  ND1 HIS    68      38.361  64.961  19.903  1.00116.81           N
ATOM    316  CG  HIS    68      37.851  64.696  21.152  1.00116.81           C
ATOM    317  CB  HIS    68      36.625  63.896  21.452  1.00116.81           C
ATOM    318  NE2 HIS    68      39.627  66.066  21.363  1.00116.81           N
ATOM    319  CD2 HIS    68      38.634  65.375  22.031  1.00116.81           C
ATOM    320  CE1 HIS    68      39.424  65.788  20.089  1.00116.81           C
ATOM    321  C   HIS    68      34.946  64.648  19.757  1.00116.81           C
ATOM    322  O   HIS    68      35.532  65.204  18.826  1.00116.81           O
ATOM    323  N   LEU    69      33.887  63.853  19.530  1.00 73.23           N
ATOM    324  CA  LEU    69      33.422  63.757  18.178  1.00 73.23           C
ATOM    325  CB  LEU    69      32.206  62.836  17.976  1.00 73.23           C
ATOM    326  CG  LEU    69      32.461  61.321  17.941  1.00 73.23           C
ATOM    327  CD1 LEU    69      31.204  60.603  17.414  1.00 73.23           C
ATOM    328  CD2 LEU    69      33.722  60.975  17.135  1.00 73.23           C
ATOM    329  C   LEU    69      32.949  65.107  17.744  1.00 73.23           C
ATOM    330  O   LEU    69      33.206  65.527  16.620  1.00 73.23           O
ATOM    331  N   GLY    70      32.257  65.829  18.646  1.00 45.02           N
ATOM    332  CA  GLY    70      31.647  67.085  18.311  1.00 45.02           C
ATOM    333  C   GLY    70      32.679  68.076  17.866  1.00 45.02           C
ATOM    334  O   GLY    70      32.456  68.848  16.938  1.00 45.02           O
ATOM    335  N   ASP    71      33.848  68.121  18.515  1.00 57.71           N
ATOM    336  CA  ASP    71      34.771  69.138  18.103  1.00 57.71           C
ATOM    337  CB  ASP    71      36.049  69.158  18.950  1.00 57.71           C
ATOM    338  CG  ASP    71      35.661  69.664  20.328  1.00 57.71           C
ATOM    339  OD1 ASP    71      35.574  70.914  20.502  1.00 57.71           O
ATOM    340  OD2 ASP    71      35.451  68.812  21.226  1.00 57.71           O
ATOM    341  C   ASP    71      35.192  68.932  16.679  1.00 57.71           C
ATOM    342  O   ASP    71      35.165  69.868  15.883  1.00 57.71           O
ATOM    343  N   LEU    72      35.592  67.700  16.304  1.00156.87           N
ATOM    344  CA  LEU    72      36.067  67.527  14.958  1.00156.87           C
ATOM    345  CB  LEU    72      36.767  66.192  14.658  1.00156.87           C
ATOM    346  CG  LEU    72      38.045  65.946  15.482  1.00156.87           C
ATOM    347  CD1 LEU    72      37.718  65.396  16.881  1.00156.87           C
ATOM    348  CD2 LEU    72      39.068  65.115  14.691  1.00156.87           C
ATOM    349  C   LEU    72      34.958  67.681  13.964  1.00156.87           C
ATOM    350  O   LEU    72      35.174  68.207  12.873  1.00156.87           O
ATOM    351  N   LEU    73      33.745  67.202  14.297  1.00 76.63           N
ATOM    352  CA  LEU    73      32.621  67.233  13.395  1.00 76.63           C
ATOM    353  CB  LEU    73      31.391  66.485  13.934  1.00 76.63           C
ATOM    354  CG  LEU    73      31.614  64.966  14.023  1.00 76.63           C
ATOM    355  CD1 LEU    73      30.366  64.239  14.544  1.00 76.63           C
ATOM    356  CD2 LEU    73      32.119  64.409  12.683  1.00 76.63           C
ATOM    357  C   LEU    73      32.207  68.640  13.097  1.00 76.63           C
ATOM    358  O   LEU    73      31.777  68.932  11.983  1.00 76.63           O
ATOM    359  N   SER    74      32.340  69.552  14.079  1.00 55.39           N
ATOM    360  CA  SER    74      31.877  70.905  13.939  1.00 55.39           C
ATOM    361  CB  SER    74      32.159  71.765  15.188  1.00 55.39           C
ATOM    362  OG  SER    74      33.557  71.927  15.376  1.00 55.39           O
ATOM    363  C   SER    74      32.567  71.538  12.773  1.00 55.39           C
ATOM    364  O   SER    74      32.136  72.578  12.279  1.00 55.39           O
ATOM    365  N   SER    75      33.673  70.942  12.303  1.00103.07           N
ATOM    366  CA  SER    75      34.323  71.510  11.163  1.00103.07           C
ATOM    367  CB  SER    75      35.519  70.659  10.707  1.00103.07           C
ATOM    368  OG  SER    75      36.062  71.179   9.505  1.00103.07           O
ATOM    369  C   SER    75      33.345  71.567  10.023  1.00103.07           C
ATOM    370  O   SER    75      33.065  72.638   9.488  1.00103.07           O
ATOM    371  N   SER    76      32.845  70.396   9.581  1.00 77.21           N
ATOM    372  CA  SER    76      31.918  70.322   8.486  1.00 77.21           C
ATOM    373  CB  SER    76      32.041  69.006   7.696  1.00 77.21           C
ATOM    374  OG  SER    76      33.327  68.909   7.101  1.00 77.21           O
ATOM    375  C   SER    76      30.473  70.468   8.884  1.00 77.21           C
ATOM    376  O   SER    76      29.677  70.983   8.100  1.00 77.21           O
ATOM    377  N   PHE    77      30.069  70.042  10.100  1.00 93.60           N
ATOM    378  CA  PHE    77      28.644  69.973  10.296  1.00 93.60           C
ATOM    379  CB  PHE    77      28.128  68.526  10.406  1.00 93.60           C
ATOM    380  CG  PHE    77      28.602  67.757   9.218  1.00 93.60           C
ATOM    381  CD1 PHE    77      28.009  67.898   7.984  1.00 93.60           C
ATOM    382  CD2 PHE    77      29.647  66.871   9.353  1.00 93.60           C
ATOM    383  CE1 PHE    77      28.461  67.176   6.903  1.00 93.60           C
ATOM    384  CE2 PHE    77      30.103  66.146   8.277  1.00 93.60           C
ATOM    385  CZ  PHE    77      29.511  66.300   7.048  1.00 93.60           C
ATOM    386  C   PHE    77      28.218  70.642  11.567  1.00 93.60           C
ATOM    387  O   PHE    77      29.026  71.097  12.374  1.00 93.60           O
ATOM    388  N   ARG    78      26.881  70.720  11.737  1.00 89.85           N
ATOM    389  CA  ARG    78      26.229  71.281  12.885  1.00 89.85           C
ATOM    390  CB  ARG    78      24.926  71.988  12.474  1.00 89.85           C
ATOM    391  CG  ARG    78      24.106  72.669  13.570  1.00 89.85           C
ATOM    392  CD  ARG    78      22.920  73.418  12.952  1.00 89.85           C
ATOM    393  NE  ARG    78      21.970  73.825  14.024  1.00 89.85           N
ATOM    394  CZ  ARG    78      20.650  73.962  13.700  1.00 89.85           C
ATOM    395  NH1 ARG    78      20.238  73.698  12.427  1.00 89.85           N
ATOM    396  NH2 ARG    78      19.735  74.354  14.633  1.00 89.85           N
ATOM    397  C   ARG    78      25.912  70.103  13.754  1.00 89.85           C
ATOM    398  O   ARG    78      25.296  69.136  13.308  1.00 89.85           O
ATOM    399  N   ILE    79      26.326  70.156  15.033  1.00 56.70           N
ATOM    400  CA  ILE    79      26.225  68.988  15.855  1.00 56.70           C
ATOM    401  CB  ILE    79      27.539  68.667  16.478  1.00 56.70           C
ATOM    402  CG2 ILE    79      27.366  67.464  17.418  1.00 56.70           C
ATOM    403  CG1 ILE    79      28.554  68.445  15.352  1.00 56.70           C
ATOM    404  CD1 ILE    79      29.993  68.465  15.832  1.00 56.70           C
ATOM    405  C   ILE    79      25.242  69.209  16.955  1.00 56.70           C
ATOM    406  O   ILE    79      25.312  70.195  17.688  1.00 56.70           O
ATOM    407  N   THR    80      24.287  68.267  17.092  1.00 50.35           N
ATOM    408  CA  THR    80      23.292  68.383  18.115  1.00 50.35           C
ATOM    409  CB  THR    80      21.892  68.332  17.578  1.00 50.35           C
ATOM    410  OG1 THR    80      21.682  69.374  16.637  1.00 50.35           O
ATOM    411  CG2 THR    80      20.908  68.462  18.752  1.00 50.35           C
ATOM    412  C   THR    80      23.418  67.204  19.023  1.00 50.35           C
ATOM    413  O   THR    80      23.331  66.059  18.581  1.00 50.35           O
ATOM    414  N   THR    81      23.635  67.443  20.329  1.00116.68           N
ATOM    415  CA  THR    81      23.688  66.318  21.213  1.00116.68           C
ATOM    416  CB  THR    81      25.067  65.989  21.702  1.00116.68           C
ATOM    417  OG1 THR    81      25.054  64.753  22.400  1.00116.68           O
ATOM    418  CG2 THR    81      25.554  67.121  22.621  1.00116.68           C
ATOM    419  C   THR    81      22.849  66.648  22.400  1.00116.68           C
ATOM    420  O   THR    81      22.901  67.762  22.914  1.00116.68           O
ATOM    421  N   PHE    82      22.029  65.690  22.872  1.00 93.04           N
ATOM    422  CA  PHE    82      21.249  66.023  24.023  1.00 93.04           C
ATOM    423  CB  PHE    82      19.785  66.406  23.740  1.00 93.04           C
ATOM    424  CG  PHE    82      19.064  65.254  23.137  1.00 93.04           C
ATOM    425  CD1 PHE    82      18.620  64.212  23.914  1.00 93.04           C
ATOM    426  CD2 PHE    82      18.810  65.226  21.789  1.00 93.04           C
ATOM    427  CE1 PHE    82      17.947  63.159  23.343  1.00 93.04           C
ATOM    428  CE2 PHE    82      18.136  64.174  21.215  1.00 93.04           C
ATOM    429  CZ  PHE    82      17.702  63.130  21.993  1.00 93.04           C
ATOM    430  C   PHE    82      21.278  64.891  24.998  1.00 93.04           C
ATOM    431  O   PHE    82      21.747  63.795  24.693  1.00 93.04           O
ATOM    432  N   ASP    83      20.803  65.176  26.229  1.00 87.45           N
ATOM    433  CA  ASP    83      20.744  64.223  27.296  1.00 87.45           C
ATOM    434  CB  ASP    83      20.721  64.901  28.680  1.00 87.45           C
ATOM    435  CG  ASP    83      22.075  65.559  28.916  1.00 87.45           C
ATOM    436  OD1 ASP    83      23.090  65.009  28.407  1.00 87.45           O
ATOM    437  OD2 ASP    83      22.118  66.615  29.598  1.00 87.45           O
ATOM    438  C   ASP    83      19.448  63.492  27.144  1.00 87.45           C
ATOM    439  O   ASP    83      18.384  64.103  27.059  1.00 87.45           O
ATOM    440  N   MET    84      19.499  62.149  27.108  1.00136.53           N
ATOM    441  CA  MET    84      18.297  61.389  26.930  1.00136.53           C
ATOM    442  CB  MET    84      18.565  59.897  26.643  1.00136.53           C
ATOM    443  CG  MET    84      19.262  59.640  25.305  1.00136.53           C
ATOM    444  SD  MET    84      18.316  60.157  23.841  1.00136.53           S
ATOM    445  CE  MET    84      16.982  58.942  24.033  1.00136.53           C
ATOM    446  C   MET    84      17.500  61.520  28.192  1.00136.53           C
ATOM    447  O   MET    84      18.055  61.861  29.236  1.00136.53           O
ATOM    448  N   PRO    85      16.207  61.297  28.122  1.00157.45           N
ATOM    449  CA  PRO    85      15.353  61.418  29.273  1.00157.45           C
ATOM    450  CD  PRO    85      15.630  60.415  27.120  1.00157.45           C
ATOM    451  CB  PRO    85      13.999  60.848  28.852  1.00157.45           C
ATOM    452  CG  PRO    85      14.373  59.819  27.772  1.00157.45           C
ATOM    453  C   PRO    85      15.927  60.619  30.401  1.00157.45           C
ATOM    454  O   PRO    85      16.314  59.471  30.185  1.00157.45           O
ATOM    455  N   GLY    86      16.011  61.215  31.606  1.00116.95           N
ATOM    456  CA  GLY    86      16.506  60.488  32.737  1.00116.95           C
ATOM    457  C   GLY    86      17.985  60.599  32.835  1.00116.95           C
ATOM    458  O   GLY    86      18.577  60.149  33.813  1.00116.95           O
ATOM    459  N   PHE    87      18.615  61.239  31.843  1.00167.99           N
ATOM    460  CA  PHE    87      20.043  61.328  31.802  1.00167.99           C
ATOM    461  CB  PHE    87      20.613  61.054  30.405  1.00167.99           C
ATOM    462  CG  PHE    87      20.412  59.594  30.203  1.00167.99           C
ATOM    463  CD1 PHE    87      19.144  59.078  30.070  1.00167.99           C
ATOM    464  CD2 PHE    87      21.486  58.739  30.142  1.00167.99           C
ATOM    465  CE1 PHE    87      18.947  57.731  29.885  1.00167.99           C
ATOM    466  CE2 PHE    87      21.297  57.391  29.956  1.00167.99           C
ATOM    467  CZ  PHE    87      20.025  56.885  29.829  1.00167.99           C
ATOM    468  C   PHE    87      20.433  62.693  32.253  1.00167.99           C
ATOM    469  O   PHE    87      19.572  63.552  32.399  1.00167.99           O
ATOM    470  N   SER    88      21.760  62.943  32.325  1.00194.30           N
ATOM    471  CA  SER    88      22.377  63.985  33.097  1.00194.30           C
ATOM    472  CB  SER    88      23.730  64.454  32.535  1.00194.30           C
ATOM    473  OG  SER    88      24.333  65.367  33.441  1.00194.30           O
ATOM    474  C   SER    88      21.533  65.207  33.296  1.00194.30           C
ATOM    475  O   SER    88      20.845  65.301  34.310  1.00194.30           O
ATOM    476  N   ARG    89      21.544  66.167  32.363  1.00177.91           N
ATOM    477  CA  ARG    89      20.841  67.406  32.564  1.00177.91           C
ATOM    478  CB  ARG    89      21.398  68.531  31.687  1.00177.91           C
ATOM    479  CG  ARG    89      22.703  69.054  32.295  1.00177.91           C
ATOM    480  CD  ARG    89      23.634  69.744  31.305  1.00177.91           C
ATOM    481  NE  ARG    89      24.091  68.682  30.369  1.00177.91           N
ATOM    482  CZ  ARG    89      25.169  68.897  29.562  1.00177.91           C
ATOM    483  NH1 ARG    89      25.883  70.055  29.669  1.00177.91           N
ATOM    484  NH2 ARG    89      25.523  67.951  28.646  1.00177.91           N
ATOM    485  C   ARG    89      19.345  67.305  32.444  1.00177.91           C
ATOM    486  O   ARG    89      18.630  68.103  33.049  1.00177.91           O
ATOM    487  N   THR    90      18.815  66.351  31.654  1.00159.24           N
ATOM    488  CA  THR    90      17.390  66.306  31.432  1.00159.24           C
ATOM    489  CB  THR    90      16.977  65.343  30.367  1.00159.24           C
ATOM    490  OG1 THR    90      17.441  64.039  30.679  1.00159.24           O
ATOM    491  CG2 THR    90      17.560  65.819  29.033  1.00159.24           C
ATOM    492  C   THR    90      16.650  65.952  32.686  1.00159.24           C
ATOM    493  O   THR    90      17.203  65.360  33.611  1.00159.24           O
ATOM    494  N   ILE    91      15.354  66.341  32.750  1.00185.13           N
ATOM    495  CA  ILE    91      14.638  66.159  33.980  1.00185.13           C
ATOM    496  CB  ILE    91      13.270  66.781  33.956  1.00185.13           C
ATOM    497  CG2 ILE    91      12.538  66.356  35.240  1.00185.13           C
ATOM    498  CG1 ILE    91      13.364  68.306  33.776  1.00185.13           C
ATOM    499  CD1 ILE    91      12.027  68.969  33.445  1.00185.13           C
ATOM    500  C   ILE    91      14.436  64.717  34.330  1.00185.13           C
ATOM    501  O   ILE    91      15.081  64.227  35.244  1.00185.13           O
ATOM    502  N   ALA    92      13.649  63.965  33.542  1.00174.95           N
ATOM    503  CA  ALA    92      13.291  62.595  33.807  1.00174.95           C
ATOM    504  CB  ALA    92      14.418  61.742  34.325  1.00174.95           C
ATOM    505  C   ALA    92      12.226  62.506  34.843  1.00174.95           C
ATOM    506  O   ALA    92      12.398  62.782  36.030  1.00174.95           O
ATOM    507  N   PRO    93      11.111  62.086  34.341  1.00218.47           N
ATOM    508  CA  PRO    93      10.000  61.849  35.217  1.00218.47           C
ATOM    509  CD  PRO    93      10.684  62.709  33.099  1.00218.47           C
ATOM    510  CB  PRO    93       8.739  62.131  34.403  1.00218.47           C
ATOM    511  CG  PRO    93       9.214  63.094  33.306  1.00218.47           C
ATOM    512  C   PRO    93      10.046  60.440  35.714  1.00218.47           C
ATOM    513  O   PRO    93      10.740  59.628  35.110  1.00218.47           O
ATOM    514  N   PRO    94       9.356  60.100  36.761  1.00178.28           N
ATOM    515  CA  PRO    94       9.298  58.712  37.125  1.00178.28           C
ATOM    516  CD  PRO    94       9.271  60.969  37.923  1.00178.28           C
ATOM    517  CB  PRO    94       8.724  58.677  38.537  1.00178.28           C
ATOM    518  CG  PRO    94       9.173  60.024  39.134  1.00178.28           C
ATOM    519  C   PRO    94       8.461  58.036  36.092  1.00178.28           C
ATOM    520  O   PRO    94       8.474  56.809  35.994  1.00178.28           O
ATOM    521  N   PHE    95       7.757  58.860  35.299  1.00338.87           N
ATOM    522  CA  PHE    95       6.816  58.497  34.290  1.00338.87           C
ATOM    523  CB  PHE    95       6.153  59.735  33.652  1.00338.87           C
ATOM    524  CG  PHE    95       4.909  59.327  32.941  1.00338.87           C
ATOM    525  CD1 PHE    95       3.791  58.977  33.663  1.00338.87           C
ATOM    526  CD2 PHE    95       4.842  59.320  31.567  1.00338.87           C
ATOM    527  CE1 PHE    95       2.629  58.606  33.028  1.00338.87           C
ATOM    528  CE2 PHE    95       3.682  58.951  30.926  1.00338.87           C
ATOM    529  CZ  PHE    95       2.575  58.588  31.655  1.00338.87           C
ATOM    530  C   PHE    95       7.513  57.709  33.233  1.00338.87           C
ATOM    531  O   PHE    95       8.698  57.399  33.339  1.00338.87           O
ATOM    532  N   SER    96       6.759  57.327  32.184  1.00 75.51           N
ATOM    533  CA  SER    96       7.251  56.487  31.131  1.00 75.51           C
ATOM    534  CB  SER    96       6.220  56.249  30.015  1.00 75.51           C
ATOM    535  OG  SER    96       5.101  55.542  30.529  1.00 75.51           O
ATOM    536  C   SER    96       8.430  57.150  30.507  1.00 75.51           C
ATOM    537  O   SER    96       9.193  56.521  29.778  1.00 75.51           O
ATOM    538  N   MET    97       8.609  58.455  30.751  1.00 83.63           N
ATOM    539  CA  MET    97       9.763  59.069  30.189  1.00 83.63           C
ATOM    540  CB  MET    97       9.829  60.564  30.518  1.00 83.63           C
ATOM    541  CG  MET    97       8.862  61.390  29.666  1.00 83.63           C
ATOM    542  SD  MET    97       7.100  61.052  29.956  1.00 83.63           S
ATOM    543  CE  MET    97       7.042  61.860  31.580  1.00 83.63           C
ATOM    544  C   MET    97      10.973  58.374  30.738  1.00 83.63           C
ATOM    545  O   MET    97      11.877  58.034  29.987  1.00 83.63           O
ATOM    546  N   GLU    98      11.065  58.147  32.063  1.00337.07           N
ATOM    547  CA  GLU    98      12.215  57.404  32.480  1.00337.07           C
ATOM    548  CB  GLU    98      12.628  57.692  33.900  1.00337.07           C
ATOM    549  CG  GLU    98      13.111  59.137  33.882  1.00337.07           C
ATOM    550  CD  GLU    98      13.799  59.354  32.540  1.00337.07           C
ATOM    551  OE1 GLU    98      14.683  58.529  32.175  1.00337.07           O
ATOM    552  OE2 GLU    98      13.445  60.349  31.855  1.00337.07           O
ATOM    553  C   GLU    98      12.040  55.958  32.164  1.00337.07           C
ATOM    554  O   GLU    98      13.044  55.382  31.726  1.00337.07           O
ATOM    555  N   ASP    99      10.784  55.397  32.358  1.00407.19           N
ATOM    556  CA  ASP    99      10.406  54.027  32.039  1.00407.19           C
ATOM    557  CB  ASP    99       9.271  53.385  32.877  1.00407.19           C
ATOM    558  CG  ASP    99       7.961  54.155  32.808  1.00407.19           C
ATOM    559  OD1 ASP    99       7.769  55.029  33.692  1.00407.19           O
ATOM    560  OD2 ASP    99       7.114  53.850  31.927  1.00407.19           O
ATOM    561  C   ASP    99      10.078  54.070  30.620  1.00407.19           C
ATOM    562  O   ASP    99       8.930  54.030  30.177  1.00407.19           O
ATOM    563  N   LEU   100      11.179  54.157  29.880  1.00191.39           N
ATOM    564  CA  LEU   100      11.152  54.409  28.497  1.00191.39           C
ATOM    565  CB  LEU   100      12.530  54.799  27.942  1.00191.39           C
ATOM    566  CG  LEU   100      12.915  56.266  28.174  1.00191.39           C
ATOM    567  CD1 LEU   100      14.386  56.538  27.817  1.00191.39           C
ATOM    568  CD2 LEU   100      11.959  57.182  27.390  1.00191.39           C
ATOM    569  C   LEU   100      10.721  53.236  27.730  1.00191.39           C
ATOM    570  O   LEU   100      10.883  52.078  28.113  1.00191.39           O
ATOM    571  N   THR   101      10.107  53.594  26.602  1.00157.53           N
ATOM    572  CA  THR   101       9.778  52.706  25.553  1.00157.53           C
ATOM    573  CB  THR   101       8.377  52.849  25.038  1.00157.53           C
ATOM    574  OG1 THR   101       7.441  52.660  26.084  1.00157.53           O
ATOM    575  CG2 THR   101       8.154  51.801  23.935  1.00157.53           C
ATOM    576  C   THR   101      10.642  53.265  24.486  1.00157.53           C
ATOM    577  O   THR   101      10.964  54.452  24.520  1.00157.53           O
ATOM    578  N   VAL   102      11.061  52.445  23.521  1.00122.45           N
ATOM    579  CA  VAL   102      11.918  52.990  22.517  1.00122.45           C
ATOM    580  CB  VAL   102      12.367  51.979  21.507  1.00122.45           C
ATOM    581  CG1 VAL   102      13.228  50.925  22.222  1.00122.45           C
ATOM    582  CG2 VAL   102      11.129  51.409  20.803  1.00122.45           C
ATOM    583  C   VAL   102      11.157  54.065  21.808  1.00122.45           C
ATOM    584  O   VAL   102      11.733  55.051  21.352  1.00122.45           O
ATOM    585  N   GLN   103       9.826  53.904  21.711  1.00109.96           N
ATOM    586  CA  GLN   103       9.015  54.840  20.992  1.00109.96           C
ATOM    587  CB  GLN   103       7.519  54.491  21.067  1.00109.96           C
ATOM    588  CG  GLN   103       7.196  53.038  20.704  1.00109.96           C
ATOM    589  CD  GLN   103       7.874  52.687  19.389  1.00109.96           C
ATOM    590  OE1 GLN   103       9.099  52.690  19.290  1.00109.96           O
ATOM    591  NE2 GLN   103       7.056  52.363  18.352  1.00109.96           N
ATOM    592  C   GLN   103       9.175  56.190  21.623  1.00109.96           C
ATOM    593  O   GLN   103       9.299  57.196  20.927  1.00109.96           O
ATOM    594  N   ILE   104       9.186  56.243  22.967  1.00103.70           N
ATOM    595  CA  ILE   104       9.274  57.490  23.673  1.00103.70           C
ATOM    596  CB  ILE   104       9.143  57.316  25.156  1.00103.70           C
ATOM    597  CG2 ILE   104       9.363  58.688  25.811  1.00103.70           C
ATOM    598  CG1 ILE   104       7.778  56.694  25.492  1.00103.70           C
ATOM    599  CD1 ILE   104       6.596  57.548  25.036  1.00103.70           C
ATOM    600  C   ILE   104      10.591  58.147  23.396  1.00103.70           C
ATOM    601  O   ILE   104      10.649  59.352  23.155  1.00103.70           O
ATOM    602  N   LEU   105      11.696  57.380  23.424  1.00118.81           N
ATOM    603  CA  LEU   105      12.970  57.995  23.185  1.00118.81           C
ATOM    604  CB  LEU   105      14.188  57.078  23.365  1.00118.81           C
ATOM    605  CG  LEU   105      14.395  56.637  24.819  1.00118.81           C
ATOM    606  CD1 LEU   105      13.346  55.598  25.226  1.00118.81           C
ATOM    607  CD2 LEU   105      15.841  56.195  25.077  1.00118.81           C
ATOM    608  C   LEU   105      13.005  58.501  21.784  1.00118.81           C
ATOM    609  O   LEU   105      13.609  59.534  21.503  1.00118.81           O
ATOM    610  N   ALA   106      12.381  57.759  20.855  1.00 42.15           N
ATOM    611  CA  ALA   106      12.380  58.166  19.482  1.00 42.15           C
ATOM    612  CB  ALA   106      11.702  57.143  18.555  1.00 42.15           C
ATOM    613  C   ALA   106      11.643  59.464  19.345  1.00 42.15           C
ATOM    614  O   ALA   106      12.091  60.363  18.635  1.00 42.15           O
ATOM    615  N   THR   107      10.499  59.607  20.043  1.00115.26           N
ATOM    616  CA  THR   107       9.692  60.791  19.929  1.00115.26           C
ATOM    617  CB  THR   107       8.406  60.733  20.700  1.00115.26           C
ATOM    618  OG1 THR   107       8.669  60.618  22.090  1.00115.26           O
ATOM    619  CG2 THR   107       7.579  59.534  20.206  1.00115.26           C
ATOM    620  C   THR   107      10.465  61.958  20.446  1.00115.26           C
ATOM    621  O   THR   107      10.330  63.073  19.945  1.00115.26           O
ATOM    622  N   GLN   108      11.290  61.739  21.482  1.00101.28           N
ATOM    623  CA  GLN   108      12.044  62.825  22.035  1.00101.28           C
ATOM    624  CB  GLN   108      13.003  62.384  23.151  1.00101.28           C
ATOM    625  CG  GLN   108      13.950  63.502  23.594  1.00101.28           C
ATOM    626  CD  GLN   108      14.986  62.900  24.528  1.00101.28           C
ATOM    627  OE1 GLN   108      15.053  61.679  24.663  1.00101.28           O
ATOM    628  NE2 GLN   108      15.821  63.759  25.171  1.00101.28           N
ATOM    629  C   GLN   108      12.925  63.381  20.968  1.00101.28           C
ATOM    630  O   GLN   108      13.043  64.595  20.814  1.00101.28           O
ATOM    631  N   VAL   109      13.575  62.498  20.197  1.00 55.42           N
ATOM    632  CA  VAL   109      14.487  62.960  19.197  1.00 55.42           C
ATOM    633  CB  VAL   109      15.209  61.840  18.512  1.00 55.42           C
ATOM    634  CG1 VAL   109      16.101  62.441  17.413  1.00 55.42           C
ATOM    635  CG2 VAL   109      15.979  61.037  19.575  1.00 55.42           C
ATOM    636  C   VAL   109      13.749  63.740  18.156  1.00 55.42           C
ATOM    637  O   VAL   109      14.197  64.808  17.742  1.00 55.42           O
ATOM    638  N   VAL   110      12.584  63.237  17.707  1.00108.37           N
ATOM    639  CA  VAL   110      11.874  63.912  16.660  1.00108.37           C
ATOM    640  CB  VAL   110      10.681  63.155  16.143  1.00108.37           C
ATOM    641  CG1 VAL   110      11.188  61.856  15.494  1.00108.37           C
ATOM    642  CG2 VAL   110       9.679  62.939  17.286  1.00108.37           C
ATOM    643  C   VAL   110      11.437  65.260  17.136  1.00108.37           C
ATOM    644  O   VAL   110      11.478  66.230  16.381  1.00108.37           O
ATOM    645  N   THR   111      11.009  65.367  18.407  1.00102.77           N
ATOM    646  CA  THR   111      10.550  66.636  18.893  1.00102.77           C
ATOM    647  CB  THR   111       9.924  66.581  20.261  1.00102.77           C
ATOM    648  OG1 THR   111       9.238  67.795  20.527  1.00102.77           O
ATOM    649  CG2 THR   111      11.009  66.353  21.321  1.00102.77           C
ATOM    650  C   THR   111      11.698  67.599  18.901  1.00102.77           C
ATOM    651  O   THR   111      11.526  68.782  18.616  1.00102.77           O
ATOM    652  N   LEU   112      12.908  67.114  19.236  1.00 57.88           N
ATOM    653  CA  LEU   112      14.070  67.953  19.280  1.00 57.88           C
ATOM    654  CB  LEU   112      15.328  67.165  19.685  1.00 57.88           C
ATOM    655  CG  LEU   112      16.612  68.013  19.746  1.00 57.88           C
ATOM    656  CD1 LEU   112      16.579  68.996  20.926  1.00 57.88           C
ATOM    657  CD2 LEU   112      17.866  67.123  19.737  1.00 57.88           C
ATOM    658  C   LEU   112      14.321  68.487  17.903  1.00 57.88           C
ATOM    659  O   LEU   112      14.567  69.678  17.721  1.00 57.88           O
ATOM    660  N   MET   113      14.250  67.616  16.879  1.00 96.35           N
ATOM    661  CA  MET   113      14.534  68.068  15.547  1.00 96.35           C
ATOM    662  CB  MET   113      14.595  66.947  14.497  1.00 96.35           C
ATOM    663  CG  MET   113      15.839  66.067  14.646  1.00 96.35           C
ATOM    664  SD  MET   113      16.189  65.011  13.209  1.00 96.35           S
ATOM    665  CE  MET   113      14.681  64.023  13.397  1.00 96.35           C
ATOM    666  C   MET   113      13.505  69.063  15.127  1.00 96.35           C
ATOM    667  O   MET   113      13.822  70.055  14.473  1.00 96.35           O
ATOM    668  N   ASP   114      12.237  68.827  15.498  1.00 36.25           N
ATOM    669  CA  ASP   114      11.182  69.717  15.112  1.00 36.25           C
ATOM    670  CB  ASP   114       9.803  69.221  15.573  1.00 36.25           C
ATOM    671  CG  ASP   114       9.492  67.959  14.778  1.00 36.25           C
ATOM    672  OD1 ASP   114       9.942  67.875  13.604  1.00 36.25           O
ATOM    673  OD2 ASP   114       8.804  67.063  15.333  1.00 36.25           O
ATOM    674  C   ASP   114      11.432  71.062  15.724  1.00 36.25           C
ATOM    675  O   ASP   114      11.215  72.089  15.083  1.00 36.25           O
ATOM    676  N   GLU   115      11.915  71.095  16.981  1.00 72.49           N
ATOM    677  CA  GLU   115      12.133  72.348  17.650  1.00 72.49           C
ATOM    678  CB  GLU   115      12.735  72.172  19.054  1.00 72.49           C
ATOM    679  CG  GLU   115      11.811  71.474  20.053  1.00 72.49           C
ATOM    680  CD  GLU   115      10.723  72.462  20.440  1.00 72.49           C
ATOM    681  OE1 GLU   115      10.603  73.503  19.743  1.00 72.49           O
ATOM    682  OE2 GLU   115      10.000  72.192  21.437  1.00 72.49           O
ATOM    683  C   GLU   115      13.137  73.124  16.857  1.00 72.49           C
ATOM    684  O   GLU   115      12.966  74.315  16.603  1.00 72.49           O
ATOM    685  N   LEU   116      14.215  72.438  16.446  1.00126.76           N
ATOM    686  CA  LEU   116      15.286  72.986  15.666  1.00126.76           C
ATOM    687  CB  LEU   116      16.505  72.056  15.540  1.00126.76           C
ATOM    688  CG  LEU   116      17.383  71.990  16.803  1.00126.76           C
ATOM    689  CD1 LEU   116      16.605  71.487  18.024  1.00126.76           C
ATOM    690  CD2 LEU   116      18.653  71.170  16.539  1.00126.76           C
ATOM    691  C   LEU   116      14.802  73.291  14.286  1.00126.76           C
ATOM    692  O   LEU   116      15.402  74.100  13.582  1.00126.76           O
ATOM    693  N   ALA   117      13.709  72.637  13.853  1.00 54.89           N
ATOM    694  CA  ALA   117      13.241  72.819  12.512  1.00 54.89           C
ATOM    695  CB  ALA   117      12.999  74.294  12.146  1.00 54.89           C
ATOM    696  C   ALA   117      14.269  72.267  11.579  1.00 54.89           C
ATOM    697  O   ALA   117      14.572  72.851  10.540  1.00 54.89           O
ATOM    698  N   ILE   118      14.833  71.100  11.951  1.00 75.60           N
ATOM    699  CA  ILE   118      15.776  70.422  11.111  1.00 75.60           C
ATOM    700  CB  ILE   118      16.853  69.727  11.885  1.00 75.60           C
ATOM    701  CG2 ILE   118      17.656  68.864  10.901  1.00 75.60           C
ATOM    702  CG1 ILE   118      17.692  70.752  12.665  1.00 75.60           C
ATOM    703  CD1 ILE   118      18.605  70.131  13.722  1.00 75.60           C
ATOM    704  C   ILE   118      14.994  69.354  10.415  1.00 75.60           C
ATOM    705  O   ILE   118      14.468  68.444  11.055  1.00 75.60           O
ATOM    706  N   PRO   119      14.832  69.489   9.124  1.00104.71           N
ATOM    707  CA  PRO   119      14.112  68.505   8.366  1.00104.71           C
ATOM    708  CD  PRO   119      14.826  70.788   8.476  1.00104.71           C
ATOM    709  CB  PRO   119      13.763  69.164   7.027  1.00104.71           C
ATOM    710  CG  PRO   119      14.608  70.452   6.993  1.00104.71           C
ATOM    711  C   PRO   119      14.802  67.186   8.237  1.00104.71           C
ATOM    712  O   PRO   119      14.143  66.159   8.393  1.00104.71           O
ATOM    713  N   THR   120      16.123  67.181   7.971  1.00 49.62           N
ATOM    714  CA  THR   120      16.808  65.935   7.794  1.00 49.62           C
ATOM    715  CB  THR   120      17.134  65.631   6.361  1.00 49.62           C
ATOM    716  OG1 THR   120      15.948  65.601   5.581  1.00 49.62           O
ATOM    717  CG2 THR   120      17.844  64.268   6.299  1.00 49.62           C
ATOM    718  C   THR   120      18.112  66.038   8.506  1.00 49.62           C
ATOM    719  O   THR   120      18.709  67.110   8.578  1.00 49.62           O
ATOM    720  N   ALA   121      18.600  64.914   9.060  1.00 46.69           N
ATOM    721  CA  ALA   121      19.846  65.011   9.752  1.00 46.69           C
ATOM    722  CB  ALA   121      19.686  65.431  11.220  1.00 46.69           C
ATOM    723  C   ALA   121      20.505  63.674   9.749  1.00 46.69           C
ATOM    724  O   ALA   121      19.860  62.642   9.572  1.00 46.69           O
ATOM    725  N   THR   122      21.838  63.677   9.921  1.00 65.78           N
ATOM    726  CA  THR   122      22.573  62.456  10.024  1.00 65.78           C
ATOM    727  CB  THR   122      24.019  62.636   9.676  1.00 65.78           C
ATOM    728  OG1 THR   122      24.129  63.160   8.360  1.00 65.78           O
ATOM    729  CG2 THR   122      24.735  61.279   9.768  1.00 65.78           C
ATOM    730  C   THR   122      22.465  62.062  11.463  1.00 65.78           C
ATOM    731  O   THR   122      22.386  62.920  12.340  1.00 65.78           O
ATOM    732  N   PHE   123      22.437  60.749  11.756  1.00 98.93           N
ATOM    733  CA  PHE   123      22.234  60.357  13.120  1.00 98.93           C
ATOM    734  CB  PHE   123      20.869  59.661  13.279  1.00 98.93           C
ATOM    735  CG  PHE   123      20.547  59.387  14.705  1.00 98.93           C
ATOM    736  CD1 PHE   123      20.007  60.370  15.504  1.00 98.93           C
ATOM    737  CD2 PHE   123      20.762  58.135  15.230  1.00 98.93           C
ATOM    738  CE1 PHE   123      19.698  60.107  16.818  1.00 98.93           C
ATOM    739  CE2 PHE   123      20.456  57.866  16.541  1.00 98.93           C
ATOM    740  CZ  PHE   123      19.924  58.852  17.330  1.00 98.93           C
ATOM    741  C   PHE   123      23.308  59.387  13.504  1.00 98.93           C
ATOM    742  O   PHE   123      23.551  58.404  12.805  1.00 98.93           O
ATOM    743  N   PHE   124      23.998  59.660  14.633  1.00170.24           N
ATOM    744  CA  PHE   124      24.984  58.744  15.126  1.00170.24           C
ATOM    745  CB  PHE   124      26.415  59.305  15.224  1.00170.24           C
ATOM    746  CG  PHE   124      26.824  59.616  13.827  1.00170.24           C
ATOM    747  CD1 PHE   124      26.632  58.678  12.841  1.00170.24           C
ATOM    748  CD2 PHE   124      27.435  60.806  13.504  1.00170.24           C
ATOM    749  CE1 PHE   124      27.001  58.938  11.544  1.00170.24           C
ATOM    750  CE2 PHE   124      27.810  61.066  12.206  1.00170.24           C
ATOM    751  CZ  PHE   124      27.591  60.134  11.222  1.00170.24           C
ATOM    752  C   PHE   124      24.532  58.348  16.489  1.00170.24           C
ATOM    753  O   PHE   124      24.198  59.184  17.327  1.00170.24           O
ATOM    754  N   SER   125      24.516  57.034  16.746  1.00 75.82           N
ATOM    755  CA  SER   125      23.951  56.557  17.964  1.00 75.82           C
ATOM    756  CB  SER   125      22.582  55.990  17.610  1.00 75.82           C
ATOM    757  OG  SER   125      22.710  55.128  16.489  1.00 75.82           O
ATOM    758  C   SER   125      24.839  55.479  18.516  1.00 75.82           C
ATOM    759  O   SER   125      25.283  54.595  17.787  1.00 75.82           O
ATOM    760  N   VAL   126      25.113  55.527  19.839  1.00 68.17           N
ATOM    761  CA  VAL   126      25.989  54.560  20.446  1.00 68.17           C
ATOM    762  CB  VAL   126      27.121  55.198  21.211  1.00 68.17           C
ATOM    763  CG1 VAL   126      27.885  54.098  21.965  1.00 68.17           C
ATOM    764  CG2 VAL   126      27.997  56.017  20.243  1.00 68.17           C
ATOM    765  C   VAL   126      25.215  53.730  21.430  1.00 68.17           C
ATOM    766  O   VAL   126      24.566  54.254  22.335  1.00 68.17           O
ATOM    767  N   SER   127      25.269  52.389  21.266  1.00145.38           N
ATOM    768  CA  SER   127      24.626  51.495  22.189  1.00145.38           C
ATOM    769  CB  SER   127      25.126  51.632  23.641  1.00145.38           C
ATOM    770  OG  SER   127      24.573  50.607  24.454  1.00145.38           O
ATOM    771  C   SER   127      23.151  51.741  22.138  1.00145.38           C
ATOM    772  O   SER   127      22.520  51.614  21.090  1.00145.38           O
ATOM    773  N   THR   128      22.553  52.097  23.291  1.00162.00           N
ATOM    774  CA  THR   128      21.138  52.320  23.327  1.00162.00           C
ATOM    775  CB  THR   128      20.583  52.643  24.681  1.00162.00           C
ATOM    776  OG1 THR   128      19.167  52.637  24.604  1.00162.00           O
ATOM    777  CG2 THR   128      21.088  54.018  25.148  1.00162.00           C
ATOM    778  C   THR   128      20.824  53.434  22.383  1.00162.00           C
ATOM    779  O   THR   128      19.745  53.473  21.792  1.00162.00           O
ATOM    780  N   GLY   129      21.759  54.385  22.215  1.00 48.35           N
ATOM    781  CA  GLY   129      21.506  55.446  21.293  1.00 48.35           C
ATOM    782  C   GLY   129      21.295  54.827  19.952  1.00 48.35           C
ATOM    783  O   GLY   129      20.455  55.285  19.180  1.00 48.35           O
ATOM    784  N   SER   130      22.086  53.790  19.604  1.00 97.03           N
ATOM    785  CA  SER   130      21.942  53.182  18.311  1.00 97.03           C
ATOM    786  CB  SER   130      23.017  52.162  17.963  1.00 97.03           C
ATOM    787  OG  SER   130      22.579  51.376  16.866  1.00 97.03           O
ATOM    788  C   SER   130      20.610  52.516  18.181  1.00 97.03           C
ATOM    789  O   SER   130      20.073  52.448  17.078  1.00 97.03           O
ATOM    790  N   LEU   131      20.039  51.996  19.286  1.00128.64           N
ATOM    791  CA  LEU   131      18.737  51.392  19.174  1.00128.64           C
ATOM    792  CB  LEU   131      18.159  50.848  20.499  1.00128.64           C
ATOM    793  CG  LEU   131      18.708  49.491  20.977  1.00128.64           C
ATOM    794  CD1 LEU   131      18.292  48.362  20.019  1.00128.64           C
ATOM    795  CD2 LEU   131      20.218  49.540  21.241  1.00128.64           C
ATOM    796  C   LEU   131      17.780  52.453  18.738  1.00128.64           C
ATOM    797  O   LEU   131      16.926  52.226  17.883  1.00128.64           O
ATOM    798  N   VAL   132      17.908  53.655  19.324  1.00 53.45           N
ATOM    799  CA  VAL   132      17.040  54.744  18.990  1.00 53.45           C
ATOM    800  CB  VAL   132      17.365  55.997  19.750  1.00 53.45           C
ATOM    801  CG1 VAL   132      16.475  57.135  19.224  1.00 53.45           C
ATOM    802  CG2 VAL   132      17.196  55.715  21.252  1.00 53.45           C
ATOM    803  C   VAL   132      17.214  55.050  17.535  1.00 53.45           C
ATOM    804  O   VAL   132      16.243  55.319  16.830  1.00 53.45           O
ATOM    805  N   ALA   133      18.465  55.005  17.041  1.00 56.17           N
ATOM    806  CA  ALA   133      18.725  55.338  15.668  1.00 56.17           C
ATOM    807  CB  ALA   133      20.205  55.217  15.277  1.00 56.17           C
ATOM    808  C   ALA   133      17.978  54.394  14.784  1.00 56.17           C
ATOM    809  O   ALA   133      17.372  54.817  13.801  1.00 56.17           O
ATOM    810  N   MET   134      17.989  53.086  15.107  1.00138.74           N
ATOM    811  CA  MET   134      17.302  52.157  14.257  1.00138.74           C
ATOM    812  CB  MET   134      17.442  50.685  14.674  1.00138.74           C
ATOM    813  CG  MET   134      18.715  50.019  14.158  1.00138.74           C
ATOM    814  SD  MET   134      20.270  50.582  14.900  1.00138.74           S
ATOM    815  CE  MET   134      21.235  49.749  13.608  1.00138.74           C
ATOM    816  C   MET   134      15.845  52.484  14.239  1.00138.74           C
ATOM    817  O   MET   134      15.214  52.454  13.185  1.00138.74           O
ATOM    818  N   GLY   135      15.267  52.820  15.406  1.00 46.24           N
ATOM    819  CA  GLY   135      13.864  53.110  15.464  1.00 46.24           C
ATOM    820  C   GLY   135      13.568  54.310  14.616  1.00 46.24           C
ATOM    821  O   GLY   135      12.547  54.363  13.931  1.00 46.24           O
ATOM    822  N   LEU   136      14.449  55.325  14.653  1.00 76.51           N
ATOM    823  CA  LEU   136      14.203  56.524  13.903  1.00 76.51           C
ATOM    824  CB  LEU   136      15.267  57.613  14.124  1.00 76.51           C
ATOM    825  CG  LEU   136      15.225  58.263  15.518  1.00 76.51           C
ATOM    826  CD1 LEU   136      16.308  59.339  15.654  1.00 76.51           C
ATOM    827  CD2 LEU   136      13.827  58.813  15.837  1.00 76.51           C
ATOM    828  C   LEU   136      14.195  56.222  12.441  1.00 76.51           C
ATOM    829  O   LEU   136      13.335  56.706  11.706  1.00 76.51           O
ATOM    830  N   VAL   137      15.157  55.410  11.972  1.00 65.40           N
ATOM    831  CA  VAL   137      15.214  55.154  10.565  1.00 65.40           C
ATOM    832  CB  VAL   137      16.388  54.323  10.152  1.00 65.40           C
ATOM    833  CG1 VAL   137      16.293  54.099   8.632  1.00 65.40           C
ATOM    834  CG2 VAL   137      17.675  55.035  10.600  1.00 65.40           C
ATOM    835  C   VAL   137      13.972  54.433  10.146  1.00 65.40           C
ATOM    836  O   VAL   137      13.413  54.714   9.087  1.00 65.40           O
ATOM    837  N   THR   138      13.519  53.452  10.948  1.00150.03           N
ATOM    838  CA  THR   138      12.347  52.724  10.558  1.00150.03           C
ATOM    839  CB  THR   138      12.108  51.508  11.412  1.00150.03           C
ATOM    840  OG1 THR   138      11.010  50.763  10.908  1.00150.03           O
ATOM    841  CG2 THR   138      11.853  51.929  12.868  1.00150.03           C
ATOM    842  C   THR   138      11.129  53.604  10.586  1.00150.03           C
ATOM    843  O   THR   138      10.372  53.650   9.617  1.00150.03           O
ATOM    844  N   TYR   139      10.895  54.316  11.705  1.00119.96           N
ATOM    845  CA  TYR   139       9.712  55.124  11.823  1.00119.96           C
ATOM    846  CB  TYR   139       9.398  55.544  13.269  1.00119.96           C
ATOM    847  CG  TYR   139       9.002  54.314  14.014  1.00119.96           C
ATOM    848  CD1 TYR   139       7.796  53.708  13.751  1.00119.96           C
ATOM    849  CD2 TYR   139       9.821  53.780  14.982  1.00119.96           C
ATOM    850  CE1 TYR   139       7.414  52.576  14.432  1.00119.96           C
ATOM    851  CE2 TYR   139       9.444  52.648  15.668  1.00119.96           C
ATOM    852  CZ  TYR   139       8.241  52.044  15.391  1.00119.96           C
ATOM    853  OH  TYR   139       7.852  50.884  16.092  1.00119.96           O
ATOM    854  C   TYR   139       9.744  56.361  10.988  1.00119.96           C
ATOM    855  O   TYR   139       8.792  56.634  10.256  1.00119.96           O
ATOM    856  N   TYR   140      10.829  57.168  11.078  1.00249.25           N
ATOM    857  CA  TYR   140      10.806  58.396  10.304  1.00249.25           C
ATOM    858  CB  TYR   140      10.824  59.655  11.184  1.00249.25           C
ATOM    859  CG  TYR   140       9.547  59.733  11.945  1.00249.25           C
ATOM    860  CD1 TYR   140       9.364  58.984  13.085  1.00249.25           C
ATOM    861  CD2 TYR   140       8.535  60.570  11.529  1.00249.25           C
ATOM    862  CE1 TYR   140       8.187  59.058  13.792  1.00249.25           C
ATOM    863  CE2 TYR   140       7.357  60.649  12.233  1.00249.25           C
ATOM    864  CZ  TYR   140       7.183  59.894  13.366  1.00249.25           C
ATOM    865  OH  TYR   140       5.974  59.969  14.090  1.00249.25           O
ATOM    866  C   TYR   140      12.028  58.474   9.440  1.00249.25           C
ATOM    867  O   TYR   140      12.945  59.233   9.752  1.00249.25           O
ATOM    868  N   PRO   141      12.060  57.780   8.332  1.00113.83           N
ATOM    869  CA  PRO   141      13.214  57.847   7.473  1.00113.83           C
ATOM    870  CD  PRO   141      11.389  56.496   8.224  1.00113.83           C
ATOM    871  CB  PRO   141      13.120  56.640   6.532  1.00113.83           C
ATOM    872  CG  PRO   141      11.722  56.040   6.796  1.00113.83           C
ATOM    873  C   PRO   141      13.317  59.172   6.794  1.00113.83           C
ATOM    874  O   PRO   141      14.400  59.530   6.339  1.00113.83           O
ATOM    875  N   ASP   142      12.205  59.919   6.701  1.00100.51           N
ATOM    876  CA  ASP   142      12.213  61.197   6.041  1.00100.51           C
ATOM    877  CB  ASP   142      10.816  61.840   5.992  1.00100.51           C
ATOM    878  CG  ASP   142      10.308  62.013   7.418  1.00100.51           C
ATOM    879  OD1 ASP   142      10.322  61.007   8.176  1.00100.51           O
ATOM    880  OD2 ASP   142       9.904  63.153   7.769  1.00100.51           O
ATOM    881  C   ASP   142      13.131  62.106   6.793  1.00100.51           C
ATOM    882  O   ASP   142      13.781  62.970   6.209  1.00100.51           O
ATOM    883  N   ARG   143      13.165  61.945   8.126  1.00144.93           N
ATOM    884  CA  ARG   143      13.951  62.748   9.020  1.00144.93           C
ATOM    885  CB  ARG   143      13.594  62.492  10.488  1.00144.93           C
ATOM    886  CG  ARG   143      12.127  62.769  10.799  1.00144.93           C
ATOM    887  CD  ARG   143      11.708  64.209  10.513  1.00144.93           C
ATOM    888  NE  ARG   143      10.270  64.319  10.874  1.00144.93           N
ATOM    889  CZ  ARG   143       9.772  65.516  11.298  1.00144.93           C
ATOM    890  NH1 ARG   143      10.583  66.612  11.347  1.00144.93           N
ATOM    891  NH2 ARG   143       8.464  65.614  11.676  1.00144.93           N
ATOM    892  C   ARG   143      15.420  62.475   8.896  1.00144.93           C
ATOM    893  O   ARG   143      16.227  63.385   9.074  1.00144.93           O
ATOM    894  N   VAL   144      15.827  61.218   8.622  1.00 81.90           N
ATOM    895  CA  VAL   144      17.237  60.942   8.713  1.00 81.90           C
ATOM    896  CB  VAL   144      17.534  59.734   9.546  1.00 81.90           C
ATOM    897  CG1 VAL   144      19.050  59.491   9.524  1.00 81.90           C
ATOM    898  CG2 VAL   144      16.958  59.958  10.954  1.00 81.90           C
ATOM    899  C   VAL   144      17.864  60.712   7.373  1.00 81.90           C
ATOM    900  O   VAL   144      17.310  60.010   6.529  1.00 81.90           O
ATOM    901  N   GLU   145      19.006  61.392   7.104  1.00144.83           N
ATOM    902  CA  GLU   145      19.728  61.141   5.886  1.00144.83           C
ATOM    903  CB  GLU   145      20.654  62.300   5.490  1.00144.83           C
ATOM    904  CG  GLU   145      21.725  62.622   6.529  1.00144.83           C
ATOM    905  CD  GLU   145      22.539  63.780   5.982  1.00144.83           C
ATOM    906  OE1 GLU   145      23.429  63.535   5.124  1.00144.83           O
ATOM    907  OE2 GLU   145      22.271  64.932   6.413  1.00144.83           O
ATOM    908  C   GLU   145      20.560  59.887   5.960  1.00144.83           C
ATOM    909  O   GLU   145      20.328  58.932   5.224  1.00144.83           O
ATOM    910  N   ARG   146      21.518  59.828   6.910  1.00 78.52           N
ATOM    911  CA  ARG   146      22.408  58.699   7.001  1.00 78.52           C
ATOM    912  CB  ARG   146      23.841  58.979   6.510  1.00 78.52           C
ATOM    913  CG  ARG   146      23.987  59.129   4.994  1.00 78.52           C
ATOM    914  CD  ARG   146      25.431  59.405   4.565  1.00 78.52           C
ATOM    915  NE  ARG   146      25.474  59.440   3.076  1.00 78.52           N
ATOM    916  CZ  ARG   146      25.780  58.308   2.377  1.00 78.52           C
ATOM    917  NH1 ARG   146      26.016  57.139   3.041  1.00 78.52           N
ATOM    918  NH2 ARG   146      25.862  58.348   1.015  1.00 78.52           N
ATOM    919  C   ARG   146      22.531  58.356   8.447  1.00 78.52           C
ATOM    920  O   ARG   146      22.386  59.221   9.308  1.00 78.52           O
ATOM    921  N   ILE   147      22.792  57.070   8.760  1.00128.99           N
ATOM    922  CA  ILE   147      22.880  56.752  10.152  1.00128.99           C
ATOM    923  CB  ILE   147      21.671  56.053  10.713  1.00128.99           C
ATOM    924  CG2 ILE   147      20.471  57.001  10.560  1.00128.99           C
ATOM    925  CG1 ILE   147      21.471  54.681  10.056  1.00128.99           C
ATOM    926  CD1 ILE   147      20.469  53.786  10.785  1.00128.99           C
ATOM    927  C   ILE   147      24.072  55.906  10.438  1.00128.99           C
ATOM    928  O   ILE   147      24.489  55.078   9.629  1.00128.99           O
ATOM    929  N   ILE   148      24.688  56.141  11.614  1.00 70.74           N
ATOM    930  CA  ILE   148      25.745  55.269  12.013  1.00 70.74           C
ATOM    931  CB  ILE   148      27.120  55.862  12.110  1.00 70.74           C
ATOM    932  CG2 ILE   148      27.999  54.850  12.862  1.00 70.74           C
ATOM    933  CG1 ILE   148      27.663  56.194  10.708  1.00 70.74           C
ATOM    934  CD1 ILE   148      29.009  56.917  10.732  1.00 70.74           C
ATOM    935  C   ILE   148      25.396  54.667  13.330  1.00 70.74           C
ATOM    936  O   ILE   148      24.984  55.357  14.264  1.00 70.74           O
ATOM    937  N   ILE   149      25.533  53.329  13.425  1.00130.33           N
ATOM    938  CA  ILE   149      25.233  52.714  14.680  1.00130.33           C
ATOM    939  CB  ILE   149      24.256  51.573  14.663  1.00130.33           C
ATOM    940  CG2 ILE   149      22.943  52.102  14.065  1.00130.33           C
ATOM    941  CG1 ILE   149      24.807  50.334  13.957  1.00130.33           C
ATOM    942  CD1 ILE   149      24.041  49.070  14.340  1.00130.33           C
ATOM    943  C   ILE   149      26.512  52.200  15.248  1.00130.33           C
ATOM    944  O   ILE   149      27.230  51.416  14.627  1.00130.33           O
ATOM    945  N   HIS   150      26.830  52.650  16.473  1.00 89.18           N
ATOM    946  CA  HIS   150      28.072  52.267  17.064  1.00 89.18           C
ATOM    947  ND1 HIS   150      30.437  54.367  15.786  1.00 89.18           N
ATOM    948  CG  HIS   150      29.276  54.443  16.520  1.00 89.18           C
ATOM    949  CB  HIS   150      28.888  53.462  17.586  1.00 89.18           C
ATOM    950  NE2 HIS   150      29.346  56.167  15.067  1.00 89.18           N
ATOM    951  CD2 HIS   150      28.620  55.546  16.070  1.00 89.18           C
ATOM    952  CE1 HIS   150      30.428  55.423  14.932  1.00 89.18           C
ATOM    953  C   HIS   150      27.802  51.424  18.262  1.00 89.18           C
ATOM    954  O   HIS   150      26.985  51.776  19.110  1.00 89.18           O
ATOM    955  N   GLU   151      28.495  50.273  18.333  1.00260.43           N
ATOM    956  CA  GLU   151      28.451  49.385  19.457  1.00260.43           C
ATOM    957  CB  GLU   151      29.234  49.910  20.674  1.00260.43           C
ATOM    958  CG  GLU   151      30.717  50.174  20.391  1.00260.43           C
ATOM    959  CD  GLU   151      31.426  48.866  20.064  1.00260.43           C
ATOM    960  OE1 GLU   151      30.760  47.917  19.572  1.00260.43           O
ATOM    961  OE2 GLU   151      32.662  48.804  20.299  1.00260.43           O
ATOM    962  C   GLU   151      27.038  49.160  19.885  1.00260.43           C
ATOM    963  O   GLU   151      26.711  49.326  21.060  1.00260.43           O
ATOM    964  N   ALA   152      26.141  48.797  18.952  1.00134.36           N
ATOM    965  CA  ALA   152      24.812  48.548  19.427  1.00134.36           C
ATOM    966  CB  ALA   152      23.850  49.720  19.313  1.00134.36           C
ATOM    967  C   ALA   152      24.204  47.401  18.690  1.00134.36           C
ATOM    968  O   ALA   152      24.701  46.928  17.673  1.00134.36           O
ATOM    969  N   PRO   153      23.207  46.850  19.315  1.00276.62           N
ATOM    970  CA  PRO   153      22.515  45.757  18.672  1.00276.62           C
ATOM    971  CD  PRO   153      23.463  46.556  20.716  1.00276.62           C
ATOM    972  CB  PRO   153      22.376  44.658  19.728  1.00276.62           C
ATOM    973  CG  PRO   153      23.380  45.032  20.825  1.00276.62           C
ATOM    974  C   PRO   153      21.158  46.136  18.150  1.00276.62           C
ATOM    975  O   PRO   153      20.611  47.159  18.559  1.00276.62           O
ATOM    976  N   LEU   154      20.585  45.286  17.273  1.00124.21           N
ATOM    977  CA  LEU   154      19.229  45.405  16.815  1.00124.21           C
ATOM    978  CB  LEU   154      18.876  44.282  15.826  1.00124.21           C
ATOM    979  CG  LEU   154      19.706  44.282  14.530  1.00124.21           C
ATOM    980  CD1 LEU   154      19.417  43.028  13.689  1.00124.21           C
ATOM    981  CD2 LEU   154      19.493  45.580  13.735  1.00124.21           C
ATOM    982  C   LEU   154      18.426  45.130  18.031  1.00124.21           C
ATOM    983  O   LEU   154      17.390  45.744  18.290  1.00124.21           O
ATOM    984  N   HIS   155      18.906  44.131  18.791  1.00256.79           N
ATOM    985  CA  HIS   155      18.297  43.792  20.033  1.00256.79           C
ATOM    986  ND1 HIS   155      15.368  42.595  21.326  1.00256.79           N
ATOM    987  CG  HIS   155      16.702  42.263  21.238  1.00256.79           C
ATOM    988  CB  HIS   155      17.529  42.462  20.003  1.00256.79           C
ATOM    989  NE2 HIS   155      15.951  41.788  23.314  1.00256.79           N
ATOM    990  CD2 HIS   155      17.042  41.771  22.462  1.00256.79           C
ATOM    991  CE1 HIS   155      14.970  42.291  22.587  1.00256.79           C
ATOM    992  C   HIS   155      19.429  43.637  20.998  1.00256.79           C
ATOM    993  O   HIS   155      20.293  42.781  20.815  1.00256.79           O
ATOM    994  N   VAL   156      19.450  44.478  22.050  1.00199.29           N
ATOM    995  CA  VAL   156      20.496  44.468  23.035  1.00199.29           C
ATOM    996  CB  VAL   156      20.535  45.721  23.854  1.00199.29           C
ATOM    997  CG1 VAL   156      20.891  46.903  22.937  1.00199.29           C
ATOM    998  CG2 VAL   156      19.173  45.868  24.550  1.00199.29           C
ATOM    999  C   VAL   156      20.242  43.323  23.963  1.00199.29           C
ATOM   1000  O   VAL   156      19.095  43.010  24.287  1.00199.29           O
ATOM   1001  N   PRO   157      21.337  42.775  24.445  1.00323.49           N
ATOM   1002  CA  PRO   157      21.378  41.556  25.221  1.00323.49           C
ATOM   1003  CD  PRO   157      22.532  43.579  24.634  1.00323.49           C
ATOM   1004  CB  PRO   157      22.732  41.548  25.933  1.00323.49           C
ATOM   1005  CG  PRO   157      23.575  42.596  25.185  1.00323.49           C
ATOM   1006  C   PRO   157      20.257  41.462  26.189  1.00323.49           C
ATOM   1007  O   PRO   157      19.989  42.449  26.861  1.00323.49           O
ATOM   1008  N   GLN   158      19.568  40.304  26.224  1.00459.68           N
ATOM   1009  CA  GLN   158      18.441  40.060  27.079  1.00459.68           C
ATOM   1010  CB  GLN   158      17.094  40.459  26.434  1.00459.68           C
ATOM   1011  CG  GLN   158      16.788  39.745  25.111  1.00459.68           C
ATOM   1012  CD  GLN   158      16.253  38.348  25.390  1.00459.68           C
ATOM   1013  OE1 GLN   158      15.827  38.044  26.504  1.00459.68           O
ATOM   1014  NE2 GLN   158      16.274  37.472  24.350  1.00459.68           N
ATOM   1015  C   GLN   158      18.421  38.601  27.364  1.00459.68           C
ATOM   1016  O   GLN   158      19.106  37.842  26.687  1.00459.68           O
ATOM   1017  N   GLY   159      17.655  38.152  28.379  1.00184.79           N
ATOM   1018  CA  GLY   159      16.849  39.010  29.193  1.00184.79           C
ATOM   1019  C   GLY   159      17.270  38.772  30.601  1.00184.79           C
ATOM   1020  O   GLY   159      17.126  39.633  31.464  1.00184.79           O
ATOM   1021  N   PHE   160      17.846  37.590  30.866  1.00175.89           N
ATOM   1022  CA  PHE   160      18.245  37.296  32.206  1.00175.89           C
ATOM   1023  CB  PHE   160      18.909  35.916  32.366  1.00175.89           C
ATOM   1024  CG  PHE   160      17.885  34.853  32.152  1.00175.89           C
ATOM   1025  CD1 PHE   160      17.640  34.352  30.894  1.00175.89           C
ATOM   1026  CD2 PHE   160      17.173  34.350  33.217  1.00175.89           C
ATOM   1027  CE1 PHE   160      16.697  33.370  30.702  1.00175.89           C
ATOM   1028  CE2 PHE   160      16.228  33.368  33.031  1.00175.89           C
ATOM   1029  CZ  PHE   160      15.992  32.872  31.772  1.00175.89           C
ATOM   1030  C   PHE   160      19.253  38.319  32.604  1.00175.89           C
ATOM   1031  O   PHE   160      19.247  38.802  33.735  1.00175.89           O
ATOM   1032  N   ARG   161      20.153  38.682  31.674  1.00207.14           N
ATOM   1033  CA  ARG   161      21.188  39.610  32.003  1.00207.14           C
ATOM   1034  CB  ARG   161      22.138  39.877  30.822  1.00207.14           C
ATOM   1035  CG  ARG   161      23.259  40.864  31.151  1.00207.14           C
ATOM   1036  CD  ARG   161      24.222  40.371  32.236  1.00207.14           C
ATOM   1037  NE  ARG   161      25.164  39.396  31.615  1.00207.14           N
ATOM   1038  CZ  ARG   161      24.885  38.061  31.648  1.00207.14           C
ATOM   1039  NH1 ARG   161      23.736  37.622  32.241  1.00207.14           N
ATOM   1040  NH2 ARG   161      25.753  37.165  31.094  1.00207.14           N
ATOM   1041  C   ARG   161      20.570  40.903  32.425  1.00207.14           C
ATOM   1042  O   ARG   161      20.949  41.474  33.444  1.00207.14           O
ATOM   1043  N   LEU   162      19.576  41.391  31.667  1.00298.71           N
ATOM   1044  CA  LEU   162      19.008  42.670  31.954  1.00298.71           C
ATOM   1045  CB  LEU   162      18.166  43.207  30.800  1.00298.71           C
ATOM   1046  CG  LEU   162      17.873  44.688  31.012  1.00298.71           C
ATOM   1047  CD1 LEU   162      19.168  45.474  31.267  1.00298.71           C
ATOM   1048  CD2 LEU   162      17.111  45.268  29.826  1.00298.71           C
ATOM   1049  C   LEU   162      18.220  42.641  33.229  1.00298.71           C
ATOM   1050  O   LEU   162      18.192  43.627  33.965  1.00298.71           O
ATOM   1051  N   LEU   163      17.540  41.519  33.533  1.00149.39           N
ATOM   1052  CA  LEU   163      16.815  41.501  34.771  1.00149.39           C
ATOM   1053  CB  LEU   163      16.037  40.197  35.057  1.00149.39           C
ATOM   1054  CG  LEU   163      14.672  40.060  34.346  1.00149.39           C
ATOM   1055  CD1 LEU   163      13.687  41.129  34.842  1.00149.39           C
ATOM   1056  CD2 LEU   163      14.788  40.034  32.819  1.00149.39           C
ATOM   1057  C   LEU   163      17.801  41.683  35.878  1.00149.39           C
ATOM   1058  O   LEU   163      17.525  42.384  36.850  1.00149.39           O
ATOM   1059  N   LYS   164      18.986  41.055  35.758  1.00151.09           N
ATOM   1060  CA  LYS   164      19.983  41.149  36.787  1.00151.09           C
ATOM   1061  CB  LYS   164      21.228  40.290  36.510  1.00151.09           C
ATOM   1062  CG  LYS   164      21.003  38.795  36.739  1.00151.09           C
ATOM   1063  CD  LYS   164      20.609  38.455  38.179  1.00151.09           C
ATOM   1064  CE  LYS   164      20.402  36.959  38.422  1.00151.09           C
ATOM   1065  NZ  LYS   164      20.061  36.716  39.842  1.00151.09           N
ATOM   1066  C   LYS   164      20.449  42.565  36.941  1.00151.09           C
ATOM   1067  O   LYS   164      20.611  43.038  38.065  1.00151.09           O
ATOM   1068  N   LEU   165      20.675  43.297  35.832  1.00200.72           N
ATOM   1069  CA  LEU   165      21.179  44.631  36.013  1.00200.72           C
ATOM   1070  CB  LEU   165      21.473  45.403  34.712  1.00200.72           C
ATOM   1071  CG  LEU   165      22.777  44.995  33.999  1.00200.72           C
ATOM   1072  CD1 LEU   165      22.720  43.560  33.463  1.00200.72           C
ATOM   1073  CD2 LEU   165      23.162  46.023  32.923  1.00200.72           C
ATOM   1074  C   LEU   165      20.191  45.433  36.780  1.00200.72           C
ATOM   1075  O   LEU   165      20.551  46.152  37.711  1.00200.72           O
ATOM   1076  N   LYS   166      18.904  45.331  36.418  1.00243.14           N
ATOM   1077  CA  LYS   166      17.944  46.124  37.118  1.00243.14           C
ATOM   1078  CB  LYS   166      16.584  46.214  36.406  1.00243.14           C
ATOM   1079  CG  LYS   166      15.975  44.863  36.035  1.00243.14           C
ATOM   1080  CD  LYS   166      14.553  44.980  35.486  1.00243.14           C
ATOM   1081  CE  LYS   166      13.542  45.493  36.511  1.00243.14           C
ATOM   1082  NZ  LYS   166      12.259  45.796  35.841  1.00243.14           N
ATOM   1083  C   LYS   166      17.818  45.672  38.543  1.00243.14           C
ATOM   1084  O   LYS   166      17.593  46.491  39.432  1.00243.14           O
ATOM   1085  N   ASP   167      17.952  44.361  38.821  1.00 75.89           N
ATOM   1086  CA  ASP   167      17.825  43.925  40.186  1.00 75.89           C
ATOM   1087  CB  ASP   167      17.928  42.396  40.332  1.00 75.89           C
ATOM   1088  CG  ASP   167      16.690  41.782  39.696  1.00 75.89           C
ATOM   1089  OD1 ASP   167      15.737  42.551  39.402  1.00 75.89           O
ATOM   1090  OD2 ASP   167      16.680  40.537  39.498  1.00 75.89           O
ATOM   1091  C   ASP   167      18.932  44.524  41.004  1.00 75.89           C
ATOM   1092  O   ASP   167      18.706  45.020  42.106  1.00 75.89           O
ATOM   1093  N   ASP   168      20.166  44.495  40.469  1.00125.79           N
ATOM   1094  CA  ASP   168      21.339  44.961  41.152  1.00125.79           C
ATOM   1095  CB  ASP   168      22.640  44.601  40.412  1.00125.79           C
ATOM   1096  CG  ASP   168      22.863  43.096  40.513  1.00125.79           C
ATOM   1097  OD1 ASP   168      22.093  42.421  41.248  1.00125.79           O
ATOM   1098  OD2 ASP   168      23.821  42.603  39.859  1.00125.79           O
ATOM   1099  C   ASP   168      21.312  46.446  41.310  1.00125.79           C
ATOM   1100  O   ASP   168      21.848  46.966  42.287  1.00125.79           O
ATOM   1101  N   ALA   169      20.663  47.151  40.362  1.00285.01           N
ATOM   1102  CA  ALA   169      20.728  48.578  40.230  1.00285.01           C
ATOM   1103  CB  ALA   169      19.623  49.162  39.330  1.00285.01           C
ATOM   1104  C   ALA   169      20.689  49.321  41.528  1.00285.01           C
ATOM   1105  O   ALA   169      19.664  49.502  42.179  1.00285.01           O
ATOM   1106  N   HIS   170      21.892  49.786  41.880  1.00372.14           N
ATOM   1107  CA  HIS   170      22.296  50.706  42.894  1.00372.14           C
ATOM   1108  ND1 HIS   170      21.749  47.935  44.772  1.00372.14           N
ATOM   1109  CG  HIS   170      22.036  49.268  44.963  1.00372.14           C
ATOM   1110  CB  HIS   170      22.978  50.061  44.112  1.00372.14           C
ATOM   1111  NE2 HIS   170      20.559  48.597  46.530  1.00372.14           N
ATOM   1112  CD2 HIS   170      21.301  49.656  46.041  1.00372.14           C
ATOM   1113  CE1 HIS   170      20.860  47.586  45.736  1.00372.14           C
ATOM   1114  C   HIS   170      23.369  51.330  42.090  1.00372.14           C
ATOM   1115  O   HIS   170      24.165  50.600  41.513  1.00372.14           O
ATOM   1116  N   VAL   171      23.430  52.660  41.992  1.00217.62           N
ATOM   1117  CA  VAL   171      24.305  53.198  40.999  1.00217.62           C
ATOM   1118  CB  VAL   171      24.182  54.684  40.886  1.00217.62           C
ATOM   1119  CG1 VAL   171      25.176  55.170  39.820  1.00217.62           C
ATOM   1120  CG2 VAL   171      22.714  55.035  40.583  1.00217.62           C
ATOM   1121  C   VAL   171      25.755  52.887  41.217  1.00217.62           C
ATOM   1122  O   VAL   171      26.434  52.458  40.288  1.00217.62           O
ATOM   1123  N   MET   172      26.270  53.067  42.446  1.00222.70           N
ATOM   1124  CA  MET   172      27.692  53.015  42.648  1.00222.70           C
ATOM   1125  CB  MET   172      28.075  53.378  44.093  1.00222.70           C
ATOM   1126  CG  MET   172      27.845  54.858  44.409  1.00222.70           C
ATOM   1127  SD  MET   172      26.104  55.387  44.389  1.00222.70           S
ATOM   1128  CE  MET   172      25.626  54.535  45.920  1.00222.70           C
ATOM   1129  C   MET   172      28.289  51.684  42.318  1.00222.70           C
ATOM   1130  O   MET   172      29.293  51.607  41.610  1.00222.70           O
ATOM   1131  N   HIS   173      27.694  50.589  42.809  1.00217.89           N
ATOM   1132  CA  HIS   173      28.289  49.309  42.563  1.00217.89           C
ATOM   1133  ND1 HIS   173      27.066  49.308  45.565  1.00217.89           N
ATOM   1134  CG  HIS   173      27.740  48.364  44.823  1.00217.89           C
ATOM   1135  CB  HIS   173      27.585  48.190  43.343  1.00217.89           C
ATOM   1136  NE2 HIS   173      28.365  48.194  46.984  1.00217.89           N
ATOM   1137  CD2 HIS   173      28.529  47.692  45.706  1.00217.89           C
ATOM   1138  CE1 HIS   173      27.477  49.162  46.850  1.00217.89           C
ATOM   1139  C   HIS   173      28.189  48.994  41.110  1.00217.89           C
ATOM   1140  O   HIS   173      29.139  48.511  40.494  1.00217.89           O
ATOM   1141  N   GLN   174      27.020  49.294  40.525  1.00144.67           N
ATOM   1142  CA  GLN   174      26.755  48.935  39.168  1.00144.67           C
ATOM   1143  CB  GLN   174      25.309  49.245  38.739  1.00144.67           C
ATOM   1144  CG  GLN   174      24.941  50.728  38.742  1.00144.67           C
ATOM   1145  CD  GLN   174      23.487  50.827  38.303  1.00144.67           C
ATOM   1146  OE1 GLN   174      22.648  51.351  39.035  1.00144.67           O
ATOM   1147  NE2 GLN   174      23.173  50.309  37.085  1.00144.67           N
ATOM   1148  C   GLN   174      27.697  49.646  38.264  1.00144.67           C
ATOM   1149  O   GLN   174      28.181  49.072  37.290  1.00144.67           O
ATOM   1150  N   CYS   175      28.002  50.916  38.569  1.00150.99           N
ATOM   1151  CA  CYS   175      28.853  51.656  37.697  1.00150.99           C
ATOM   1152  CB  CYS   175      29.107  53.089  38.194  1.00150.99           C
ATOM   1153  SG  CYS   175      27.590  54.089  38.230  1.00150.99           S
ATOM   1154  C   CYS   175      30.167  50.956  37.626  1.00150.99           C
ATOM   1155  O   CYS   175      30.680  50.701  36.540  1.00150.99           O
ATOM   1156  N   ARG   176      30.722  50.566  38.787  1.00228.39           N
ATOM   1157  CA  ARG   176      32.030  49.992  38.785  1.00228.39           C
ATOM   1158  CB  ARG   176      32.647  49.778  40.169  1.00228.39           C
ATOM   1159  CG  ARG   176      34.148  49.538  40.026  1.00228.39           C
ATOM   1160  CD  ARG   176      34.942  49.652  41.322  1.00228.39           C
ATOM   1161  NE  ARG   176      36.380  49.527  40.951  1.00228.39           N
ATOM   1162  CZ  ARG   176      37.341  49.797  41.881  1.00228.39           C
ATOM   1163  NH1 ARG   176      36.978  50.151  43.148  1.00228.39           N
ATOM   1164  NH2 ARG   176      38.660  49.715  41.543  1.00228.39           N
ATOM   1165  C   ARG   176      32.041  48.693  38.051  1.00228.39           C
ATOM   1166  O   ARG   176      33.055  48.323  37.472  1.00228.39           O
ATOM   1167  N   GLU   177      30.963  47.903  38.099  1.00144.13           N
ATOM   1168  CA  GLU   177      31.028  46.703  37.318  1.00144.13           C
ATOM   1169  CB  GLU   177      29.823  45.773  37.539  1.00144.13           C
ATOM   1170  CG  GLU   177      29.768  45.174  38.944  1.00144.13           C
ATOM   1171  CD  GLU   177      30.993  44.288  39.122  1.00144.13           C
ATOM   1172  OE1 GLU   177      31.795  44.182  38.157  1.00144.13           O
ATOM   1173  OE2 GLU   177      31.143  43.706  40.230  1.00144.13           O
ATOM   1174  C   GLU   177      31.023  47.096  35.872  1.00144.13           C
ATOM   1175  O   GLU   177      31.779  46.562  35.063  1.00144.13           O
ATOM   1176  N   MET   178      30.165  48.076  35.533  1.00104.06           N
ATOM   1177  CA  MET   178      29.918  48.518  34.191  1.00104.06           C
ATOM   1178  CB  MET   178      28.737  49.506  34.093  1.00104.06           C
ATOM   1179  CG  MET   178      27.383  48.869  34.434  1.00104.06           C
ATOM   1180  SD  MET   178      25.956  49.993  34.333  1.00104.06           S
ATOM   1181  CE  MET   178      25.930  50.068  32.518  1.00104.06           C
ATOM   1182  C   MET   178      31.119  49.158  33.561  1.00104.06           C
ATOM   1183  O   MET   178      31.364  48.942  32.375  1.00104.06           O
ATOM   1184  N   PHE   179      31.916  49.948  34.306  1.00113.34           N
ATOM   1185  CA  PHE   179      32.987  50.634  33.636  1.00113.34           C
ATOM   1186  CB  PHE   179      33.786  51.620  34.506  1.00113.34           C
ATOM   1187  CG  PHE   179      32.801  52.676  34.848  1.00113.34           C
ATOM   1188  CD1 PHE   179      32.285  53.489  33.866  1.00113.34           C
ATOM   1189  CD2 PHE   179      32.355  52.814  36.140  1.00113.34           C
ATOM   1190  CE1 PHE   179      31.355  54.447  34.185  1.00113.34           C
ATOM   1191  CE2 PHE   179      31.425  53.767  36.468  1.00113.34           C
ATOM   1192  CZ  PHE   179      30.929  54.583  35.484  1.00113.34           C
ATOM   1193  C   PHE   179      33.926  49.648  33.030  1.00113.34           C
ATOM   1194  O   PHE   179      34.371  49.839  31.902  1.00113.34           O
ATOM   1195  N   PRO   180      34.246  48.601  33.722  1.00142.48           N
ATOM   1196  CA  PRO   180      35.137  47.649  33.133  1.00142.48           C
ATOM   1197  CD  PRO   180      34.517  48.745  35.133  1.00142.48           C
ATOM   1198  CB  PRO   180      35.534  46.708  34.262  1.00142.48           C
ATOM   1199  CG  PRO   180      35.543  47.650  35.480  1.00142.48           C
ATOM   1200  C   PRO   180      34.627  47.017  31.881  1.00142.48           C
ATOM   1201  O   PRO   180      35.442  46.623  31.050  1.00142.48           O
ATOM   1202  N   ALA   181      33.301  46.881  31.724  1.00 71.87           N
ATOM   1203  CA  ALA   181      32.783  46.328  30.508  1.00 71.87           C
ATOM   1204  CB  ALA   181      31.257  46.134  30.557  1.00 71.87           C
ATOM   1205  C   ALA   181      33.095  47.276  29.388  1.00 71.87           C
ATOM   1206  O   ALA   181      33.442  46.871  28.281  1.00 71.87           O
ATOM   1207  N   LEU   182      32.949  48.583  29.671  1.00179.15           N
ATOM   1208  CA  LEU   182      33.120  49.665  28.741  1.00179.15           C
ATOM   1209  CB  LEU   182      32.635  50.980  29.380  1.00179.15           C
ATOM   1210  CG  LEU   182      32.581  52.200  28.449  1.00179.15           C
ATOM   1211  CD1 LEU   182      31.567  51.997  27.311  1.00179.15           C
ATOM   1212  CD2 LEU   182      32.327  53.488  29.248  1.00179.15           C
ATOM   1213  C   LEU   182      34.564  49.823  28.325  1.00179.15           C
ATOM   1214  O   LEU   182      34.864  50.055  27.155  1.00179.15           O
ATOM   1215  N   LEU   183      35.493  49.680  29.289  1.00186.80           N
ATOM   1216  CA  LEU   183      36.901  49.960  29.155  1.00186.80           C
ATOM   1217  CB  LEU   183      37.497  50.449  30.488  1.00186.80           C
ATOM   1218  CG  LEU   183      37.208  51.897  30.897  1.00186.80           C
ATOM   1219  CD1 LEU   183      38.220  52.838  30.241  1.00186.80           C
ATOM   1220  CD2 LEU   183      35.752  52.291  30.607  1.00186.80           C
ATOM   1221  C   LEU   183      37.714  48.735  28.892  1.00186.80           C
ATOM   1222  O   LEU   183      37.310  47.611  29.179  1.00186.80           O
ATOM   1223  N   MET   184      38.928  48.961  28.344  1.00300.11           N
ATOM   1224  CA  MET   184      39.900  47.922  28.178  1.00300.11           C
ATOM   1225  CB  MET   184      41.112  48.330  27.322  1.00300.11           C
ATOM   1226  CG  MET   184      40.787  48.697  25.874  1.00300.11           C
ATOM   1227  SD  MET   184      42.240  49.171  24.888  1.00300.11           S
ATOM   1228  CE  MET   184      42.733  50.562  25.948  1.00300.11           C
ATOM   1229  C   MET   184      40.445  47.680  29.548  1.00300.11           C
ATOM   1230  O   MET   184      40.504  48.595  30.369  1.00300.11           O
ATOM   1231  N   GLU   185      40.885  46.440  29.820  1.00342.49           N
ATOM   1232  CA  GLU   185      41.362  46.098  31.123  1.00342.49           C
ATOM   1233  CB  GLU   185      41.951  44.680  31.211  1.00342.49           C
ATOM   1234  CG  GLU   185      43.194  44.521  30.330  1.00342.49           C
ATOM   1235  CD  GLU   185      43.900  43.219  30.679  1.00342.49           C
ATOM   1236  OE1 GLU   185      43.357  42.442  31.510  1.00342.49           O
ATOM   1237  OE2 GLU   185      45.003  42.991  30.115  1.00342.49           O
ATOM   1238  C   GLU   185      42.477  47.012  31.442  1.00342.49           C
ATOM   1239  O   GLU   185      43.319  47.298  30.594  1.00342.49           O
ATOM   1240  N   SER   186      42.506  47.470  32.703  1.00402.45           N
ATOM   1241  CA  SER   186      43.524  48.353  33.152  1.00402.45           C
ATOM   1242  CB  SER   186      44.900  47.679  33.272  1.00402.45           C
ATOM   1243  OG  SER   186      44.870  46.682  34.283  1.00402.45           O
ATOM   1244  C   SER   186      43.632  49.476  32.201  1.00402.45           C
ATOM   1245  O   SER   186      44.674  49.611  31.564  1.00402.45           O
ATOM   1246  N   ARG   187      42.528  50.244  32.037  1.00550.56           N
ATOM   1247  CA  ARG   187      42.603  51.439  31.258  1.00550.56           C
ATOM   1248  CB  ARG   187      41.303  52.272  31.309  1.00550.56           C
ATOM   1249  CG  ARG   187      40.811  52.603  32.724  1.00550.56           C
ATOM   1250  CD  ARG   187      39.563  53.480  32.783  1.00550.56           C
ATOM   1251  NE  ARG   187      39.090  53.455  34.194  1.00550.56           N
ATOM   1252  CZ  ARG   187      38.320  52.409  34.613  1.00550.56           C
ATOM   1253  NH1 ARG   187      37.999  51.413  33.737  1.00550.56           N
ATOM   1254  NH2 ARG   187      37.878  52.352  35.903  1.00550.56           N
ATOM   1255  C   ARG   187      43.711  52.148  31.919  1.00550.56           C
ATOM   1256  O   ARG   187      43.514  52.663  33.020  1.00550.56           O
ATOM   1257  N   THR   188      44.871  52.176  31.209  1.00682.08           N
ATOM   1258  CA  THR   188      46.157  52.560  31.719  1.00682.08           C
ATOM   1259  CB  THR   188      47.207  52.744  30.645  1.00682.08           C
ATOM   1260  OG1 THR   188      48.447  53.102  31.236  1.00682.08           O
ATOM   1261  CG2 THR   188      46.767  53.792  29.606  1.00682.08           C
ATOM   1262  C   THR   188      45.939  53.776  32.506  1.00682.08           C
ATOM   1263  O   THR   188      45.958  54.882  31.973  1.00682.08           O
ATOM   1264  N   ALA   189      45.828  53.503  33.829  1.00391.17           N
ATOM   1265  CA  ALA   189      45.234  54.306  34.854  1.00391.17           C
ATOM   1266  CB  ALA   189      46.124  54.462  36.100  1.00391.17           C
ATOM   1267  C   ALA   189      44.923  55.654  34.319  1.00391.17           C
ATOM   1268  O   ALA   189      45.601  56.635  34.608  1.00391.17           O
ATOM   1269  N   TRP   190      43.865  55.703  33.484  1.00256.10           N
ATOM   1270  CA  TRP   190      43.393  56.941  32.969  1.00256.10           C
ATOM   1271  CB  TRP   190      42.784  56.866  31.559  1.00256.10           C
ATOM   1272  CG  TRP   190      43.803  56.726  30.457  1.00256.10           C
ATOM   1273  CD2 TRP   190      44.524  57.841  29.913  1.00256.10           C
ATOM   1274  CD1 TRP   190      44.238  55.618  29.789  1.00256.10           C
ATOM   1275  NE1 TRP   190      45.185  55.976  28.858  1.00256.10           N
ATOM   1276  CE2 TRP   190      45.371  57.342  28.925  1.00256.10           C
ATOM   1277  CE3 TRP   190      44.482  59.172  30.214  1.00256.10           C
ATOM   1278  CZ2 TRP   190      46.192  58.173  28.218  1.00256.10           C
ATOM   1279  CZ3 TRP   190      45.312  60.008  29.501  1.00256.10           C
ATOM   1280  CH2 TRP   190      46.150  59.517  28.522  1.00256.10           C
ATOM   1281  C   TRP   190      42.307  57.246  33.910  1.00256.10           C
ATOM   1282  O   TRP   190      41.129  57.041  33.625  1.00256.10           O
ATOM   1283  N   GLU   191      42.712  57.743  35.082  1.00199.53           N
ATOM   1284  CA  GLU   191      41.772  57.987  36.113  1.00199.53           C
ATOM   1285  CB  GLU   191      42.414  58.465  37.427  1.00199.53           C
ATOM   1286  CG  GLU   191      41.439  58.464  38.605  1.00199.53           C
ATOM   1287  CD  GLU   191      41.193  57.016  39.011  1.00199.53           C
ATOM   1288  OE1 GLU   191      41.822  56.111  38.400  1.00199.53           O
ATOM   1289  OE2 GLU   191      40.371  56.796  39.941  1.00199.53           O
ATOM   1290  C   GLU   191      40.841  59.048  35.646  1.00199.53           C
ATOM   1291  O   GLU   191      39.641  58.972  35.897  1.00199.53           O
ATOM   1292  N   ALA   192      41.357  60.064  34.932  1.00 59.47           N
ATOM   1293  CA  ALA   192      40.500  61.144  34.548  1.00 59.47           C
ATOM   1294  CB  ALA   192      41.247  62.257  33.792  1.00 59.47           C
ATOM   1295  C   ALA   192      39.399  60.649  33.660  1.00 59.47           C
ATOM   1296  O   ALA   192      38.232  60.958  33.894  1.00 59.47           O
ATOM   1297  N   MET   193      39.726  59.837  32.637  1.00 95.24           N
ATOM   1298  CA  MET   193      38.710  59.390  31.723  1.00 95.24           C
ATOM   1299  CB  MET   193      39.258  58.408  30.669  1.00 95.24           C
ATOM   1300  CG  MET   193      40.189  58.987  29.604  1.00 95.24           C
ATOM   1301  SD  MET   193      41.233  57.731  28.794  1.00 95.24           S
ATOM   1302  CE  MET   193      39.892  56.627  28.256  1.00 95.24           C
ATOM   1303  C   MET   193      37.712  58.584  32.481  1.00 95.24           C
ATOM   1304  O   MET   193      36.504  58.798  32.378  1.00 95.24           O
ATOM   1305  N   GLY   194      38.224  57.640  33.288  1.00 64.55           N
ATOM   1306  CA  GLY   194      37.388  56.709  33.984  1.00 64.55           C
ATOM   1307  C   GLY   194      36.512  57.413  34.974  1.00 64.55           C
ATOM   1308  O   GLY   194      35.329  57.100  35.098  1.00 64.55           O
ATOM   1309  N   ALA   195      37.078  58.384  35.713  1.00 45.55           N
ATOM   1310  CA  ALA   195      36.346  59.078  36.734  1.00 45.55           C
ATOM   1311  CB  ALA   195      37.206  60.119  37.473  1.00 45.55           C
ATOM   1312  C   ALA   195      35.217  59.819  36.105  1.00 45.55           C
ATOM   1313  O   ALA   195      34.110  59.858  36.639  1.00 45.55           O
ATOM   1314  N   GLU   196      35.475  60.424  34.937  1.00106.77           N
ATOM   1315  CA  GLU   196      34.492  61.230  34.278  0.92106.77           C
ATOM   1316  CB  GLU   196      35.073  61.837  32.989  0.90106.77           C
ATOM   1317  CG  GLU   196      34.304  63.020  32.404  0.90106.77           C
ATOM   1318  CD  GLU   196      35.209  63.643  31.348  0.80106.77           C
ATOM   1319  OE1 GLU   196      36.058  62.896  30.790  1.00106.77           O
ATOM   1320  OE2 GLU   196      35.076  64.868  31.091  1.00106.77           O
ATOM   1321  C   GLU   196      33.317  60.373  33.939  1.00106.77           C
ATOM   1322  O   GLU   196      32.174  60.782  34.134  1.00106.77           O
ATOM   1323  N   TYR   197      33.561  59.147  33.438  1.00106.66           N
ATOM   1324  CA  TYR   197      32.462  58.304  33.064  1.00106.66           C
ATOM   1325  CB  TYR   197      32.860  56.933  32.496  1.00106.66           C
ATOM   1326  CG  TYR   197      33.822  57.082  31.376  1.00106.66           C
ATOM   1327  CD1 TYR   197      33.466  57.659  30.179  1.00106.66           C
ATOM   1328  CD2 TYR   197      35.095  56.591  31.539  1.00106.66           C
ATOM   1329  CE1 TYR   197      34.390  57.763  29.165  1.00106.66           C
ATOM   1330  CE2 TYR   197      36.020  56.690  30.533  1.00106.66           C
ATOM   1331  CZ  TYR   197      35.665  57.279  29.347  1.00106.66           C
ATOM   1332  OH  TYR   197      36.619  57.379  28.315  1.00106.66           O
ATOM   1333  C   TYR   197      31.705  57.944  34.301  1.00106.66           C
ATOM   1334  O   TYR   197      30.476  57.944  34.317  1.00106.66           O
ATOM   1335  N   HIS   198      32.444  57.619  35.377  1.00133.01           N
ATOM   1336  CA  HIS   198      31.868  57.125  36.593  1.00133.01           C
ATOM   1337  ND1 HIS   198      31.365  55.226  38.946  1.00133.01           N
ATOM   1338  CG  HIS   198      32.442  56.084  38.886  1.00133.01           C
ATOM   1339  CB  HIS   198      32.947  56.738  37.630  1.00133.01           C
ATOM   1340  NE2 HIS   198      32.203  55.334  41.003  1.00133.01           N
ATOM   1341  CD2 HIS   198      32.940  56.138  40.153  1.00133.01           C
ATOM   1342  CE1 HIS   198      31.267  54.808  40.234  1.00133.01           C
ATOM   1343  C   HIS   198      30.951  58.145  37.172  1.00133.01           C
ATOM   1344  O   HIS   198      29.864  57.811  37.641  1.00133.01           O
ATOM   1345  N   ALA   199      31.354  59.424  37.141  1.00 55.22           N
ATOM   1346  CA  ALA   199      30.541  60.436  37.740  1.00 55.22           C
ATOM   1347  CB  ALA   199      31.199  61.826  37.691  1.00 55.22           C
ATOM   1348  C   ALA   199      29.215  60.527  37.050  1.00 55.22           C
ATOM   1349  O   ALA   199      28.182  60.580  37.710  1.00 55.22           O
ATOM   1350  N   ARG   200      29.192  60.517  35.703  1.00181.83           N
ATOM   1351  CA  ARG   200      27.948  60.695  35.020  1.00181.83           C
ATOM   1352  CB  ARG   200      28.138  60.944  33.509  1.00181.83           C
ATOM   1353  CG  ARG   200      28.506  62.420  33.261  1.00181.83           C
ATOM   1354  CD  ARG   200      28.993  62.782  31.854  1.00181.83           C
ATOM   1355  NE  ARG   200      30.464  62.544  31.787  1.00181.83           N
ATOM   1356  CZ  ARG   200      30.942  61.287  31.552  1.00181.83           C
ATOM   1357  NH1 ARG   200      30.082  60.226  31.515  1.00181.83           N
ATOM   1358  NH2 ARG   200      32.278  61.092  31.367  1.00181.83           N
ATOM   1359  C   ARG   200      27.046  59.548  35.344  1.00181.83           C
ATOM   1360  O   ARG   200      25.856  59.756  35.576  1.00181.83           O
ATOM   1361  N   MET   201      27.583  58.313  35.401  1.00135.28           N
ATOM   1362  CA  MET   201      26.771  57.174  35.729  1.00135.28           C
ATOM   1363  CB  MET   201      27.513  55.829  35.646  1.00135.28           C
ATOM   1364  CG  MET   201      27.814  55.380  34.218  1.00135.28           C
ATOM   1365  SD  MET   201      28.364  53.653  34.081  1.00135.28           S
ATOM   1366  CE  MET   201      28.674  53.734  32.295  1.00135.28           C
ATOM   1367  C   MET   201      26.236  57.271  37.131  1.00135.28           C
ATOM   1368  O   MET   201      25.057  57.012  37.364  1.00135.28           O
ATOM   1369  N   GLU   202      27.081  57.665  38.104  1.00 89.10           N
ATOM   1370  CA  GLU   202      26.679  57.686  39.485  1.00 89.10           C
ATOM   1371  CB  GLU   202      27.818  58.099  40.436  1.00 89.10           C
ATOM   1372  CG  GLU   202      28.968  57.091  40.503  1.00 89.10           C
ATOM   1373  CD  GLU   202      30.005  57.601  41.497  1.00 89.10           C
ATOM   1374  OE1 GLU   202      30.553  58.717  41.275  1.00 89.10           O
ATOM   1375  OE2 GLU   202      30.262  56.879  42.494  1.00 89.10           O
ATOM   1376  C   GLU   202      25.566  58.673  39.692  1.00 89.10           C
ATOM   1377  O   GLU   202      24.612  58.385  40.414  1.00 89.10           O
ATOM   1378  N   LYS   203      25.685  59.865  39.069  1.00216.48           N
ATOM   1379  CA  LYS   203      24.762  60.969  39.169  1.00216.48           C
ATOM   1380  CB  LYS   203      25.280  62.282  38.554  1.00216.48           C
ATOM   1381  CG  LYS   203      26.233  63.076  39.451  1.00216.48           C
ATOM   1382  CD  LYS   203      27.614  62.447  39.634  1.00216.48           C
ATOM   1383  CE  LYS   203      28.596  63.344  40.390  1.00216.48           C
ATOM   1384  NZ  LYS   203      29.943  62.732  40.392  1.00216.48           N
ATOM   1385  C   LYS   203      23.502  60.635  38.469  1.00216.48           C
ATOM   1386  O   LYS   203      22.450  61.226  38.711  1.00216.48           O
ATOM   1387  N   ASN   204      23.600  59.703  37.522  1.00245.37           N
ATOM   1388  CA  ASN   204      22.471  59.406  36.729  1.00245.37           C
ATOM   1389  CB  ASN   204      22.798  58.452  35.569  1.00245.37           C
ATOM   1390  CG  ASN   204      23.425  59.251  34.441  1.00245.37           C
ATOM   1391  OD1 ASN   204      23.909  58.687  33.461  1.00245.37           O
ATOM   1392  ND2 ASN   204      23.429  60.604  34.582  1.00245.37           N
ATOM   1393  C   ASN   204      21.390  58.818  37.552  1.00245.37           C
ATOM   1394  O   ASN   204      21.576  58.196  38.597  1.00245.37           O
ATOM   1395  N   TYR   205      20.204  59.091  37.030  1.00400.59           N
ATOM   1396  CA  TYR   205      18.888  58.678  37.348  1.00400.59           C
ATOM   1397  CB  TYR   205      18.268  58.361  35.996  1.00400.59           C
ATOM   1398  CG  TYR   205      19.074  57.564  34.976  1.00400.59           C
ATOM   1399  CD1 TYR   205      20.309  56.981  35.174  1.00400.59           C
ATOM   1400  CD2 TYR   205      18.558  57.424  33.708  1.00400.59           C
ATOM   1401  CE1 TYR   205      20.994  56.287  34.207  1.00400.59           C
ATOM   1402  CE2 TYR   205      19.219  56.734  32.720  1.00400.59           C
ATOM   1403  CZ  TYR   205      20.438  56.158  32.966  1.00400.59           C
ATOM   1404  OH  TYR   205      21.113  55.450  31.951  1.00400.59           O
ATOM   1405  C   TYR   205      18.782  57.359  38.043  1.00400.59           C
ATOM   1406  O   TYR   205      19.002  56.329  37.425  1.00400.59           O
ATOM   1407  N   VAL   206      18.339  57.297  39.309  1.00186.64           N
ATOM   1408  CA  VAL   206      18.197  55.959  39.803  1.00186.64           C
ATOM   1409  CB  VAL   206      17.850  55.901  41.263  1.00186.64           C
ATOM   1410  CG1 VAL   206      17.584  54.435  41.649  1.00186.64           C
ATOM   1411  CG2 VAL   206      18.988  56.560  42.060  1.00186.64           C
ATOM   1412  C   VAL   206      17.085  55.286  39.060  1.00186.64           C
ATOM   1413  O   VAL   206      17.266  54.249  38.423  1.00186.64           O
ATOM   1414  N   THR   207      15.897  55.909  39.084  1.00117.08           N
ATOM   1415  CA  THR   207      14.771  55.298  38.457  1.00117.08           C
ATOM   1416  CB  THR   207      13.484  55.981  38.789  1.00117.08           C
ATOM   1417  OG1 THR   207      13.273  55.974  40.193  1.00117.08           O
ATOM   1418  CG2 THR   207      12.343  55.238  38.074  1.00117.08           C
ATOM   1419  C   THR   207      14.937  55.324  36.982  1.00117.08           C
ATOM   1420  O   THR   207      14.679  54.338  36.298  1.00117.08           O
ATOM   1421  N   TRP   208      15.424  56.454  36.454  1.00190.40           N
ATOM   1422  CA  TRP   208      15.418  56.617  35.040  1.00190.40           C
ATOM   1423  CB  TRP   208      15.732  58.074  34.671  1.00190.40           C
ATOM   1424  CG  TRP   208      15.355  59.097  35.767  1.00190.40           C
ATOM   1425  CD2 TRP   208      14.207  59.045  36.643  1.00190.40           C
ATOM   1426  CD1 TRP   208      16.059  60.202  36.170  1.00190.40           C
ATOM   1427  NE1 TRP   208      15.429  60.835  37.205  1.00190.40           N
ATOM   1428  CE2 TRP   208      14.290  60.136  37.513  1.00190.40           C
ATOM   1429  CE3 TRP   208      13.176  58.157  36.740  1.00190.40           C
ATOM   1430  CZ2 TRP   208      13.349  60.355  38.477  1.00190.40           C
ATOM   1431  CZ3 TRP   208      12.215  58.398  37.697  1.00190.40           C
ATOM   1432  CH2 TRP   208      12.297  59.475  38.552  1.00190.40           C
ATOM   1433  C   TRP   208      16.364  55.598  34.445  1.00190.40           C
ATOM   1434  O   TRP   208      16.154  55.096  33.343  1.00190.40           O
ATOM   1435  N   LEU   209      17.456  55.260  35.154  1.00288.00           N
ATOM   1436  CA  LEU   209      18.363  54.260  34.649  1.00288.00           C
ATOM   1437  CB  LEU   209      19.604  54.060  35.534  1.00288.00           C
ATOM   1438  CG  LEU   209      20.520  52.928  35.032  1.00288.00           C
ATOM   1439  CD1 LEU   209      21.088  53.232  33.637  1.00288.00           C
ATOM   1440  CD2 LEU   209      21.602  52.583  36.065  1.00288.00           C
ATOM   1441  C   LEU   209      17.687  52.923  34.592  1.00288.00           C
ATOM   1442  O   LEU   209      17.825  52.186  33.618  1.00288.00           O
ATOM   1443  N   ARG   210      16.930  52.568  35.644  1.00243.92           N
ATOM   1444  CA  ARG   210      16.350  51.257  35.697  1.00243.92           C
ATOM   1445  CB  ARG   210      15.535  51.042  36.985  1.00243.92           C
ATOM   1446  CG  ARG   210      15.042  49.611  37.192  1.00243.92           C
ATOM   1447  CD  ARG   210      13.957  49.500  38.265  1.00243.92           C
ATOM   1448  NE  ARG   210      14.460  50.192  39.485  1.00243.92           N
ATOM   1449  CZ  ARG   210      15.287  49.541  40.353  1.00243.92           C
ATOM   1450  NH1 ARG   210      15.669  48.257  40.094  1.00243.92           N
ATOM   1451  NH2 ARG   210      15.735  50.177  41.475  1.00243.92           N
ATOM   1452  C   ARG   210      15.411  51.108  34.555  1.00243.92           C
ATOM   1453  O   ARG   210      15.361  50.084  33.875  1.00243.92           O
ATOM   1454  N   LYS   211      14.644  52.174  34.324  1.00248.81           N
ATOM   1455  CA  LYS   211      13.609  52.217  33.352  1.00248.81           C
ATOM   1456  CB  LYS   211      12.803  53.471  33.591  1.00248.81           C
ATOM   1457  CG  LYS   211      12.360  53.647  35.034  1.00248.81           C
ATOM   1458  CD  LYS   211      11.619  52.442  35.588  1.00248.81           C
ATOM   1459  CE  LYS   211      11.228  52.604  37.055  1.00248.81           C
ATOM   1460  NZ  LYS   211      10.362  51.478  37.466  1.00248.81           N
ATOM   1461  C   LYS   211      14.179  52.141  31.954  1.00248.81           C
ATOM   1462  O   LYS   211      13.526  51.652  31.031  1.00248.81           O
ATOM   1463  N   TYR   212      15.409  52.656  31.758  1.00234.15           N
ATOM   1464  CA  TYR   212      16.129  52.571  30.509  1.00234.15           C
ATOM   1465  CB  TYR   212      17.526  53.205  30.622  1.00234.15           C
ATOM   1466  CG  TYR   212      18.394  52.568  29.594  1.00234.15           C
ATOM   1467  CD1 TYR   212      18.365  52.969  28.282  1.00234.15           C
ATOM   1468  CD2 TYR   212      19.248  51.551  29.963  1.00234.15           C
ATOM   1469  CE1 TYR   212      19.181  52.356  27.362  1.00234.15           C
ATOM   1470  CE2 TYR   212      20.064  50.937  29.043  1.00234.15           C
ATOM   1471  CZ  TYR   212      20.031  51.343  27.733  1.00234.15           C
ATOM   1472  OH  TYR   212      20.861  50.727  26.772  1.00234.15           O
ATOM   1473  C   TYR   212      16.338  51.126  30.214  1.00234.15           C
ATOM   1474  O   TYR   212      16.267  50.683  29.071  1.00234.15           O
ATOM   1475  N   ILE   213      16.613  50.352  31.269  1.00131.31           N
ATOM   1476  CA  ILE   213      16.811  48.946  31.141  1.00131.31           C
ATOM   1477  CB  ILE   213      16.966  48.323  32.501  1.00131.31           C
ATOM   1478  CG2 ILE   213      16.539  46.854  32.462  1.00131.31           C
ATOM   1479  CG1 ILE   213      18.367  48.611  33.060  1.00131.31           C
ATOM   1480  CD1 ILE   213      18.537  48.213  34.524  1.00131.31           C
ATOM   1481  C   ILE   213      15.580  48.384  30.512  1.00131.31           C
ATOM   1482  O   ILE   213      15.653  47.572  29.592  1.00131.31           O
ATOM   1483  N   GLY   214      14.404  48.830  30.975  1.00109.11           N
ATOM   1484  CA  GLY   214      13.182  48.310  30.445  1.00109.11           C
ATOM   1485  C   GLY   214      13.071  48.628  28.986  1.00109.11           C
ATOM   1486  O   GLY   214      12.637  47.785  28.204  1.00109.11           O
ATOM   1487  N   GLN   215      13.449  49.850  28.562  1.00156.29           N
ATOM   1488  CA  GLN   215      13.252  50.172  27.176  1.00156.29           C
ATOM   1489  CB  GLN   215      13.641  51.615  26.798  1.00156.29           C
ATOM   1490  CG  GLN   215      15.142  51.888  26.895  1.00156.29           C
ATOM   1491  CD  GLN   215      15.427  53.275  26.344  1.00156.29           C
ATOM   1492  OE1 GLN   215      15.208  53.529  25.162  1.00156.29           O
ATOM   1493  NE2 GLN   215      15.933  54.190  27.215  1.00156.29           N
ATOM   1494  C   GLN   215      14.086  49.273  26.316  1.00156.29           C
ATOM   1495  O   GLN   215      13.599  48.733  25.323  1.00156.29           O
ATOM   1496  N   LEU   216      15.374  49.075  26.656  1.00226.24           N
ATOM   1497  CA  LEU   216      16.154  48.261  25.767  1.00226.24           C
ATOM   1498  CB  LEU   216      17.695  48.393  25.905  1.00226.24           C
ATOM   1499  CG  LEU   216      18.365  47.840  27.178  1.00226.24           C
ATOM   1500  CD1 LEU   216      17.915  48.599  28.427  1.00226.24           C
ATOM   1501  CD2 LEU   216      18.216  46.317  27.300  1.00226.24           C
ATOM   1502  C   LEU   216      15.719  46.823  25.822  1.00226.24           C
ATOM   1503  O   LEU   216      15.706  46.136  24.801  1.00226.24           O
ATOM   1504  N   GLU   217      15.328  46.326  27.011  1.00165.60           N
ATOM   1505  CA  GLU   217      14.988  44.935  27.154  1.00165.60           C
ATOM   1506  CB  GLU   217      14.544  44.573  28.584  1.00165.60           C
ATOM   1507  CG  GLU   217      14.327  43.076  28.816  1.00165.60           C
ATOM   1508  CD  GLU   217      12.889  42.733  28.451  1.00165.60           C
ATOM   1509  OE1 GLU   217      12.069  43.680  28.322  1.00165.60           O
ATOM   1510  OE2 GLU   217      12.590  41.517  28.307  1.00165.60           O
ATOM   1511  C   GLU   217      13.834  44.608  26.268  1.00165.60           C
ATOM   1512  O   GLU   217      13.818  43.573  25.605  1.00165.60           O
ATOM   1513  N   CYS   218      12.829  45.494  26.249  1.00151.12           N
ATOM   1514  CA  CYS   218      11.616  45.279  25.522  1.00151.12           C
ATOM   1515  CB  CYS   218      10.475  46.222  25.945  1.00151.12           C
ATOM   1516  SG  CYS   218      10.868  47.977  25.717  1.00151.12           S
ATOM   1517  C   CYS   218      11.785  45.350  24.031  1.00151.12           C
ATOM   1518  O   CYS   218      11.018  44.719  23.307  1.00151.12           O
ATOM   1519  N   HIS   219      12.761  46.106  23.492  1.00147.95           N
ATOM   1520  CA  HIS   219      12.677  46.235  22.062  1.00147.95           C
ATOM   1521  ND1 HIS   219      11.048  49.012  22.917  1.00147.95           N
ATOM   1522  CG  HIS   219      11.428  48.387  21.750  1.00147.95           C
ATOM   1523  CB  HIS   219      12.742  47.686  21.547  1.00147.95           C
ATOM   1524  NE2 HIS   219       9.340  49.212  21.507  1.00147.95           N
ATOM   1525  CD2 HIS   219      10.373  48.518  20.899  1.00147.95           C
ATOM   1526  CE1 HIS   219       9.791  49.485  22.719  1.00147.95           C
ATOM   1527  C   HIS   219      13.641  45.408  21.272  1.00147.95           C
ATOM   1528  O   HIS   219      14.785  45.171  21.658  1.00147.95           O
ATOM   1529  N   HIS   220      13.119  44.923  20.121  1.00136.57           N
ATOM   1530  CA  HIS   220      13.826  44.208  19.094  1.00136.57           C
ATOM   1531  ND1 HIS   220      11.527  42.352  17.272  1.00136.57           N
ATOM   1532  CG  HIS   220      11.959  42.584  18.559  1.00136.57           C
ATOM   1533  CB  HIS   220      13.397  42.740  18.948  1.00136.57           C
ATOM   1534  NE2 HIS   220       9.707  42.445  18.546  1.00136.57           N
ATOM   1535  CD2 HIS   220      10.835  42.638  19.324  1.00136.57           C
ATOM   1536  CE1 HIS   220      10.173  42.277  17.322  1.00136.57           C
ATOM   1537  C   HIS   220      13.451  44.936  17.825  1.00136.57           C
ATOM   1538  O   HIS   220      12.278  45.241  17.626  1.00136.57           O
ATOM   1539  N   TRP   221      14.413  45.225  16.923  1.00209.41           N
ATOM   1540  CA  TRP   221      14.054  46.092  15.814  1.00209.41           C
ATOM   1541  CB  TRP   221      14.971  47.323  15.687  1.00209.41           C
ATOM   1542  CG  TRP   221      14.832  48.324  16.809  1.00209.41           C
ATOM   1543  CD2 TRP   221      13.814  49.336  16.860  1.00209.41           C
ATOM   1544  CD1 TRP   221      15.585  48.476  17.937  1.00209.41           C
ATOM   1545  NE1 TRP   221      15.104  49.525  18.685  1.00209.41           N
ATOM   1546  CE2 TRP   221      14.013  50.062  18.035  1.00209.41           C
ATOM   1547  CE3 TRP   221      12.797  49.635  15.999  1.00209.41           C
ATOM   1548  CZ2 TRP   221      13.194  51.103  18.366  1.00209.41           C
ATOM   1549  CZ3 TRP   221      11.973  50.685  16.337  1.00209.41           C
ATOM   1550  CH2 TRP   221      12.168  51.405  17.498  1.00209.41           C
ATOM   1551  C   TRP   221      14.032  45.416  14.445  1.00209.41           C
ATOM   1552  O   TRP   221      14.836  44.530  14.162  1.00209.41           O
ATOM   1553  N   ASP   222      13.112  45.876  13.540  1.00323.94           N
ATOM   1554  CA  ASP   222      12.894  45.395  12.189  1.00323.94           C
ATOM   1555  CB  ASP   222      11.467  45.707  11.715  1.00323.94           C
ATOM   1556  CG  ASP   222      11.071  44.684  10.669  1.00323.94           C
ATOM   1557  OD1 ASP   222      11.938  44.302   9.839  1.00323.94           O
ATOM   1558  OD2 ASP   222       9.889  44.252  10.708  1.00323.94           O
ATOM   1559  C   ASP   222      13.869  46.065  11.260  1.00323.94           C
ATOM   1560  O   ASP   222      13.621  47.123  10.685  1.00323.94           O
ATOM   1561  N   GLU   223      15.013  45.386  11.062  1.00145.42           N
ATOM   1562  CA  GLU   223      16.149  45.873  10.355  1.00145.42           C
ATOM   1563  CB  GLU   223      17.271  44.840  10.367  1.00145.42           C
ATOM   1564  CG  GLU   223      17.616  44.326  11.757  1.00145.42           C
ATOM   1565  CD  GLU   223      16.748  43.096  11.980  1.00145.42           C
ATOM   1566  OE1 GLU   223      16.199  42.580  10.969  1.00145.42           O
ATOM   1567  OE2 GLU   223      16.625  42.653  13.152  1.00145.42           O
ATOM   1568  C   GLU   223      15.868  46.081   8.913  1.00145.42           C
ATOM   1569  O   GLU   223      16.266  47.095   8.345  1.00145.42           O
ATOM   1570  N   GLY   224      15.149  45.129   8.292  1.00116.80           N
ATOM   1571  CA  GLY   224      14.976  45.035   6.870  1.00116.80           C
ATOM   1572  C   GLY   224      14.398  46.297   6.313  1.00116.80           C
ATOM   1573  O   GLY   224      14.602  46.603   5.140  1.00116.80           O
ATOM   1574  N   LEU   225      13.609  47.026   7.117  1.00122.12           N
ATOM   1575  CA  LEU   225      12.977  48.241   6.680  1.00122.12           C
ATOM   1576  CB  LEU   225      11.995  48.815   7.715  1.00122.12           C
ATOM   1577  CG  LEU   225      10.722  47.964   7.889  1.00122.12           C
ATOM   1578  CD1 LEU   225       9.839  48.020   6.631  1.00122.12           C
ATOM   1579  CD2 LEU   225      11.067  46.525   8.304  1.00122.12           C
ATOM   1580  C   LEU   225      13.993  49.306   6.365  1.00122.12           C
ATOM   1581  O   LEU   225      13.738  50.179   5.538  1.00122.12           O
ATOM   1582  N   LEU   226      15.166  49.259   7.023  1.00206.30           N
ATOM   1583  CA  LEU   226      16.186  50.281   7.000  1.00206.30           C
ATOM   1584  CB  LEU   226      17.443  49.749   7.719  1.00206.30           C
ATOM   1585  CG  LEU   226      18.501  50.787   8.112  1.00206.30           C
ATOM   1586  CD1 LEU   226      19.079  51.496   6.888  1.00206.30           C
ATOM   1587  CD2 LEU   226      17.972  51.742   9.192  1.00206.30           C
ATOM   1588  C   LEU   226      16.538  50.734   5.600  1.00206.30           C
ATOM   1589  O   LEU   226      17.301  50.109   4.868  1.00206.30           O
ATOM   1590  N   GLN   227      15.955  51.883   5.211  1.00194.94           N
ATOM   1591  CA  GLN   227      16.087  52.566   3.953  1.00194.94           C
ATOM   1592  CB  GLN   227      14.978  53.617   3.799  1.00194.94           C
ATOM   1593  CG  GLN   227      15.045  54.373   2.480  1.00194.94           C
ATOM   1594  CD  GLN   227      14.619  53.379   1.421  1.00194.94           C
ATOM   1595  OE1 GLN   227      14.177  52.284   1.765  1.00194.94           O
ATOM   1596  NE2 GLN   227      14.748  53.754   0.121  1.00194.94           N
ATOM   1597  C   GLN   227      17.388  53.308   3.795  1.00194.94           C
ATOM   1598  O   GLN   227      17.910  53.420   2.687  1.00194.94           O
ATOM   1599  N   ARG   228      17.924  53.879   4.890  1.00207.92           N
ATOM   1600  CA  ARG   228      19.026  54.808   4.801  1.00207.92           C
ATOM   1601  CB  ARG   228      19.084  55.774   5.996  1.00207.92           C
ATOM   1602  CG  ARG   228      17.795  56.574   6.197  1.00207.92           C
ATOM   1603  CD  ARG   228      17.146  57.015   4.886  1.00207.92           C
ATOM   1604  NE  ARG   228      18.161  57.805   4.138  1.00207.92           N
ATOM   1605  CZ  ARG   228      18.190  57.771   2.774  1.00207.92           C
ATOM   1606  NH1 ARG   228      17.277  57.023   2.088  1.00207.92           N
ATOM   1607  NH2 ARG   228      19.139  58.484   2.101  1.00207.92           N
ATOM   1608  C   ARG   228      20.363  54.136   4.725  1.00207.92           C
ATOM   1609  O   ARG   228      20.548  52.991   5.129  1.00207.92           O
ATOM   1610  N   PRO   229      21.316  54.855   4.180  1.00 87.91           N
ATOM   1611  CA  PRO   229      22.655  54.341   4.157  1.00 87.91           C
ATOM   1612  CD  PRO   229      21.049  55.722   3.043  1.00 87.91           C
ATOM   1613  CB  PRO   229      23.432  55.239   3.200  1.00 87.91           C
ATOM   1614  CG  PRO   229      22.349  55.728   2.219  1.00 87.91           C
ATOM   1615  C   PRO   229      23.148  54.336   5.564  1.00 87.91           C
ATOM   1616  O   PRO   229      22.910  55.312   6.274  1.00 87.91           O
ATOM   1617  N   VAL   230      23.838  53.266   6.005  1.00148.94           N
ATOM   1618  CA  VAL   230      24.252  53.303   7.368  1.00148.94           C
ATOM   1619  CB  VAL   230      23.446  52.508   8.353  1.00148.94           C
ATOM   1620  CG1 VAL   230      21.953  52.628   8.007  1.00148.94           C
ATOM   1621  CG2 VAL   230      24.083  51.124   8.544  1.00148.94           C
ATOM   1622  C   VAL   230      25.611  52.707   7.457  1.00148.94           C
ATOM   1623  O   VAL   230      26.036  51.920   6.611  1.00148.94           O
ATOM   1624  N   TYR   231      26.316  53.092   8.531  1.00 85.65           N
ATOM   1625  CA  TYR   231      27.637  52.638   8.824  1.00 85.65           C
ATOM   1626  CB  TYR   231      28.595  53.846   8.862  1.00 85.65           C
ATOM   1627  CG  TYR   231      29.988  53.515   9.269  1.00 85.65           C
ATOM   1628  CD1 TYR   231      30.821  52.765   8.470  1.00 85.65           C
ATOM   1629  CD2 TYR   231      30.474  54.021  10.451  1.00 85.65           C
ATOM   1630  CE1 TYR   231      32.113  52.502   8.867  1.00 85.65           C
ATOM   1631  CE2 TYR   231      31.760  53.763  10.851  1.00 85.65           C
ATOM   1632  CZ  TYR   231      32.581  53.001  10.061  1.00 85.65           C
ATOM   1633  OH  TYR   231      33.901  52.748  10.485  1.00 85.65           O
ATOM   1634  C   TYR   231      27.542  51.986  10.168  1.00 85.65           C
ATOM   1635  O   TYR   231      26.960  52.541  11.099  1.00 85.65           O
ATOM   1636  N   TRP   232      28.092  50.763  10.293  1.00 97.27           N
ATOM   1637  CA  TRP   232      27.966  50.030  11.522  1.00 97.27           C
ATOM   1638  CB  TRP   232      27.646  48.542  11.278  1.00 97.27           C
ATOM   1639  CG  TRP   232      26.587  48.266  10.230  1.00 97.27           C
ATOM   1640  CD2 TRP   232      25.173  48.448  10.379  1.00 97.27           C
ATOM   1641  CD1 TRP   232      26.778  47.824   8.954  1.00 97.27           C
ATOM   1642  NE1 TRP   232      25.578  47.724   8.298  1.00 97.27           N
ATOM   1643  CE2 TRP   232      24.579  48.102   9.164  1.00 97.27           C
ATOM   1644  CE3 TRP   232      24.429  48.873  11.432  1.00 97.27           C
ATOM   1645  CZ2 TRP   232      23.228  48.175   8.993  1.00 97.27           C
ATOM   1646  CZ3 TRP   232      23.067  48.947  11.262  1.00 97.27           C
ATOM   1647  CH2 TRP   232      22.479  48.604  10.065  1.00 97.27           C
ATOM   1648  C   TRP   232      29.347  50.012  12.109  1.00 97.27           C
ATOM   1649  O   TRP   232      30.286  49.564  11.454  1.00 97.27           O
ATOM   1650  N   SER   233      29.517  50.491  13.359  1.00 53.28           N
ATOM   1651  CA  SER   233      30.823  50.462  13.958  1.00 53.28           C
ATOM   1652  CB  SER   233      31.294  51.822  14.494  1.00 53.28           C
ATOM   1653  OG  SER   233      31.497  52.724  13.419  1.00 53.28           O
ATOM   1654  C   SER   233      30.751  49.540  15.128  1.00 53.28           C
ATOM   1655  O   SER   233      29.791  49.575  15.898  1.00 53.28           O
ATOM   1656  N   VAL   234      31.792  48.699  15.297  1.00 86.61           N
ATOM   1657  CA  VAL   234      31.735  47.698  16.321  1.00 86.61           C
ATOM   1658  CB  VAL   234      31.532  46.350  15.719  1.00 86.61           C
ATOM   1659  CG1 VAL   234      31.231  45.325  16.824  1.00 86.61           C
ATOM   1660  CG2 VAL   234      30.555  46.488  14.548  1.00 86.61           C
ATOM   1661  C   VAL   234      33.097  47.585  16.924  1.00 86.61           C
ATOM   1662  O   VAL   234      34.096  47.850  16.261  1.00 86.61           O
ATOM   1663  N   GLY   235      33.168  47.155  18.199  1.00 43.90           N
ATOM   1664  CA  GLY   235      34.443  46.925  18.814  1.00 43.90           C
ATOM   1665  C   GLY   235      34.549  45.440  18.966  1.00 43.90           C
ATOM   1666  O   GLY   235      33.623  44.785  19.439  1.00 43.90           O
ATOM   1667  N   SER   236      35.699  44.862  18.582  1.00 88.86           N
ATOM   1668  CA  SER   236      35.834  43.435  18.631  1.00 88.86           C
ATOM   1669  CB  SER   236      37.157  42.951  18.015  1.00 88.86           C
ATOM   1670  OG  SER   236      37.243  41.537  18.086  1.00 88.86           O
ATOM   1671  C   SER   236      35.781  42.981  20.061  1.00 88.86           C
ATOM   1672  O   SER   236      35.266  41.907  20.364  1.00 88.86           O
ATOM   1673  N   LEU   237      36.341  43.796  20.970  1.00169.70           N
ATOM   1674  CA  LEU   237      36.444  43.545  22.383  1.00169.70           C
ATOM   1675  CB  LEU   237      37.443  44.487  23.077  1.00169.70           C
ATOM   1676  CG  LEU   237      37.578  44.234  24.589  1.00169.70           C
ATOM   1677  CD1 LEU   237      38.107  42.816  24.863  1.00169.70           C
ATOM   1678  CD2 LEU   237      38.430  45.322  25.263  1.00169.70           C
ATOM   1679  C   LEU   237      35.121  43.677  23.091  1.00169.70           C
ATOM   1680  O   LEU   237      34.958  43.143  24.186  1.00169.70           O
ATOM   1681  N   ASN   238      34.160  44.430  22.521  1.00102.28           N
ATOM   1682  CA  ASN   238      32.946  44.793  23.213  1.00102.28           C
ATOM   1683  CB  ASN   238      31.936  45.532  22.317  1.00102.28           C
ATOM   1684  CG  ASN   238      30.890  46.183  23.214  1.00102.28           C
ATOM   1685  OD1 ASN   238      31.004  46.169  24.438  1.00102.28           O
ATOM   1686  ND2 ASN   238      29.836  46.770  22.587  1.00102.28           N
ATOM   1687  C   ASN   238      32.220  43.626  23.824  1.00102.28           C
ATOM   1688  O   ASN   238      31.788  42.701  23.140  1.00102.28           O
ATOM   1689  N   VAL   239      32.129  43.634  25.172  1.00154.22           N
ATOM   1690  CA  VAL   239      31.390  42.683  25.960  1.00154.22           C
ATOM   1691  CB  VAL   239      31.852  42.633  27.388  1.00154.22           C
ATOM   1692  CG1 VAL   239      33.313  42.153  27.413  1.00154.22           C
ATOM   1693  CG2 VAL   239      31.635  44.014  28.028  1.00154.22           C
ATOM   1694  C   VAL   239      29.907  42.976  25.987  1.00154.22           C
ATOM   1695  O   VAL   239      29.089  42.057  25.953  1.00154.22           O
ATOM   1696  N   MET   240      29.522  44.268  26.113  1.00192.05           N
ATOM   1697  CA  MET   240      28.137  44.650  26.283  1.00192.05           C
ATOM   1698  CB  MET   240      27.964  46.149  26.577  1.00192.05           C
ATOM   1699  CG  MET   240      26.500  46.556  26.751  1.00192.05           C
ATOM   1700  SD  MET   240      25.697  45.902  28.245  1.00192.05           S
ATOM   1701  CE  MET   240      24.008  46.269  27.683  1.00192.05           C
ATOM   1702  C   MET   240      27.307  44.343  25.085  1.00192.05           C
ATOM   1703  O   MET   240      26.241  43.736  25.193  1.00192.05           O
ATOM   1704  N   GLY   241      27.784  44.761  23.902  1.00 78.84           N
ATOM   1705  CA  GLY   241      27.080  44.482  22.692  1.00 78.84           C
ATOM   1706  C   GLY   241      28.076  43.709  21.904  1.00 78.84           C
ATOM   1707  O   GLY   241      29.111  44.240  21.504  1.00 78.84           O
ATOM   1708  N   GLY   242      27.772  42.428  21.642  1.00 56.71           N
ATOM   1709  CA  GLY   242      28.741  41.589  21.013  1.00 56.71           C
ATOM   1710  C   GLY   242      28.908  42.011  19.595  1.00 56.71           C
ATOM   1711  O   GLY   242      28.031  42.633  18.999  1.00 56.71           O
ATOM   1712  N   PHE   243      30.064  41.633  19.025  1.00103.72           N
ATOM   1713  CA  PHE   243      30.422  41.926  17.675  1.00103.72           C
ATOM   1714  CB  PHE   243      31.825  41.416  17.319  1.00103.72           C
ATOM   1715  CG  PHE   243      31.944  41.510  15.843  1.00103.72           C
ATOM   1716  CD1 PHE   243      32.133  42.725  15.233  1.00103.72           C
ATOM   1717  CD2 PHE   243      31.830  40.378  15.070  1.00103.72           C
ATOM   1718  CE1 PHE   243      32.229  42.804  13.866  1.00103.72           C
ATOM   1719  CE2 PHE   243      31.928  40.453  13.702  1.00103.72           C
ATOM   1720  CZ  PHE   243      32.132  41.669  13.098  1.00103.72           C
ATOM   1721  C   PHE   243      29.435  41.249  16.787  1.00103.72           C
ATOM   1722  O   PHE   243      29.058  41.768  15.739  1.00103.72           O
ATOM   1723  N   TYR   244      28.977  40.062  17.206  1.00135.40           N
ATOM   1724  CA  TYR   244      28.061  39.298  16.422  1.00135.40           C
ATOM   1725  CB  TYR   244      27.657  37.985  17.109  1.00135.40           C
ATOM   1726  CG  TYR   244      28.934  37.244  17.309  1.00135.40           C
ATOM   1727  CD1 TYR   244      29.422  36.403  16.336  1.00135.40           C
ATOM   1728  CD2 TYR   244      29.658  37.411  18.468  1.00135.40           C
ATOM   1729  CE1 TYR   244      30.608  35.730  16.522  1.00135.40           C
ATOM   1730  CE2 TYR   244      30.843  36.742  18.659  1.00135.40           C
ATOM   1731  CZ  TYR   244      31.319  35.897  17.686  1.00135.40           C
ATOM   1732  OH  TYR   244      32.536  35.208  17.878  1.00135.40           O
ATOM   1733  C   TYR   244      26.836  40.132  16.203  1.00135.40           C
ATOM   1734  O   TYR   244      26.221  40.069  15.144  1.00135.40           O
ATOM   1735  N   ASP   245      26.427  40.930  17.204  1.00 84.05           N
ATOM   1736  CA  ASP   245      25.240  41.721  17.040  1.00 84.05           C
ATOM   1737  CB  ASP   245      24.952  42.606  18.267  1.00 84.05           C
ATOM   1738  CG  ASP   245      24.675  41.711  19.466  1.00 84.05           C
ATOM   1739  OD1 ASP   245      24.625  40.467  19.280  1.00 84.05           O
ATOM   1740  OD2 ASP   245      24.511  42.264  20.587  1.00 84.05           O
ATOM   1741  C   ASP   245      25.406  42.664  15.886  1.00 84.05           C
ATOM   1742  O   ASP   245      24.572  42.694  14.985  1.00 84.05           O
ATOM   1743  N   ASN   246      26.508  43.438  15.866  1.00 70.16           N
ATOM   1744  CA  ASN   246      26.723  44.442  14.862  1.00 70.16           C
ATOM   1745  CB  ASN   246      27.960  45.288  15.144  1.00 70.16           C
ATOM   1746  CG  ASN   246      27.661  46.239  16.293  1.00 70.16           C
ATOM   1747  OD1 ASN   246      26.757  47.066  16.199  1.00 70.16           O
ATOM   1748  ND2 ASN   246      28.441  46.128  17.401  1.00 70.16           N
ATOM   1749  C   ASN   246      26.895  43.801  13.524  1.00 70.16           C
ATOM   1750  O   ASN   246      26.442  44.334  12.512  1.00 70.16           O
ATOM   1751  N   ILE   247      27.561  42.636  13.471  1.00 99.15           N
ATOM   1752  CA  ILE   247      27.754  42.015  12.196  1.00 99.15           C
ATOM   1753  CB  ILE   247      28.568  40.747  12.244  1.00 99.15           C
ATOM   1754  CG2 ILE   247      27.746  39.640  12.915  1.00 99.15           C
ATOM   1755  CG1 ILE   247      29.036  40.367  10.830  1.00 99.15           C
ATOM   1756  CD1 ILE   247      30.071  39.243  10.813  1.00 99.15           C
ATOM   1757  C   ILE   247      26.397  41.706  11.651  1.00 99.15           C
ATOM   1758  O   ILE   247      26.154  41.832  10.453  1.00 99.15           O
ATOM   1759  N   ILE   248      25.474  41.273  12.530  1.00122.34           N
ATOM   1760  CA  ILE   248      24.144  40.933  12.118  1.00122.34           C
ATOM   1761  CB  ILE   248      23.332  40.324  13.221  1.00122.34           C
ATOM   1762  CG2 ILE   248      21.927  40.018  12.673  1.00122.34           C
ATOM   1763  CG1 ILE   248      24.066  39.089  13.771  1.00122.34           C
ATOM   1764  CD1 ILE   248      24.481  38.083  12.699  1.00122.34           C
ATOM   1765  C   ILE   248      23.429  42.160  11.625  1.00122.34           C
ATOM   1766  O   ILE   248      22.741  42.104  10.608  1.00122.34           O
ATOM   1767  N   LEU   249      23.561  43.311  12.315  1.00115.68           N
ATOM   1768  CA  LEU   249      22.838  44.467  11.853  1.00115.68           C
ATOM   1769  CB  LEU   249      22.994  45.769  12.671  1.00115.68           C
ATOM   1770  CG  LEU   249      22.557  45.727  14.146  1.00115.68           C
ATOM   1771  CD1 LEU   249      23.699  45.280  15.065  1.00115.68           C
ATOM   1772  CD2 LEU   249      21.909  47.048  14.576  1.00115.68           C
ATOM   1773  C   LEU   249      23.349  44.822  10.500  1.00115.68           C
ATOM   1774  O   LEU   249      22.599  45.221   9.612  1.00115.68           O
ATOM   1775  N   ALA   250      24.666  44.703  10.307  1.00 57.49           N
ATOM   1776  CA  ALA   250      25.235  45.075   9.053  1.00 57.49           C
ATOM   1777  CB  ALA   250      26.751  44.879   9.039  1.00 57.49           C
ATOM   1778  C   ALA   250      24.676  44.211   7.971  1.00 57.49           C
ATOM   1779  O   ALA   250      24.331  44.698   6.897  1.00 57.49           O
ATOM   1780  N   THR   251      24.564  42.896   8.233  1.00115.61           N
ATOM   1781  CA  THR   251      24.108  41.974   7.235  1.00115.61           C
ATOM   1782  CB  THR   251      24.230  40.530   7.637  1.00115.61           C
ATOM   1783  OG1 THR   251      24.057  39.697   6.500  1.00115.61           O
ATOM   1784  CG2 THR   251      23.155  40.201   8.683  1.00115.61           C
ATOM   1785  C   THR   251      22.677  42.240   6.911  1.00115.61           C
ATOM   1786  O   THR   251      22.265  42.108   5.759  1.00115.61           O
ATOM   1787  N   LYS   252      21.864  42.619   7.914  1.00181.84           N
ATOM   1788  CA  LYS   252      20.477  42.782   7.617  1.00181.84           C
ATOM   1789  CB  LYS   252      19.603  43.072   8.855  1.00181.84           C
ATOM   1790  CG  LYS   252      20.072  44.208   9.767  1.00181.84           C
ATOM   1791  CD  LYS   252      19.860  45.620   9.212  1.00181.84           C
ATOM   1792  CE  LYS   252      20.204  46.738  10.200  1.00181.84           C
ATOM   1793  NZ  LYS   252      19.101  46.948  11.164  1.00181.84           N
ATOM   1794  C   LYS   252      20.281  43.834   6.576  1.00181.84           C
ATOM   1795  O   LYS   252      19.502  43.612   5.651  1.00181.84           O
ATOM   1796  N   LEU   253      20.913  45.027   6.671  1.00248.56           N
ATOM   1797  CA  LEU   253      20.633  45.945   5.594  1.00248.56           C
ATOM   1798  CB  LEU   253      19.581  47.025   5.897  1.00248.56           C
ATOM   1799  CG  LEU   253      18.151  46.455   5.817  1.00248.56           C
ATOM   1800  CD1 LEU   253      17.887  45.429   6.916  1.00248.56           C
ATOM   1801  CD2 LEU   253      17.092  47.554   5.778  1.00248.56           C
ATOM   1802  C   LEU   253      21.856  46.609   5.030  1.00248.56           C
ATOM   1803  O   LEU   253      22.642  47.091   5.827  1.00248.56           O
ATOM   1804  N   GLY   254      22.097  46.484   3.681  1.00147.27           N
ATOM   1805  CA  GLY   254      22.893  47.236   2.701  1.00147.27           C
ATOM   1806  C   GLY   254      23.885  48.211   3.271  1.00147.27           C
ATOM   1807  O   GLY   254      24.074  49.279   2.693  1.00147.27           O
ATOM   1808  N   LEU   255      24.616  47.886   4.343  1.00195.85           N
ATOM   1809  CA  LEU   255      25.338  48.954   4.959  1.00195.85           C
ATOM   1810  CB  LEU   255      24.545  49.403   6.196  1.00195.85           C
ATOM   1811  CG  LEU   255      23.113  49.758   5.689  1.00195.85           C
ATOM   1812  CD1 LEU   255      22.064  49.950   6.791  1.00195.85           C
ATOM   1813  CD2 LEU   255      23.132  50.904   4.674  1.00195.85           C
ATOM   1814  C   LEU   255      26.755  48.513   5.186  1.00195.85           C
ATOM   1815  O   LEU   255      27.080  47.345   4.981  1.00195.85           O
ATOM   1816  N   GLU   256      27.654  49.457   5.547  1.00 95.25           N
ATOM   1817  CA  GLU   256      29.050  49.127   5.670  1.00 95.25           C
ATOM   1818  CB  GLU   256      29.999  50.247   5.206  1.00 95.25           C
ATOM   1819  CG  GLU   256      31.460  49.799   5.119  1.00 95.25           C
ATOM   1820  CD  GLU   256      32.295  50.972   4.623  1.00 95.25           C
ATOM   1821  OE1 GLU   256      31.693  52.025   4.283  1.00 95.25           O
ATOM   1822  OE2 GLU   256      33.546  50.829   4.578  1.00 95.25           O
ATOM   1823  C   GLU   256      29.391  48.800   7.090  1.00 95.25           C
ATOM   1824  O   GLU   256      28.826  49.364   8.024  1.00 95.25           O
ATOM   1825  N   VAL   257      30.361  47.877   7.275  1.00 69.38           N
ATOM   1826  CA  VAL   257      30.718  47.400   8.582  1.00 69.38           C
ATOM   1827  CB  VAL   257      30.760  45.905   8.643  1.00 69.38           C
ATOM   1828  CG1 VAL   257      31.141  45.472  10.068  1.00 69.38           C
ATOM   1829  CG2 VAL   257      29.475  45.323   8.051  1.00 69.38           C
ATOM   1830  C   VAL   257      32.149  47.757   8.847  1.00 69.38           C
ATOM   1831  O   VAL   257      33.014  47.535   8.002  1.00 69.38           O
ATOM   1832  N   GLU   258      32.445  48.312  10.039  1.00 88.21           N
ATOM   1833  CA  GLU   258      33.820  48.534  10.386  1.00 88.21           C
ATOM   1834  CB  GLU   258      34.270  49.999  10.361  1.00 88.21           C
ATOM   1835  CG  GLU   258      34.549  50.518   8.950  1.00 88.21           C
ATOM   1836  CD  GLU   258      35.812  49.827   8.450  1.00 88.21           C
ATOM   1837  OE1 GLU   258      36.246  48.842   9.106  1.00 88.21           O
ATOM   1838  OE2 GLU   258      36.358  50.271   7.406  1.00 88.21           O
ATOM   1839  C   GLU   258      34.022  48.021  11.773  1.00 88.21           C
ATOM   1840  O   GLU   258      33.241  48.313  12.676  1.00 88.21           O
ATOM   1841  N   ILE   259      35.103  47.243  11.975  1.00 58.02           N
ATOM   1842  CA  ILE   259      35.346  46.642  13.253  1.00 58.02           C
ATOM   1843  CB  ILE   259      35.524  45.154  13.145  1.00 58.02           C
ATOM   1844  CG2 ILE   259      35.847  44.603  14.543  1.00 58.02           C
ATOM   1845  CG1 ILE   259      34.275  44.520  12.503  1.00 58.02           C
ATOM   1846  CD1 ILE   259      34.486  43.090  12.001  1.00 58.02           C
ATOM   1847  C   ILE   259      36.624  47.208  13.789  1.00 58.02           C
ATOM   1848  O   ILE   259      37.650  47.204  13.110  1.00 58.02           O
ATOM   1849  N   LEU   260      36.582  47.719  15.037  1.00 71.23           N
ATOM   1850  CA  LEU   260      37.747  48.291  15.644  1.00 71.23           C
ATOM   1851  CB  LEU   260      37.512  49.693  16.234  1.00 71.23           C
ATOM   1852  CG  LEU   260      37.176  50.747  15.161  1.00 71.23           C
ATOM   1853  CD1 LEU   260      37.023  52.149  15.773  1.00 71.23           C
ATOM   1854  CD2 LEU   260      38.194  50.711  14.009  1.00 71.23           C
ATOM   1855  C   LEU   260      38.202  47.387  16.748  1.00 71.23           C
ATOM   1856  O   LEU   260      37.472  46.550  17.273  1.00 71.23           O
ATOM   1857  N   PRO   261      39.447  47.565  17.069  1.00201.99           N
ATOM   1858  CA  PRO   261      40.107  46.794  18.092  1.00201.99           C
ATOM   1859  CD  PRO   261      40.376  47.988  16.032  1.00201.99           C
ATOM   1860  CB  PRO   261      41.603  47.016  17.878  1.00201.99           C
ATOM   1861  CG  PRO   261      41.719  47.333  16.379  1.00201.99           C
ATOM   1862  C   PRO   261      39.665  47.148  19.484  1.00201.99           C
ATOM   1863  O   PRO   261      40.326  46.708  20.424  1.00201.99           O
ATOM   1864  N   CYS   262      38.587  47.944  19.646  1.00102.49           N
ATOM   1865  CA  CYS   262      38.231  48.504  20.924  1.00102.49           C
ATOM   1866  CB  CYS   262      37.693  49.930  20.797  1.00102.49           C
ATOM   1867  SG  CYS   262      38.914  51.029  20.041  1.00102.49           S
ATOM   1868  C   CYS   262      37.175  47.738  21.652  1.00102.49           C
ATOM   1869  O   CYS   262      36.725  46.665  21.254  1.00102.49           O
ATOM   1870  N   LYS   263      36.777  48.316  22.805  1.00126.76           N
ATOM   1871  CA  LYS   263      35.761  47.740  23.623  1.00126.76           C
ATOM   1872  CB  LYS   263      36.077  47.756  25.125  1.00126.76           C
ATOM   1873  CG  LYS   263      35.314  46.658  25.869  1.00126.76           C
ATOM   1874  CD  LYS   263      35.932  46.285  27.215  1.00126.76           C
ATOM   1875  CE  LYS   263      35.380  44.987  27.809  1.00126.76           C
ATOM   1876  NZ  LYS   263      36.092  44.667  29.067  1.00126.76           N
ATOM   1877  C   LYS   263      34.499  48.496  23.339  1.00126.76           C
ATOM   1878  O   LYS   263      34.304  48.981  22.228  1.00126.76           O
ATOM   1879  N   HIS   264      33.600  48.594  24.337  1.00 90.40           N
ATOM   1880  CA  HIS   264      32.282  49.149  24.177  1.00 90.40           C
ATOM   1881  ND1 HIS   264      29.057  48.427  24.689  1.00 90.40           N
ATOM   1882  CG  HIS   264      29.969  49.324  25.198  1.00 90.40           C
ATOM   1883  CB  HIS   264      31.415  48.997  25.437  1.00 90.40           C
ATOM   1884  NE2 HIS   264      27.947  50.318  25.053  1.00 90.40           N
ATOM   1885  CD2 HIS   264      29.274  50.475  25.414  1.00 90.40           C
ATOM   1886  CE1 HIS   264      27.865  49.072  24.623  1.00 90.40           C
ATOM   1887  C   HIS   264      32.266  50.603  23.812  1.00 90.40           C
ATOM   1888  O   HIS   264      31.440  50.994  22.990  1.00 90.40           O
ATOM   1889  N   TYR   265      33.119  51.462  24.411  1.00193.84           N
ATOM   1890  CA  TYR   265      33.001  52.852  24.050  1.00193.84           C
ATOM   1891  CB  TYR   265      32.859  53.754  25.308  1.00193.84           C
ATOM   1892  CG  TYR   265      34.154  53.845  26.031  1.00193.84           C
ATOM   1893  CD1 TYR   265      34.773  52.738  26.567  1.00193.84           C
ATOM   1894  CD2 TYR   265      34.785  55.061  26.090  1.00193.84           C
ATOM   1895  CE1 TYR   265      35.989  52.855  27.200  1.00193.84           C
ATOM   1896  CE2 TYR   265      35.993  55.178  26.720  1.00193.84           C
ATOM   1897  CZ  TYR   265      36.595  54.086  27.275  1.00193.84           C
ATOM   1898  OH  TYR   265      37.840  54.260  27.904  1.00193.84           O
ATOM   1899  C   TYR   265      34.176  53.209  23.156  1.00193.84           C
ATOM   1900  O   TYR   265      35.189  53.796  23.539  1.00193.84           O
ATOM   1901  N   PRO   266      34.025  52.834  21.913  1.00118.27           N
ATOM   1902  CA  PRO   266      35.066  52.985  20.936  1.00118.27           C
ATOM   1903  CD  PRO   266      32.721  52.800  21.275  1.00118.27           C
ATOM   1904  CB  PRO   266      34.494  52.363  19.673  1.00118.27           C
ATOM   1905  CG  PRO   266      33.009  52.759  19.763  1.00118.27           C
ATOM   1906  C   PRO   266      35.372  54.424  20.672  1.00118.27           C
ATOM   1907  O   PRO   266      36.481  54.719  20.232  1.00118.27           O
ATOM   1908  N   GLN   267      34.397  55.331  20.871  1.00153.10           N
ATOM   1909  CA  GLN   267      34.643  56.697  20.521  1.00153.10           C
ATOM   1910  CB  GLN   267      33.424  57.621  20.712  1.00153.10           C
ATOM   1911  CG  GLN   267      32.995  57.815  22.170  1.00153.10           C
ATOM   1912  CD  GLN   267      32.110  56.648  22.578  1.00153.10           C
ATOM   1913  OE1 GLN   267      32.572  55.653  23.132  1.00153.10           O
ATOM   1914  NE2 GLN   267      30.787  56.777  22.293  1.00153.10           N
ATOM   1915  C   GLN   267      35.722  57.235  21.396  1.00153.10           C
ATOM   1916  O   GLN   267      36.575  57.998  20.946  1.00153.10           O
ATOM   1917  N   LEU   268      35.674  56.926  22.702  1.00169.08           N
ATOM   1918  CA  LEU   268      36.729  57.448  23.512  1.00169.08           C
ATOM   1919  CB  LEU   268      36.396  57.521  25.009  1.00169.08           C
ATOM   1920  CG  LEU   268      37.357  58.405  25.837  1.00169.08           C
ATOM   1921  CD1 LEU   268      38.803  57.889  25.828  1.00169.08           C
ATOM   1922  CD2 LEU   268      37.245  59.879  25.421  1.00169.08           C
ATOM   1923  C   LEU   268      37.979  56.652  23.294  1.00169.08           C
ATOM   1924  O   LEU   268      39.065  57.214  23.174  1.00169.08           O
ATOM   1925  N   THR   269      37.858  55.311  23.222  1.00192.93           N
ATOM   1926  CA  THR   269      39.036  54.496  23.116  1.00192.93           C
ATOM   1927  CB  THR   269      38.721  53.028  23.124  1.00192.93           C
ATOM   1928  OG1 THR   269      37.780  52.725  22.106  1.00192.93           O
ATOM   1929  CG2 THR   269      38.163  52.642  24.506  1.00192.93           C
ATOM   1930  C   THR   269      39.795  54.841  21.874  1.00192.93           C
ATOM   1931  O   THR   269      40.988  55.126  21.956  1.00192.93           O
ATOM   1932  N   ILE   270      39.159  54.820  20.684  1.00254.68           N
ATOM   1933  CA  ILE   270      39.915  55.268  19.551  1.00254.68           C
ATOM   1934  CB  ILE   270      40.163  54.214  18.515  1.00254.68           C
ATOM   1935  CG2 ILE   270      40.837  54.888  17.308  1.00254.68           C
ATOM   1936  CG1 ILE   270      41.007  53.084  19.125  1.00254.68           C
ATOM   1937  CD1 ILE   270      42.360  53.559  19.656  1.00254.68           C
ATOM   1938  C   ILE   270      39.160  56.380  18.907  1.00254.68           C
ATOM   1939  O   ILE   270      38.496  56.203  17.887  1.00254.68           O
ATOM   1940  N   PRO   271      39.261  57.535  19.491  1.00130.96           N
ATOM   1941  CA  PRO   271      38.584  58.700  19.006  1.00130.96           C
ATOM   1942  CD  PRO   271      40.293  57.849  20.464  1.00130.96           C
ATOM   1943  CB  PRO   271      38.953  59.812  19.985  1.00130.96           C
ATOM   1944  CG  PRO   271      40.343  59.387  20.496  1.00130.96           C
ATOM   1945  C   PRO   271      38.993  59.055  17.611  1.00130.96           C
ATOM   1946  O   PRO   271      38.134  59.439  16.820  1.00130.96           O
ATOM   1947  N   GLU   272      40.296  58.944  17.287  1.00 71.31           N
ATOM   1948  CA  GLU   272      40.769  59.381  16.006  1.00 71.31           C
ATOM   1949  CB  GLU   272      42.305  59.322  15.895  1.00 71.31           C
ATOM   1950  CG  GLU   272      43.027  60.257  16.873  1.00 71.31           C
ATOM   1951  CD  GLU   272      42.845  61.703  16.423  1.00 71.31           C
ATOM   1952  OE1 GLU   272      42.684  61.936  15.196  1.00 71.31           O
ATOM   1953  OE2 GLU   272      42.877  62.597  17.311  1.00 71.31           O
ATOM   1954  C   GLU   272      40.186  58.522  14.930  1.00 71.31           C
ATOM   1955  O   GLU   272      39.683  59.028  13.928  1.00 71.31           O
ATOM   1956  N   ILE   273      40.215  57.192  15.117  1.00 84.62           N
ATOM   1957  CA  ILE   273      39.716  56.309  14.104  1.00 84.62           C
ATOM   1958  CB  ILE   273      39.953  54.863  14.434  1.00 84.62           C
ATOM   1959  CG2 ILE   273      39.147  53.999  13.450  1.00 84.62           C
ATOM   1960  CG1 ILE   273      41.462  54.568  14.434  1.00 84.62           C
ATOM   1961  CD1 ILE   273      42.127  54.819  13.081  1.00 84.62           C
ATOM   1962  C   ILE   273      38.244  56.515  13.949  1.00 84.62           C
ATOM   1963  O   ILE   273      37.736  56.611  12.832  1.00 84.62           O
ATOM   1964  N   LEU   274      37.521  56.614  15.078  1.00 50.66           N
ATOM   1965  CA  LEU   274      36.093  56.716  15.023  1.00 50.66           C
ATOM   1966  CB  LEU   274      35.452  56.774  16.420  1.00 50.66           C
ATOM   1967  CG  LEU   274      33.913  56.824  16.383  1.00 50.66           C
ATOM   1968  CD1 LEU   274      33.332  55.512  15.833  1.00 50.66           C
ATOM   1969  CD2 LEU   274      33.327  57.206  17.751  1.00 50.66           C
ATOM   1970  C   LEU   274      35.713  57.975  14.302  1.00 50.66           C
ATOM   1971  O   LEU   274      34.845  57.958  13.430  1.00 50.66           O
ATOM   1972  N   ALA   275      36.376  59.100  14.635  1.00 34.02           N
ATOM   1973  CA  ALA   275      36.040  60.366  14.048  1.00 34.02           C
ATOM   1974  CB  ALA   275      36.869  61.528  14.624  1.00 34.02           C
ATOM   1975  C   ALA   275      36.284  60.323  12.572  1.00 34.02           C
ATOM   1976  O   ALA   275      35.467  60.810  11.792  1.00 34.02           O
ATOM   1977  N   ALA   276      37.412  59.725  12.142  1.00 24.52           N
ATOM   1978  CA  ALA   276      37.741  59.714  10.745  1.00 24.52           C
ATOM   1979  CB  ALA   276      39.093  59.046  10.443  1.00 24.52           C
ATOM   1980  C   ALA   276      36.703  58.954   9.985  1.00 24.52           C
ATOM   1981  O   ALA   276      36.270  59.384   8.917  1.00 24.52           O
ATOM   1982  N   HIS   277      36.271  57.798  10.520  1.00 76.62           N
ATOM   1983  CA  HIS   277      35.317  56.996   9.813  1.00 76.62           C
ATOM   1984  ND1 HIS   277      37.255  54.343  10.689  1.00 76.62           N
ATOM   1985  CG  HIS   277      36.072  54.602  10.033  1.00 76.62           C
ATOM   1986  CB  HIS   277      35.056  55.622  10.454  1.00 76.62           C
ATOM   1987  NE2 HIS   277      37.196  52.989   8.926  1.00 76.62           N
ATOM   1988  CD2 HIS   277      36.053  53.766   8.959  1.00 76.62           C
ATOM   1989  CE1 HIS   277      37.888  53.371   9.984  1.00 76.62           C
ATOM   1990  C   HIS   277      34.018  57.719   9.690  1.00 76.62           C
ATOM   1991  O   HIS   277      33.376  57.674   8.642  1.00 76.62           O
ATOM   1992  N   ILE   278      33.590  58.407  10.760  1.00 37.60           N
ATOM   1993  CA  ILE   278      32.331  59.087  10.725  1.00 37.60           C
ATOM   1994  CB  ILE   278      31.988  59.719  12.038  1.00 37.60           C
ATOM   1995  CG2 ILE   278      30.718  60.567  11.852  1.00 37.60           C
ATOM   1996  CG1 ILE   278      31.858  58.631  13.115  1.00 37.60           C
ATOM   1997  CD1 ILE   278      31.797  59.185  14.536  1.00 37.60           C
ATOM   1998  C   ILE   278      32.378  60.169   9.691  1.00 37.60           C
ATOM   1999  O   ILE   278      31.441  60.321   8.910  1.00 37.60           O
ATOM   2000  N   ARG   279      33.483  60.941   9.646  1.00158.60           N
ATOM   2001  CA  ARG   279      33.567  62.036   8.719  1.00158.60           C
ATOM   2002  CB  ARG   279      34.927  62.764   8.709  1.00158.60           C
ATOM   2003  CG  ARG   279      35.160  63.788   9.816  1.00158.60           C
ATOM   2004  CD  ARG   279      36.298  64.767   9.489  1.00158.60           C
ATOM   2005  NE  ARG   279      37.600  64.042   9.582  1.00158.60           N
ATOM   2006  CZ  ARG   279      38.337  63.740   8.471  1.00158.60           C
ATOM   2007  NH1 ARG   279      37.884  64.056   7.222  1.00158.60           N
ATOM   2008  NH2 ARG   279      39.551  63.131   8.615  1.00158.60           N
ATOM   2009  C   ARG   279      33.437  61.520   7.326  1.00158.60           C
ATOM   2010  O   ARG   279      32.674  62.058   6.526  1.00158.60           O
ATOM   2011  N   CYS   280      34.173  60.444   7.002  1.00 27.67           N
ATOM   2012  CA  CYS   280      34.181  59.961   5.654  1.00 27.67           C
ATOM   2013  CB  CYS   280      35.072  58.720   5.468  1.00 27.67           C
ATOM   2014  SG  CYS   280      36.834  59.077   5.735  1.00 27.67           S
ATOM   2015  C   CYS   280      32.797  59.554   5.277  1.00 27.67           C
ATOM   2016  O   CYS   280      32.311  59.888   4.197  1.00 27.67           O
ATOM   2017  N   CYS   281      32.112  58.837   6.181  1.00 37.52           N
ATOM   2018  CA  CYS   281      30.820  58.322   5.849  1.00 37.52           C
ATOM   2019  CB  CYS   281      30.198  57.509   6.998  1.00 37.52           C
ATOM   2020  SG  CYS   281      28.555  56.851   6.580  1.00 37.52           S
ATOM   2021  C   CYS   281      29.883  59.447   5.542  1.00 37.52           C
ATOM   2022  O   CYS   281      29.182  59.419   4.532  1.00 37.52           O
ATOM   2023  N   VAL   282      29.853  60.473   6.411  1.00104.81           N
ATOM   2024  CA  VAL   282      28.934  61.565   6.253  1.00104.81           C
ATOM   2025  CB  VAL   282      28.936  62.505   7.423  1.00104.81           C
ATOM   2026  CG1 VAL   282      28.463  61.735   8.668  1.00104.81           C
ATOM   2027  CG2 VAL   282      30.338  63.120   7.564  1.00104.81           C
ATOM   2028  C   VAL   282      29.268  62.370   5.037  1.00104.81           C
ATOM   2029  O   VAL   282      28.379  62.803   4.305  1.00104.81           O
ATOM   2030  N   LYS   283      30.570  62.588   4.793  1.00114.67           N
ATOM   2031  CA  LYS   283      31.012  63.429   3.725  1.00114.67           C
ATOM   2032  CB  LYS   283      32.519  63.735   3.747  1.00114.67           C
ATOM   2033  CG  LYS   283      32.889  64.636   4.928  1.00114.67           C
ATOM   2034  CD  LYS   283      34.371  64.992   5.022  1.00114.67           C
ATOM   2035  CE  LYS   283      34.768  66.107   4.051  1.00114.67           C
ATOM   2036  NZ  LYS   283      33.706  67.138   4.009  1.00114.67           N
ATOM   2037  C   LYS   283      30.636  62.852   2.403  1.00114.67           C
ATOM   2038  O   LYS   283      30.460  63.594   1.438  1.00114.67           O
ATOM   2039  N   ASP   284      30.498  61.515   2.321  1.00 95.08           N
ATOM   2040  CA  ASP   284      30.192  60.904   1.060  1.00 95.08           C
ATOM   2041  CB  ASP   284      29.968  59.386   1.136  1.00 95.08           C
ATOM   2042  CG  ASP   284      29.872  58.877  -0.298  1.00 95.08           C
ATOM   2043  OD1 ASP   284      30.501  59.507  -1.190  1.00 95.08           O
ATOM   2044  OD2 ASP   284      29.176  57.851  -0.520  1.00 95.08           O
ATOM   2045  C   ASP   284      28.923  61.508   0.559  1.00 95.08           C
ATOM   2046  O   ASP   284      28.765  61.722  -0.641  1.00 95.08           O
ATOM   2047  N   GLY   285      27.981  61.813   1.468  1.00 60.70           N
ATOM   2048  CA  GLY   285      26.756  62.404   1.023  1.00 60.70           C
ATOM   2049  C   GLY   285      27.077  63.781   0.548  1.00 60.70           C
ATOM   2050  O   GLY   285      28.079  64.372   0.948  1.00 60.70           O
ATOM   2051  N   ALA   286      26.218  64.326  -0.334  1.00  9.78           N
ATOM   2052  CA  ALA   286      26.435  65.641  -0.857  1.00  9.78           C
ATOM   2053  CB  ALA   286      25.499  65.988  -2.027  1.00  9.78           C
ATOM   2054  C   ALA   286      26.153  66.631   0.267  1.00  9.78           C
ATOM   2055  O   ALA   286      25.221  67.463   0.099  1.00  9.78           O
ATOM   2056  OXT ALA   286      26.863  66.572   1.305  1.00  9.78           O
