# Supplementary material for: Zearalenone lactonohydrolase activity in Hypocreales and its evolutionary relationships within the epoxide hydrolase subset of a/b-hydrolases
Source: BMC Microbiol. 2014 Apr 3;14:82. doi: 10.1186/1471-2180-14-82 (PMC4021089; doi:10.1186/1471-2180-14-82)
Supplement: Additional file 3 — Multiple alignment of sequences in FASTA format. [file 1471-2180-14-82-S3.zip]

Archive with 1 entries (1 files):
- 7116742561164195_add3.fasta
