# Supplementary material for: Zearalenone lactonohydrolase activity in Hypocreales and its evolutionary relationships within the epoxide hydrolase subset of a/b-hydrolases
Source: BMC Microbiol. 2014 Apr 3;14:82. doi: 10.1186/1471-2180-14-82 (PMC4021089; doi:10.1186/1471-2180-14-82)
Supplement: Additional file 3 — Multiple alignment of sequences in FASTA format. [file 1471-2180-14-82-S3.zip › 7116742561164195_add3.fasta]

>PDB_2Y6U
MEQNRFKKETKTCSASWPRAPQ---------STLCATDRLELTYDVYTSAERQRRSRTAT
RLNLVFLHGSGMSKVVWEYYLPRLVAADAEGNYAIDKVLLIDQVNHGDSAVRNRGRLGTN
FNWIDGARDVLKIATCELGSIDSHPALNV----VIGHSMGGFQALACDVLQPNLFHLLIL
IEPVVI----TRKAIGAGRPGLPPDSPQIPENLYNSLRLKTCDHFANESEYVKYMRNGSF
FTNAHSQILQNII-DFERTKASGDDEDGGPVRTKMEQAQNLLCYMNMQTFAPFLISNVKF
V-RKRTIHIVGARSNWCPPQNQLFLQKTLQNYHLDVIPGGSHLVNVEAPDLVIERINHHI
HEFVLTSPLQSSHIPQLTLEERAVMFDRAFDSFKNEALVKTTKQKLAAALEHHHHHH
>AN171 no comment
------------------MRIR---------STISTPNGITWYYEQEG-----------T
GPDVVLVPDGLGECQMFDRSVSQIAGSGF-------RVTTFDMPGMSRSAKAPPETYT-E
VTAQKLASYVISVLD----------ALDIKHATVWGCSSGASTVVALLLGYPDRIRNAMC
HELPTKLLDHFSNTAVLED---------------------------------EEISKILA
NVMLNDVSGGSEAWQAMGDEVHA--------RLHKNYPVWARGYPR-TIPPSAPVKDLEA
LRGKPLDWTVGAATPTESFFDNIVTATKA-GVNIGLLP-GMHFPYVSHPDVFAKYVVEFT
QKYL-----------------------------------------------------
>AN154 no comment
------------------MRIR---------STISTPNGITWYYEQEG-----------T
GPDVVLVPDGLGECQMFDRSVSQIAAQGF-------RVTTFDMPGMSRSAKAPPETYT-E
VTAQKLASYVISVLD----------ALDIKHATVWGCSSRPSTAVALLLGYPDRIRNAMC
HELPTKLPTHFSNTAVLED---------------------------------EEISKILA
NVMLNDVSGGSEAWQAMGDEVHA--------RLHKNYPVWARGYPR-TIPPSAPVKDLEA
LRGKPLDWTVGAATPTESFFDNIVTATKA-GVNIGLLP-GMHFPYVSHPDVFAKYVVEFT
QKYL-----------------------------------------------------
>AN169 no comment
------------------MRIR---------STISTPNGITWYYEQEG-----------T
GPDVVLVPDGLGECQMFDRSVSQIAGSGF-------RVTTFDMPGMSRSAKAPPETYT-E
VTAQKLASYVISVLD----------ALDIKHATVWGCSSGASTVVALLLGYPDRIRNAMC
HELPTKLLDHLSNTAVLED---------------------------------EEISKILA
NVMLNDVSGGSEAWQAMGDEVHA--------RLHKNYPVWARGYPR-TIPPSAPVKDLEA
LRGKPLDWTVGAATPTESFFDNIVTATKA-GVNIGLLP-GMHFPYVSHPDVFAKYVVEFT
QKYL-----------------------------------------------------
>zhd101 zearalenone hydrolase [Bionectria ochroleuca]
------------------MRTR---------STISTPNGITWYYEQEG-----------T
GPDVVLVPDGLGECQMFDSSVSQIAAQGF-------RVTTFDMPGMSRSAKAPPETYT-E
VTAQKLASYVISVLD----------ALDIKHATVWGCSSGASTVVALLLGYPDRIRNAMC
HELPTKLLDHLSNTAVLED---------------------------------EEISKILA
NVMLNDVSGGSEAWQAMGDEVHA--------RLHKNYPVWARGYPR-TIPPSAPVKDLEA
LRGKPLDWTVGAATPTESFFDNIVTATKA-GVNIGLLP-GMHFPYVSHPDVFAKYVVETT
QKHL-----------------------------------------------------
>APIMODRAFT_58672 no comment
------MANDCIDRNSHKMRRS---------FETETPDGITWYCEQEG-----------A
GPHIVLVSDGFGDCHFFDKAMSLLAAQGF-------TVTSYDAPGLSRSVRAPPETYT-D
LTPEKMARFVLTLLD----------ALSIDVATFWGSSAGGATALTLATLYPYRVRNALM
HEVPMFLPAPYAKVLDRSD---------------------------------EEIVAVMA
EAMPRMLVGNEAAWQGLGEECHE--------RLWKNSPRTVRGY-R-DFPRPWTTAQLRH
I-SRPLAWSVGNATPMGLFFDNVVTAAEA-GVPLTLLR-DMHFPYVTAPAEFAEYVAKVT
RQYL-----------------------------------------------------
>MBM_00923 zearalenone hydrolase [Marssonina brunnea f. sp. 'multigermtubi' MB_m1]
MPSSLSPTVDVYSKVMLELPPKIKSLPTPTVRKVNTNDGMSWHVKQTG-----------M
GRDLILIPACEGDSSTYDHLGDLLSS-SF-------RITTFDMPGFSRTIAP-PFSME-D
LTVQILATQVVTLMD----------ELAIPTATFFSVSTGSLVAMGLVTYYPDRVERIII
HEAPLHVPQGFRLLKLKDD---------------------------------AHVMHQCR
EMFPALLMESRTAWEAMGAEYHA--------RMEKNYVTWLRKYIG-QLECHHWDEGLL-
--QRPVYWSVGSLNVMGGFYDNIILATKL-GLEVEILP-CKHYPQLTIPEILAAHIRCCV
KDGA-----------------------------------------------------
>PDB_2XUA A no comment
-------------------------------MPYAAVNGTELHYRIDG-------ERHGN
APWIVLSNSLGTDLSMWAPQVAALSK-HF-------RVLRYDTRGHGHSEAP---KGP--
YTIEQLTGDVLGLMD----------TLKIARANFCGLSMGGLTGVALAARHADRIERVAL
CNTAARI--GSPEVWVPRAVKARTEGMH------------------------ALADAVLP
RWFTADYMERE-P-VVLAMIRDV--------FVH-TDKEGYASNCE-AIDAADLRPEAPG
I-KVPALVISGTHDLAATPAQGRELAQAIAGARYVELD-ASHISNIERADAFTKTVVDFL
TEQK-----------------------------------------------------
